# Supplementary material for: Large-Scale Transcriptome Analysis in Faba Bean (Vicia faba L.) under Ascochyta fabae Infection
Source: PLoS One. 2015 Aug 12;10(8):e0135143. doi: 10.1371/journal.pone.0135143 (PMC4534337; doi:10.1371/journal.pone.0135143)
Supplement: S1 File — (XLS) [file pone.0135143.s001.xls]

## Sheet: s1_pt_seqs
Query_id	fasta_length	Subject_id	db_name	Status	e_value	p_ident	protein_length	frame	ORF_start	ORF_end	Description
Contig4401	1061	Q8L5Z7	sp_plants	C_terminal Putative	1e-127	70.29	587	3	6	845	sp=Sorting nexin 2A; Arabidopsis thaliana (Mouse-ear cress).
Contig4402	911	O80920	sp_plants	Complete Putative	2e-81	70.53	207	2	35	598	sp=Abscisic acid receptor PYL4; Arabidopsis thaliana (Mouse-ear cress).
Contig4403	910	G7JVR1	tr_plants	C_terminal Putative	2e-80	86.77	514	1	1	570	tr=LTV1-like protein; Medicago truncatula (Barrel medic) (Medicago tribuloides).
Contig4404	1406	Q9LME4	sp_plants	Complete Sure	3e-149	74.02	281	1	319	1167	sp=Probable protein phosphatase 2C 9; Arabidopsis thaliana (Mouse-ear cress).
Contig4405	545	G7JEB0	tr_plants	Internal Sure	0.001	71.43	501	1	358	381	tr=Ycf68; Medicago truncatula (Barrel medic) (Medicago tribuloides).
Contig4406	1021	Q9FZF1	sp_plants	Complete Putative	7e-91	63.6	248	1	133	870	sp=Peroxisomal membrane protein 11A; Arabidopsis thaliana (Mouse-ear cress).
Contig4407	1414	Q8GY61	sp_plants	Complete Putative	1e-51	49.5	335	1	133	1167	sp=Transcription factor bHLH63; Arabidopsis thaliana (Mouse-ear cress).
Contig4410	2123	Q9SU50	sp_plants	C_terminal Putative	0	58.48	626	1	100	1851	sp=Trehalase; Arabidopsis thaliana (Mouse-ear cress).
Contig4411	820	P11432	sp_plants	Complete Sure	4e-92	80.75	196	2	116	709	sp=Early light-induced protein, chloroplastic; Pisum sativum (Garden pea).
Contig4412	599	Q9ZT50	sp_plants	Complete Putative	1e-10	51.11	155	3	66	482	sp=E3 ubiquitin-protein ligase RHA2A; Arabidopsis thaliana (Mouse-ear cress).
Contig4413	1579	I1N6P9	tr_plants	Complete Sure	0	88.1	395	1	49	1230	tr=Uncharacterized protein; Glycine max (Soybean) (Glycine hispida).
Contig4414	731	G7IEE2	tr_plants	Complete Sure	4e-62	100	114	1	118	462	tr=Small nuclear ribonucleoprotein Sm D1; Medicago truncatula (Barrel medic) (Medicago tribuloides).
Contig4415	1479	Q9FGK3	sp_plants	Complete Putative	0	77.13	343	1	1	1224	sp=Putative MO25-like protein At5g47540; Arabidopsis thaliana (Mouse-ear cress).
Contig4416	1293	G7IIQ4	tr_plants	Complete Sure	1e-119	76.92	253	1	112	888	tr=Protein TIFY 10B; Medicago truncatula (Barrel medic) (Medicago tribuloides).
Contig4417	1477	O64654	sp_plants	Complete Sure	7e-111	76.56	275	1	109	936	sp=Thioredoxin-like 1-1, chloroplastic; Arabidopsis thaliana (Mouse-ear cress).
Contig4418	1232	I1LRI8	tr_plants	C_terminal Putative	2e-145	78.2	320	2	35	871	tr=Uncharacterized protein; Glycine max (Soybean) (Glycine hispida).
Contig4419	1257	G7JYP6	tr_plants	C_terminal Putative	2e-154	93.68	1458	3	3	860	tr=Putative uncharacterized protein; Medicago truncatula (Barrel medic) (Medicago tribuloides).
Contig4420	354	I3T0Z2	tr_plants	N_terminal Sure	3e-25	91.43	133	3	108	356	tr=Uncharacterized protein; Medicago truncatula (Barrel medic) (Medicago tribuloides).
Contig4421	1313	Q96282	sp_plants	C_terminal Putative	9e-115	71.97	779	3	3	890	sp=Chloride channel protein CLC-c; Arabidopsis thaliana (Mouse-ear cress).
Contig4422	1154	O48781	sp_plants	C_terminal Putative	9e-90	67.72	287	2	23	787	sp=SPX domain-containing protein 2; Arabidopsis thaliana (Mouse-ear cress).
Contig4424	1236	I1J8C2	tr_plants	C_terminal Putative	6e-82	70	375	3	78	929	tr=Uncharacterized protein; Glycine max (Soybean) (Glycine hispida).
Contig4425	783	Q67YE6	sp_plants	Complete Sure	1e-69	61.54	186	2	59	649	sp=Zinc finger AN1 domain-containing stress-associated protein 12; Arabidopsis thaliana (Mouse-ear cress).
Contig4426	973	Q9FVC1-2	sp_plants	Complete Sure	4e-26	75	63	1	91	726	Isoform 2 of MADS-box protein SVP OS=Arabidopsis thaliana GN=SVP
Contig4427	1347	Q0WL80-2	sp_plants	C_terminal Putative	5e-174	84.3	1614	2	2	868	Isoform 2 of UDP-glucose:glycoprotein glucosyltransferase OS=Arabidopsis thaliana GN=UGGT
Contig4428	939	Q9M1S8	sp_plants	C_terminal Putative	8e-81	56.18	705	1	1	750	sp=Probable glutamate carboxypeptidase 2; Arabidopsis thaliana (Mouse-ear cress).
Contig4431	1184	Q84ME1	sp_plants	Complete Putative	0.003	45.24	378	1	34	1080	sp=Probable E3 ubiquitin-protein ligase LUL3; Arabidopsis thaliana (Mouse-ear cress).
Contig4432	1153	Q84J70	sp_plants	Complete Sure	2e-93	62.5	223	2	128	793	sp=Protein DEHYDRATION-INDUCED 19 homolog 3; Arabidopsis thaliana (Mouse-ear cress).
Contig4433	1049	Q84J70	sp_plants	Complete Sure	0	68.31	0	2	128	835	sp=Protein DEHYDRATION-INDUCED 19 homolog 3; Arabidopsis thaliana (Mouse-ear cress).
Contig4434	995	Q9M7T0	sp_plants	Complete Sure	1e-95	69.65	201	3	75	674	sp=Peroxiredoxin-2F, mitochondrial; Arabidopsis thaliana (Mouse-ear cress).
Contig4435	965	G7J5D5	tr_plants	C_terminal Putative	8e-120	83.33	943	2	2	670	tr=MORC family CW-type zinc finger protein; Medicago truncatula (Barrel medic) (Medicago tribuloides).
Contig4436	582	O48653	sp_plants	C_terminal Putative	4e-47	63.64	1534	2	2	334	sp=DNA polymerase alpha catalytic subunit; Oryza sativa subsp. japonica (Rice).
Contig4437	944	Q65WT0	sp_plants	Complete Sure	3e-95	90.34	145	3	165	602	sp=Protein BUD31 homolog 2; Oryza sativa subsp. japonica (Rice).
Contig4438	613	Q8GYN9	sp_plants	C_terminal Putative	2e-78	86.72	337	3	60	503	sp=1,4-Dihydroxy-2-naphthoyl-CoA synthase, peroxisomal; Arabidopsis thaliana (Mouse-ear cress).
Contig4440	1433	I3T8J1	tr_plants	Complete Sure	0	87.3	380	1	82	1227	tr=Uncharacterized protein; Medicago truncatula (Barrel medic) (Medicago tribuloides).
Contig4441	1506	Q9T0G7	sp_plants	C_terminal Putative	3e-106	65.65	650	1	4	789	sp=Probable histone-lysine N-methyltransferase, H3 lysine-9 specific SUVH9; Arabidopsis thaliana (Mouse-ear cress).
Contig4442	1788	G7I8Q2	tr_plants	Complete Sure	0	87.53	428	2	26	1327	tr=Putative uncharacterized protein; Medicago truncatula (Barrel medic) (Medicago tribuloides).
Contig4443	1231	Q8H0P8	tr_plants	Complete Sure	2e-142	87.29	261	2	155	952	tr=RNA-binding protein; Medicago truncatula (Barrel medic) (Medicago tribuloides).
Contig4444	1073	Q9FI61	sp_plants	Complete Sure	6e-107	76.96	192	3	87	665	sp=Ubiquitin-conjugating enzyme E2 27; Arabidopsis thaliana (Mouse-ear cress).
Contig4445	1209	G7J6U7	tr_plants	C_terminal Putative	5e-175	83.01	1271	1	1	969	tr=Putative uncharacterized protein; Medicago truncatula (Barrel medic) (Medicago tribuloides).
Contig4446	863	Q9ZST4	sp_plants	Complete Sure	8e-64	76.43	196	3	57	653	sp=Nitrogen regulatory protein P-II homolog; Arabidopsis thaliana (Mouse-ear cress).
Contig4447	1397	Q8L7Z0	sp_plants	C_terminal Putative	0	79.05	720	1	1	1068	sp=Probable cyclic nucleotide-gated ion channel 17; Arabidopsis thaliana (Mouse-ear cress).
Contig4448	1391	Q8H1G0	sp_plants	Complete Sure	2e-122	61.62	302	1	139	1023	sp=GATA transcription factor 28; Arabidopsis thaliana (Mouse-ear cress).
Contig4449	1612	Q6Z8C8	sp_plants	C_terminal Putative	2e-166	58.78	459	1	1	1302	sp=Cyclin-dependent kinase F-4; Oryza sativa subsp. japonica (Rice).
Contig4450	1438	Q8W4I7	sp_plants	C_terminal Putative	0	87.58	528	2	2	922	sp=Calcium-dependent protein kinase 13; Arabidopsis thaliana (Mouse-ear cress).
Contig4451	704	G7KG64	tr_plants	Complete Putative	1e-53	80.56	116	3	3	359	tr=Putative uncharacterized protein; Medicago truncatula (Barrel medic) (Medicago tribuloides).
Contig4453	1080	Q94G16	sp_plants	Complete Sure	4e-174	94.07	261	3	102	887	sp=Sec-independent protein translocase protein TATB, chloroplastic; Pisum sativum (Garden pea).
Contig4455	694	B9SFN4	tr_plants	C_terminal Putative	2e-06	71.43	433	2	359	856	tr=Synapse-associated protein, putative; Ricinus communis (Castor bean).
Contig4456	1406	B8AJT9	sp_plants	Complete Sure	6e-152	69.87	381	3	84	1247	sp=Magnesium transporter MRS2-I; Oryza sativa subsp. indica (Rice).
Contig4457	1518	G7KY93	tr_plants	C_terminal Putative	0	92.41	422	1	1	1113	tr=Auxin efflux carrier component auxin transport protein; Medicago truncatula (Barrel medic) (Medicago tribuloides).
Contig4458	1138	Q8LG76	sp_plants	C_terminal Putative	1e-15	80	406	3	603	1343	sp=Zinc finger protein CONSTANS-LIKE 6; Arabidopsis thaliana (Mouse-ear cress).
Contig4460	1246	Q8VYG2	sp_plants	C_terminal Putative	1e-146	64.49	424	2	5	1159	sp=Galacturonokinase; Arabidopsis thaliana (Mouse-ear cress).
Contig4462	965	G7IP73	tr_plants	Complete Putative	1e-60	90.74	311	3	45	783	tr=Putative uncharacterized protein; Medicago truncatula (Barrel medic) (Medicago tribuloides).
Contig4463	1183	Q9SSB8	sp_plants	Complete Putative	1e-50	73.39	171	1	229	675	sp=Cytochrome c oxidase subunit 5b-2, mitochondrial; Arabidopsis thaliana (Mouse-ear cress).
Contig4464	977	Q9SSS5	sp_plants	Complete Sure	8e-31	71.83	90	1	229	690	sp=Putative cytochrome c oxidase subunit 5b-like; Arabidopsis thaliana (Mouse-ear cress).
Contig4466	1188	G7J3R2	tr_plants	Complete Putative	3e-136	81.33	250	2	140	859	tr=Putative uncharacterized protein; Medicago truncatula (Barrel medic) (Medicago tribuloides).
Contig4467	505	C6T570	tr_plants	Complete Sure	3e-30	63.87	117	1	55	396	tr=Uncharacterized protein; Glycine max (Soybean) (Glycine hispida).
Contig4469	1349	G7J195	tr_plants	Complete Sure	0	81.34	351	3	57	1142	tr=Putative uncharacterized protein; Medicago truncatula (Barrel medic) (Medicago tribuloides).
Contig4470	857	I3T4T0	tr_plants	C_terminal Putative	2e-122	78.77	246	2	2	667	tr=Uncharacterized protein; Lotus japonicus (Lotus corniculatus var. japonicus).
Contig4471	1345	Q0WLC7-2	sp_plants	Complete Sure	4e-83	62.17	295	2	59	994	Isoform 2 of CBS domain-containing protein CBSCBSPB4 OS=Arabidopsis thaliana GN=CBSCBSPB4
Contig4472	813	B7FKG0	tr_plants	Complete Sure	2e-71	99.22	128	3	144	530	tr=13 kDa ribonucleoprotein-associated protein; Medicago truncatula (Barrel medic) (Medicago tribuloides).
Contig4473	1244	G7J970	tr_plants	Complete Sure	2e-159	87.82	286	2	89	961	tr=NAD dependent epimerase/dehydratase family protein; Medicago truncatula (Barrel medic) (Medicago tribuloides).
Contig4474	1998	Q9SX20	sp_plants	Complete Putative	0	57.3	596	2	2	1804	sp=Probable nitrite transporter At1g68570; Arabidopsis thaliana (Mouse-ear cress).
Contig4475	841	Q9SY57	sp_plants	C_terminal Putative	2e-82	54.36	414	2	2	742	sp=Protein PHLOEM PROTEIN 2-LIKE A10; Arabidopsis thaliana (Mouse-ear cress).
Contig4476	1066	Q9M367	sp_plants	C_terminal Putative	3e-164	79.15	517	2	23	901	sp=Beclin-1-like protein; Arabidopsis thaliana (Mouse-ear cress).
Contig4477	1907	G7KXV7	tr_plants	Complete Sure	0	90.16	562	2	128	1763	tr=Transcription initiation factor TFIID subunit; Medicago truncatula (Barrel medic) (Medicago tribuloides).
Contig4478	978	C6SZD6	tr_plants	Complete Sure	7e-43	57.59	211	3	36	770	tr=Putative uncharacterized protein; Glycine max (Soybean) (Glycine hispida).
Contig4479	2037	Q10B98	sp_plants	Complete Putative	4e-12	46.58	312	2	95	1756	sp=Zinc finger CCCH domain-containing protein 25; Oryza sativa subsp. japonica (Rice).
Contig4480	999	P49295	sp_plants	C_terminal Putative	1e-115	65.85	542	3	3	743	sp=Glutamyl-tRNA reductase 2, chloroplastic; Cucumis sativus (Cucumber).
Contig4481	1452	Q76E23	sp_plants	C_terminal Putative	3e-111	51.34	1727	1	1	1212	sp=Eukaryotic translation initiation factor 4G; Arabidopsis thaliana (Mouse-ear cress).
Contig4482	896	B5WWZ9	sp_plants	C_terminal Putative	1e-125	82.51	750	3	3	668	sp=Long-chain-alcohol oxidase FAO2; Lotus japonicus (Lotus corniculatus var. japonicus).
Contig4483	1164	Q9ZU38	sp_plants	C_terminal Putative	7e-125	74.47	265	3	36	776	sp=Probable ribose-5-phosphate isomerase; Arabidopsis thaliana (Mouse-ear cress).
Contig4484	1416	Q8W013	sp_plants	Complete Sure	1e-133	53.12	363	1	67	1176	sp=Caffeic acid 3-O-methyltransferase; Catharanthus roseus (Madagascar periwinkle) (Vinca rosea).
Contig4486	1127	G7KXA7	tr_plants	Complete Sure	8e-146	91.12	259	3	120	875	tr=Putative uncharacterized protein; Medicago truncatula (Barrel medic) (Medicago tribuloides).
Contig4487	1073	Q9SEU4-4	sp_plants	Complete Sure	2e-49	86.67	220	1	34	777	Isoform 4 of Serine/arginine-rich splicing factor 33 OS=Arabidopsis thaliana GN=SR33
Contig4488	1336	O82390-3	sp_plants	C_terminal Putative	0	88.29	400	1	1	951	Isoform 3 of Sodium-dependent phosphate transport protein 1, chloroplastic OS=Arabidopsis thaliana GN=ANTR1
Contig4489	1251	I1LWH6	tr_plants	C_terminal Putative	0	89.93	429	3	33	929	tr=Uncharacterized protein; Glycine max (Soybean) (Glycine hispida).
Contig4490	1184	O81971	sp_plants	C_terminal Putative	4e-146	63.16	496	2	2	1033	sp=Cytochrome P450 71D9; Glycine max (Soybean) (Glycine hispida).
Contig4492	1697	Q9FF86	sp_plants	Complete Putative	0	63.56	484	3	48	1439	sp=BAHD acyltransferase DCR; Arabidopsis thaliana (Mouse-ear cress).
Contig4493	1185	O22207	sp_plants	C_terminal Putative	3e-118	61.39	924	3	24	920	sp=Ubiquitin carboxyl-terminal hydrolase 5; Arabidopsis thaliana (Mouse-ear cress).
Contig4494	688	G7KBP4	tr_plants	C_terminal Putative	3e-27	94.52	328	2	29	277	tr=Putative uncharacterized protein; Medicago truncatula (Barrel medic) (Medicago tribuloides).
Contig4495	1076	Q8LES0	sp_plants	Complete Putative	0	68.84	0	2	119	760	sp=CMP-sialic acid transporter 5; Arabidopsis thaliana (Mouse-ear cress).
Contig4496	1432	Q8LES0	sp_plants	Complete Sure	0	76.85	0	2	119	1096	sp=CMP-sialic acid transporter 5; Arabidopsis thaliana (Mouse-ear cress).
Contig4497	1372	G7K6U3	tr_plants	Complete Sure	3e-170	84.05	307	2	74	991	tr=Putative uncharacterized protein; Medicago truncatula (Barrel medic) (Medicago tribuloides).
Contig4498	679	I3SY47	tr_plants	Complete Sure	2e-35	80.72	96	2	146	436	tr=Uncharacterized protein; Medicago truncatula (Barrel medic) (Medicago tribuloides).
Contig4499	1507	Q6Z4G3	sp_plants	Complete Sure	0	85.96	366	3	126	1208	sp=UDP-arabinopyranose mutase 3; Oryza sativa subsp. japonica (Rice).
Contig4500	1062	O23403	sp_plants	Complete Putative	2e-94	61.48	287	2	8	814	sp=PsbP domain-containing protein 1, chloroplastic; Arabidopsis thaliana (Mouse-ear cress).
Contig4501	692	G7L1N4	tr_plants	C_terminal Sure	0.077	48.65	352	3	189	329	tr=Putative uncharacterized protein; Medicago truncatula (Barrel medic) (Medicago tribuloides).
Contig4502	841	Q9FLY5	sp_plants	Internal Sure	3e-19	45.71	1443	3	312	614	sp=ARF guanine-nucleotide exchange factor GNL1; Arabidopsis thaliana (Mouse-ear cress).
Contig4504	955	Q8S8S1	sp_plants	C_terminal Putative	3e-60	63.7	367	2	29	496	sp=Peroxisome biogenesis protein 16; Arabidopsis thaliana (Mouse-ear cress).
Contig4505	948	G7IJV2	tr_plants	C_terminal Putative	8e-144	91.09	514	2	2	715	tr=Pre-mRNA-processing factor; Medicago truncatula (Barrel medic) (Medicago tribuloides).
Contig4506	986	G7I7L8	tr_plants	Complete Sure	1e-116	94.32	178	2	35	571	tr=Transmembrane protein; Medicago truncatula (Barrel medic) (Medicago tribuloides).
Contig4508	1080	B7FGX3	tr_plants	Complete Sure	5e-57	85.28	160	2	71	556	tr=Putative uncharacterized protein; Medicago truncatula (Barrel medic) (Medicago tribuloides).
Contig4509	1864	Q5SNN4	sp_plants	Complete Sure	0	82.46	482	2	137	1675	sp=Zinc finger CCCH domain-containing protein 40; Oryza sativa subsp. japonica (Rice).
Contig4510	1825	Q5SNN4	sp_plants	Complete Sure	0	82.46	482	2	137	1636	sp=Zinc finger CCCH domain-containing protein 40; Oryza sativa subsp. japonica (Rice).
Contig4511	1298	Q6NKN9	sp_plants	C_terminal Putative	9e-73	53.56	366	2	38	850	sp=Transcription factor bHLH74; Arabidopsis thaliana (Mouse-ear cress).
Contig4512	1159	Q9M7I7	sp_plants	Complete Sure	4e-131	60.19	318	1	49	969	sp=Chlorophyllase-2, chloroplastic; Arabidopsis thaliana (Mouse-ear cress).
Contig4513	1568	G7I9G8	tr_plants	C_terminal Putative	0	90.07	936	2	44	1312	tr=U4/U6.U5 tri-snRNP-associated protein; Medicago truncatula (Barrel medic) (Medicago tribuloides).
Contig4514	1721	G7KK06	tr_plants	Complete Sure	0	87.58	442	1	151	1473	tr=Putative uncharacterized protein; Medicago truncatula (Barrel medic) (Medicago tribuloides).
Contig4515	1613	Q9LIG6	sp_plants	Complete Putative	1e-118	84.47	283	3	96	902	sp=NifU-like protein 4, mitochondrial; Arabidopsis thaliana (Mouse-ear cress).
Contig4516	1132	Q9LSV0	sp_plants	Complete Sure	3e-142	75.87	289	3	30	890	sp=Glyoxylate/succinic semialdehyde reductase 1; Arabidopsis thaliana (Mouse-ear cress).
Contig4517	1119	G7K7U7	tr_plants	Complete Sure	1e-124	81.14	255	1	76	846	tr=Putative uncharacterized protein; Medicago truncatula (Barrel medic) (Medicago tribuloides).
Contig4518	1881	G7ITQ0	tr_plants	Complete Sure	0	94.99	438	2	152	1471	tr=Vacuolar sorting protein 4b; Medicago truncatula (Barrel medic) (Medicago tribuloides).
Contig4520	517	G7IF06	tr_plants	N_terminal Sure	1e-22	69.52	794	3	27	518	tr=U4/U6 small nuclear ribonucleoprotein Prp3; Medicago truncatula (Barrel medic) (Medicago tribuloides).
Contig4521	666	G7JMI7	tr_plants	Complete Sure	4e-21	79.63	55	2	200	370	tr=Putative uncharacterized protein; Medicago truncatula (Barrel medic) (Medicago tribuloides).
Contig4523	336	Q9ZNS6	sp_plants	Complete Putative	5e-13	84.38	54	3	24	215	sp=Hydrophobic protein RCI2B; Arabidopsis thaliana (Mouse-ear cress).
Contig4524	1655	O80452	sp_plants	C_terminal Putative	0	91.77	839	1	34	1023	sp=AMP deaminase; Arabidopsis thaliana (Mouse-ear cress).
Contig4525	691	G7L3X2	tr_plants	Complete Sure	2e-34	49.03	128	3	111	539	tr=Putative uncharacterized protein; Medicago truncatula (Barrel medic) (Medicago tribuloides).
Contig4526	1309	O82089	sp_plants	Complete Sure	8e-10	45.16	121	3	144	956	sp=Copper transport protein CCH; Arabidopsis thaliana (Mouse-ear cress).
Contig4528	1506	G7IP30	tr_plants	Complete Sure	0	92.81	320	2	143	1105	tr=Hydrolase-like protein; Medicago truncatula (Barrel medic) (Medicago tribuloides).
Contig4531	1627	O64470	sp_plants	Complete Sure	3e-131	47.59	451	3	156	1538	sp=Spermidine hydroxycinnamoyl transferase; Arabidopsis thaliana (Mouse-ear cress).
Contig4532	1595	O22607	sp_plants	C_terminal Putative	0	87.13	507	1	1	1338	sp=WD-40 repeat-containing protein MSI4; Arabidopsis thaliana (Mouse-ear cress).
Contig4533	1107	Q8GYX0	sp_plants	Complete Sure	2e-139	88.26	215	1	139	783	sp=MOB kinase activator-like 1; Arabidopsis thaliana (Mouse-ear cress).
Contig4534	1535	Q0E2P1	sp_plants	C_terminal Putative	4e-170	88.21	525	1	4	798	sp=Serine/threonine protein phosphatase 2A 55 kDa regulatory subunit B beta isoform; Oryza sativa subsp. japonica (Rice).
Contig4535	969	Q2HTB8	tr_plants	Complete Putative	0	86.36	0	3	57	671	tr=Harpin-induced 1; Medicago truncatula (Barrel medic) (Medicago tribuloides).
Contig4538	1498	G7IY74	tr_plants	Complete Sure	0	89.08	412	1	55	1278	tr=DNA damage-inducible protein; Medicago truncatula (Barrel medic) (Medicago tribuloides).
Contig4539	1651	I1KMU8	tr_plants	C_terminal Putative	7e-155	72.73	679	1	1	1020	tr=Uncharacterized protein; Glycine max (Soybean) (Glycine hispida).
Contig4540	878	G7JBT7	tr_plants	Complete Sure	1e-95	76.39	231	2	50	721	tr=Putative uncharacterized protein; Medicago truncatula (Barrel medic) (Medicago tribuloides).
Contig4541	915	G7K582	tr_plants	Complete Sure	7e-88	76.11	177	2	32	568	tr=Putative uncharacterized protein; Medicago truncatula (Barrel medic) (Medicago tribuloides).
Contig4542	1086	G7IMU2	tr_plants	Complete Sure	2e-143	93	250	3	51	803	tr=Phosducin-like protein; Medicago truncatula (Barrel medic) (Medicago tribuloides).
Contig4543	1554	Q5XF09	sp_plants	Complete Sure	0	90.23	308	3	195	1157	sp=Probable sugar phosphate/phosphate translocator At3g11320; Arabidopsis thaliana (Mouse-ear cress).
Contig4546	1170	I3S1V2	tr_plants	Complete Putative	2e-105	73.5	233	2	242	898	tr=Uncharacterized protein; Lotus japonicus (Lotus corniculatus var. japonicus).
Contig4547	1170	K7N2Y2	tr_plants	C_terminal Putative	4e-118	82.04	488	2	2	622	tr=Uncharacterized protein; Glycine max (Soybean) (Glycine hispida).
Contig4548	1250	Q4R1I9	sp_plants	C_terminal Putative	4e-107	46.59	473	1	10	1131	sp=Anthocyanidin 5,3-O-glucosyltransferase; Rosa hybrid cultivar.
Contig4549	1106	F4ZG52	tr_plants	C_terminal Putative	4e-160	91.29	501	1	1	876	tr=MATE2 transporter; Medicago truncatula (Barrel medic) (Medicago tribuloides).
Contig4550	909	G7JYY6	tr_plants	Complete Putative	0	82.73	0	2	230	571	tr=Putative uncharacterized protein; Medicago truncatula (Barrel medic) (Medicago tribuloides).
Contig4551	627	C6T287	tr_plants	Complete Sure	8e-26	65.66	94	1	73	357	tr=Uncharacterized protein; Glycine max (Soybean) (Glycine hispida).
Contig4553	1059	Q9FJ40	sp_plants	C_terminal Putative	2e-113	54.33	375	3	3	872	sp=GDSL esterase/lipase At5g45960; Arabidopsis thaliana (Mouse-ear cress).
Contig4555	1312	P52780	sp_plants	C_terminal Putative	0	88.42	794	1	1	858	sp=Glutamine--tRNA ligase; Lupinus luteus (European yellow lupin).
Contig4556	2393	Q9FZD1	sp_plants	Complete Putative	0	66.37	630	2	62	1897	sp=Pentatricopeptide repeat-containing protein At1g26460, mitochondrial; Arabidopsis thaliana (Mouse-ear cress).
Contig4557	1541	Q84MB3	sp_plants	Complete Sure	3e-127	53.5	365	2	200	1321	sp=1-aminocyclopropane-1-carboxylate oxidase homolog 1; Arabidopsis thaliana (Mouse-ear cress).
Contig4559	1112	Q9LFT9	sp_plants	Complete Sure	8e-136	90.34	207	2	104	727	sp=Ras-related protein RABH1e; Arabidopsis thaliana (Mouse-ear cress).
Contig4562	1391	B7FJ85	tr_plants	Complete Sure	5e-123	74.91	271	2	113	970	tr=Putative uncharacterized protein; Medicago truncatula (Barrel medic) (Medicago tribuloides).
Contig4563	1864	Q94AZ2	sp_plants	Complete Sure	0	84.26	526	3	78	1640	sp=Sugar transport protein 13; Arabidopsis thaliana (Mouse-ear cress).
Contig4565	1362	Q9LZS7	sp_plants	Complete Putative	3e-117	52.75	359	2	2	1045	sp=GDSL esterase/lipase At5g03610; Arabidopsis thaliana (Mouse-ear cress).
Contig4567	862	G7JN47	tr_plants	Complete Sure	6e-43	86.79	106	3	162	482	tr=Uncharacterized protein; Medicago truncatula (Barrel medic) (Medicago tribuloides).
Contig4568	869	G7IIA4	tr_plants	Complete Sure	0	71.9	0	2	146	736	tr=Putative uncharacterized protein; Medicago truncatula (Barrel medic) (Medicago tribuloides).
Contig4569	806	G7JCF1	tr_plants	C_terminal Putative	6e-17	77.97	891	2	98	370	tr=Serine/arginine repetitive matrix protein; Medicago truncatula (Barrel medic) (Medicago tribuloides).
Contig4571	1508	Q9SKX5	sp_plants	C_terminal Putative	0	80.05	490	2	2	1216	sp=Probable polyamine oxidase 2; Arabidopsis thaliana (Mouse-ear cress).
Contig4572	1439	Q93YV6	sp_plants	C_terminal Putative	0	75.43	500	3	12	1061	sp=Serine/threonine protein phosphatase 2A 57 kDa regulatory subunit B' iota isoform; Arabidopsis thaliana (Mouse-ear cress).
Contig4574	1635	G7KUQ2	tr_plants	Complete Sure	0	93.72	440	2	107	1432	tr=Uncharacterized protein; Medicago truncatula (Barrel medic) (Medicago tribuloides).
Contig4575	742	Q38741	sp_plants	Complete Sure	1e-37	56.69	131	2	62	472	sp=Squamosa promoter-binding protein 1; Antirrhinum majus (Garden snapdragon).
Contig4576	726	Q8LBM4	sp_plants	Complete Sure	3e-72	80.8	137	1	1	399	sp=Iron-sulfur assembly protein IscA-like 1, mitochondrial; Arabidopsis thaliana (Mouse-ear cress).
Contig4577	1087	G7KJX0	tr_plants	Complete Sure	9e-139	69.97	313	2	62	961	tr=CCR4-NOT transcription complex subunit; Medicago truncatula (Barrel medic) (Medicago tribuloides).
Contig4578	1356	B7FKN6	tr_plants	Complete Sure	0	86.92	335	2	65	1087	tr=Uncharacterized protein; Medicago truncatula (Barrel medic) (Medicago tribuloides).
Contig4579	1584	I3SPQ9	tr_plants	Complete Putative	0	88.71	433	1	28	1335	tr=Uncharacterized protein; Medicago truncatula (Barrel medic) (Medicago tribuloides).
Contig4580	2339	Q0DCT8	sp_plants	Complete Sure	0	76.73	589	1	124	1950	sp=Protein kinase G11A; Oryza sativa subsp. japonica (Rice).
Contig4581	392	G7J845	tr_plants	N_terminal Sure	1e-24	70.83	115	3	153	392	tr=ATFP4-like protein; Medicago truncatula (Barrel medic) (Medicago tribuloides).
Contig4582	1862	I1K4F7	tr_plants	C_terminal Putative	0	77.43	610	3	3	1601	tr=Uncharacterized protein; Glycine max (Soybean) (Glycine hispida).
Contig4585	1533	I1KU65	tr_plants	Complete Sure	0	84.01	0	1	172	1287	tr=Uncharacterized protein; Glycine max (Soybean) (Glycine hispida).
Contig4586	767	Q2QMH1	sp_plants	C_terminal Putative	3e-53	57.78	591	3	12	554	sp=Serine/threonine-protein kinase Nek2; Oryza sativa subsp. japonica (Rice).
Contig4587	1707	G7KRS6	tr_plants	Complete Sure	0	86.08	421	3	123	1382	tr=Peptide chain release factor; Medicago truncatula (Barrel medic) (Medicago tribuloides).
Contig4588	2048	B9SQR9	sp_plants	Complete Sure	0	76.18	549	2	38	1654	sp=Glutamyl-tRNA(Gln) amidotransferase subunit B, chloroplastic/mitochondrial; Ricinus communis (Castor bean).
Contig4590	700	G7LIE9	sp_plants	N_terminal Putative	5e-78	76.09	381	2	263	676	tr=1-aminocyclopropane-1-carboxylate oxidase-like protein; Medicago truncatula (Barrel medic) (Medicago tribuloides).
Contig4591	1427	Q84MB3	sp_plants	Complete Sure	1e-127	54.55	365	1	16	1125	sp=1-aminocyclopropane-1-carboxylate oxidase homolog 1; Arabidopsis thaliana (Mouse-ear cress).
Contig4592	1389	G7ID01	tr_plants	N_terminal Sure	1e-06	86.84	1438	1	262	1389	tr=Eukaryotic translation initiation factor 5B; Medicago truncatula (Barrel medic) (Medicago tribuloides).
Contig4593	1184	Q9S7X6-2	sp_plants	C_terminal Putative	6e-170	72.61	332	1	1	915	Isoform 2 of Thermospermine synthase ACAULIS5 OS=Arabidopsis thaliana GN=ACL5
Contig4594	1031	Q8H157	sp_plants	C_terminal Putative	5e-106	70.79	585	1	1	813	sp=Nitrate transporter 1.2; Arabidopsis thaliana (Mouse-ear cress).
Contig4595	1414	Q9C512-2	sp_plants	C_terminal Putative	3e-162	85.66	456	1	4	864	Isoform 2 of Mannosyl-oligosaccharide 1,2-alpha-mannosidase MNS1 OS=Arabidopsis thaliana GN=MNS1
Contig4597	1602	P17801	sp_plants	C_terminal Putative	8e-92	49.51	817	1	307	1533	sp=Putative receptor protein kinase ZmPK1; Zea mays (Maize).
Contig4598	827	A2Z225	sp_plants	C_terminal Sure	1e-06	60.38	266	2	587	1354	sp=Probable BRI1 kinase inhibitor 1; Oryza sativa subsp. indica (Rice).
Contig4599	940	G7IN97	tr_plants	Complete Sure	8e-99	81.22	181	2	152	676	tr=Metallothiol transferase fosB; Medicago truncatula (Barrel medic) (Medicago tribuloides).
Contig4601	1695	I1JUS4	tr_plants	Complete Sure	1e-136	77.16	488	1	49	1495	tr=Uncharacterized protein; Glycine max (Soybean) (Glycine hispida).
Contig4602	920	G7IU29	tr_plants	C_terminal Putative	1e-86	82.39	1233	3	3	485	tr=TNP1; Medicago truncatula (Barrel medic) (Medicago tribuloides).
Contig4603	729	G7J3I2	tr_plants	Complete Sure	8e-65	62.64	173	1	7	507	tr=Lachrymatory-factor synthase; Medicago truncatula (Barrel medic) (Medicago tribuloides).
Contig4604	992	Q9FM04	sp_plants	Complete Putative	4e-119	68.33	242	1	1	774	sp=GDSL esterase/lipase At5g62930; Arabidopsis thaliana (Mouse-ear cress).
Contig4605	1296	Q8LBA6	sp_plants	Complete Sure	3e-124	73.89	227	3	294	977	sp=CDP-diacylglycerol--inositol 3-phosphatidyltransferase 1; Arabidopsis thaliana (Mouse-ear cress).
Contig4606	1202	Q9ZTZ7	sp_plants	C_terminal Putative	3e-116	88.21	1193	1	76	921	sp=K(+) efflux antiporter 1, chloroplastic; Arabidopsis thaliana (Mouse-ear cress).
Contig4608	877	C6TFG9	tr_plants	Complete Sure	2e-67	82.44	143	3	132	536	tr=Uncharacterized protein; Glycine max (Soybean) (Glycine hispida).
Contig4610	1140	Q5Z8P0	sp_plants	C_terminal Putative	2e-167	76.53	392	1	1	885	sp=Probable protein phosphatase 2C 60; Oryza sativa subsp. japonica (Rice).
Contig4611	854	O82179	sp_plants	Complete Putative	5e-71	81.1	156	2	143	535	sp=Glycine cleavage system H protein 2, mitochondrial; Arabidopsis thaliana (Mouse-ear cress).
Contig4613	962	G7LER9	tr_plants	Complete Sure	1e-123	94.12	204	1	76	690	tr=Maf-like protein; Medicago truncatula (Barrel medic) (Medicago tribuloides).
Contig4614	1451	G7L2M8	tr_plants	C_terminal Putative	4e-134	83.4	335	3	99	1028	tr=Protein grpE; Medicago truncatula (Barrel medic) (Medicago tribuloides).
Contig4617	324	P33080	sp_plants	C_terminal Putative	3e-19	76.09	92	3	3	143	sp=Auxin-induced protein X10A; Glycine max (Soybean) (Glycine hispida).
Contig4618	565	G7IAE7	tr_plants	Complete Sure	1e-55	88	100	1	43	339	tr=Uncharacterized protein; Medicago truncatula (Barrel medic) (Medicago tribuloides).
Contig4619	1087	G7L217	tr_plants	C_terminal Putative	5e-73	78.16	571	1	1	618	tr=KH domain-containing protein; Medicago truncatula (Barrel medic) (Medicago tribuloides).
Contig4620	1172	P42731	sp_plants	Internal Sure	3e-27	46.72	629	2	2	991	sp=Polyadenylate-binding protein 2; Arabidopsis thaliana (Mouse-ear cress).
Contig4621	1195	Q9SPE5	sp_plants	Complete Sure	5e-135	72.45	291	1	136	1026	sp=Gamma-soluble NSF attachment protein; Arabidopsis thaliana (Mouse-ear cress).
Contig4622	1024	O22286	sp_plants	C_terminal Putative	0	58.67	0	2	5	511	sp=BTB/POZ and MATH domain-containing protein 3; Arabidopsis thaliana (Mouse-ear cress).
Contig4624	961	I3S898	tr_plants	Complete Sure	1e-73	66.52	196	3	117	782	tr=Uncharacterized protein; Medicago truncatula (Barrel medic) (Medicago tribuloides).
Contig4625	895	I3S898	tr_plants	Complete Sure	2e-75	81.82	196	3	117	704	tr=Uncharacterized protein; Medicago truncatula (Barrel medic) (Medicago tribuloides).
Contig4627	1232	A8R7E6	sp_plants	C_terminal Putative	4e-157	72.52	617	1	1	942	sp=Chitin elicitor receptor kinase 1; Arabidopsis thaliana (Mouse-ear cress).
Contig4628	1670	Q8RWS9-2	sp_plants	C_terminal Putative	1e-166	74.87	710	2	2	1242	Isoform 2 of Probable cyclic nucleotide-gated ion channel 5 OS=Arabidopsis thaliana GN=CNGC5
Contig4629	1084	Q9LFP7	sp_plants	C_terminal Putative	5e-113	76.27	493	1	4	768	sp=Probable receptor-like protein kinase At5g15080; Arabidopsis thaliana (Mouse-ear cress).
Contig4630	1151	Q9SUR3	sp_plants	Complete Putative	4e-88	69.08	275	1	64	855	sp=Reticulon-like protein B1; Arabidopsis thaliana (Mouse-ear cress).
Contig4631	578	I3T1A9	tr_plants	Complete Sure	6e-38	77.57	104	1	55	363	tr=Uncharacterized protein; Medicago truncatula (Barrel medic) (Medicago tribuloides).
Contig4632	1545	G8A1D8	tr_plants	Complete Sure	0	85.99	375	1	106	1215	tr=Putative uncharacterized protein; Medicago truncatula (Barrel medic) (Medicago tribuloides).
Contig4633	834	P31166-2	sp_plants	Complete Sure	2e-94	75.56	183	2	56	613	Isoform 2 of Adenine phosphoribosyltransferase 1, chloroplastic OS=Arabidopsis thaliana GN=APT1
Contig4634	1786	P51567	sp_plants	Complete Sure	0	81.69	427	2	89	1360	sp=Serine/threonine-protein kinase AFC2; Arabidopsis thaliana (Mouse-ear cress).
Contig4635	1742	P51567	sp_plants	Complete Sure	0	82.16	427	2	89	1369	sp=Serine/threonine-protein kinase AFC2; Arabidopsis thaliana (Mouse-ear cress).
Contig4636	1739	P51567	sp_plants	Complete Sure	0	82.59	427	2	89	1366	sp=Serine/threonine-protein kinase AFC2; Arabidopsis thaliana (Mouse-ear cress).
Contig4637	1363	G7I5U3	tr_plants	C_terminal Putative	0	83.52	1183	3	3	1097	tr=Peptide-N4-(N-acetyl-beta-glucosaminyl)asparagine amidase A; Medicago truncatula (Barrel medic) (Medicago tribuloides).
Contig4638	538	P34881	sp_plants	Internal Sure	2e-44	50.62	1534	3	3	539	sp=DNA (cytosine-5)-methyltransferase 1; Arabidopsis thaliana (Mouse-ear cress).
Contig4639	2064	Q9M156	sp_plants	Complete Sure	0	57.59	0	3	510	1931	sp=UDP-glycosyltransferase 72B1; Arabidopsis thaliana (Mouse-ear cress).
Contig4641	891	P93092	sp_plants	Complete Sure	3e-44	67.88	136	3	222	635	sp=Acyl carrier protein 1, chloroplastic; Casuarina glauca (Swamp oak).
Contig4642	1322	Q8RWI9	sp_plants	C_terminal Putative	3e-147	69.91	691	3	3	1004	sp=ABC transporter G family member 15; Arabidopsis thaliana (Mouse-ear cress).
Contig4643	959	G7LEC5	tr_plants	C_terminal Putative	3e-127	91.75	242	1	4	591	tr=Putative uncharacterized protein; Medicago truncatula (Barrel medic) (Medicago tribuloides).
Contig4644	770	Q9LNQ4	sp_plants	C_terminal Putative	4e-65	72.08	1216	3	3	491	sp=Putative phospholipid-transporting ATPase 4; Arabidopsis thaliana (Mouse-ear cress).
Contig4645	989	G7ZW11	tr_plants	Complete Sure	1e-94	78.45	181	3	195	728	tr=Uncharacterized protein; Medicago truncatula (Barrel medic) (Medicago tribuloides).
Contig4646	584	B9SBE6	tr_plants	Complete Sure	4e-19	70.15	88	2	110	370	tr=Putative uncharacterized protein; Ricinus communis (Castor bean).
Contig4647	2389	P51132	sp_plants	Complete Sure	1e-137	74.63	272	2	128	931	sp=Cytochrome b-c1 complex subunit Rieske-2, mitochondrial; Nicotiana tabacum (Common tobacco).
Contig4648	1465	Q43075	sp_plants	C_terminal Putative	0	93.13	0	2	2	1180	sp=Arginine decarboxylase; Pisum sativum (Garden pea).
Contig4649	995	Q94CL9	sp_plants	Complete Putative	1e-09	75.86	195	1	79	609	sp=Cyclin-dependent kinase inhibitor 7; Arabidopsis thaliana (Mouse-ear cress).
Contig4650	857	A2Q4X9	tr_plants	Complete Sure	1e-57	92.06	126	1	109	489	tr=Got1-like protein; Medicago truncatula (Barrel medic) (Medicago tribuloides).
Contig4651	1844	Q9SLX0	sp_plants	C_terminal Putative	0	80.47	534	3	15	1433	sp=Importin subunit alpha-1b; Oryza sativa subsp. japonica (Rice).
Contig4652	1183	K7KVZ9	tr_plants	C_terminal Putative	5e-137	70.79	710	1	1	876	tr=Uncharacterized protein; Glycine max (Soybean) (Glycine hispida).
Contig4653	1035	Q9LVI6	sp_plants	C_terminal Putative	2e-94	68.6	647	3	3	689	sp=Probable inactive receptor kinase RLK902; Arabidopsis thaliana (Mouse-ear cress).
Contig4654	1436	I3S487	tr_plants	C_terminal Putative	0	86.16	394	3	18	1085	tr=Uncharacterized protein; Medicago truncatula (Barrel medic) (Medicago tribuloides).
Contig4655	1012	Q8VY52	sp_plants	Complete Sure	5e-69	60.28	232	2	35	733	sp=PsbP domain-containing protein 2, chloroplastic; Arabidopsis thaliana (Mouse-ear cress).
Contig4656	910	Q9SR92	sp_plants	Complete Sure	1e-72	64.42	214	1	58	717	sp=Rhodanese-like domain-containing protein 10; Arabidopsis thaliana (Mouse-ear cress).
Contig4657	1184	Q2R4J1	sp_plants	Complete Sure	2e-117	78.24	279	1	73	993	sp=GDT1-like protein 3; Oryza sativa subsp. japonica (Rice).
Contig4659	537	G7IPV1	tr_plants	Complete Sure	9e-33	78.1	109	3	57	395	tr=Putative uncharacterized protein; Medicago truncatula (Barrel medic) (Medicago tribuloides).
Contig4660	1642	Q39193	sp_plants	Complete Sure	0	83.7	361	2	203	1294	sp=Serine/threonine-protein kinase SRK2I; Arabidopsis thaliana (Mouse-ear cress).
Contig4661	803	G8A0C3	tr_plants	Complete Sure	3e-20	88.71	146	2	68	544	tr=Putative uncharacterized protein; Medicago truncatula (Barrel medic) (Medicago tribuloides).
Contig4663	1583	G7JZ11	tr_plants	Complete Sure	2e-172	64.85	377	1	253	1437	tr=Peroxidase; Medicago truncatula (Barrel medic) (Medicago tribuloides).
Contig4665	634	G7KBV0	tr_plants	Complete Putative	8e-30	86.15	92	2	128	361	tr=Putative uncharacterized protein; Medicago truncatula (Barrel medic) (Medicago tribuloides).
Contig4666	808	G7KBV0	tr_plants	Complete Putative	2e-28	92.98	92	2	128	361	tr=Putative uncharacterized protein; Medicago truncatula (Barrel medic) (Medicago tribuloides).
Contig4667	1615	P42499	sp_plants	C_terminal Putative	2e-175	86.05	1156	3	3	896	sp=Phytochrome B; Glycine max (Soybean) (Glycine hispida).
Contig4668	1618	B7FJ77	tr_plants	Complete Sure	0	89.46	358	3	198	1268	tr=Lipase; Medicago truncatula (Barrel medic) (Medicago tribuloides).
Contig4669	1599	Q2MGQ0	tr_plants	Complete Sure	0	86.47	421	2	53	1315	tr=Carbohydrate kinase, PfkB; Medicago truncatula (Barrel medic) (Medicago tribuloides).
Contig4670	648	G7LG19	tr_plants	Complete Sure	3e-69	95.54	112	2	2	340	tr=Prefoldin subunit; Medicago truncatula (Barrel medic) (Medicago tribuloides).
Contig4671	1102	G7KPV1	sp_plants	C_terminal Putative	2e-154	82.79	372	3	279	938	tr=Lactoylglutathione lyase; Medicago truncatula (Barrel medic) (Medicago tribuloides).
Contig4672	1244	K7L4I9	tr_plants	Complete Putative	9e-120	79.24	257	1	280	1008	tr=Uncharacterized protein; Glycine max (Soybean) (Glycine hispida).
Contig4673	1407	G7I359	tr_plants	C_terminal Putative	8e-162	89.32	679	1	4	1020	tr=Calcium homeostasis endoplasmic reticulum protein; Medicago truncatula (Barrel medic) (Medicago tribuloides).
Contig4674	900	G7IIC1	tr_plants	Complete Sure	3e-73	84.18	175	1	88	621	tr=Oligosaccharyltransferase complex subunit OSTC; Medicago truncatula (Barrel medic) (Medicago tribuloides).
Contig4675	633	Q8L9P8	sp_plants	Complete Sure	2e-42	83.54	116	3	30	404	sp=Protein RALF-like 33; Arabidopsis thaliana (Mouse-ear cress).
Contig4677	1010	I3SQJ3	tr_plants	Complete Sure	6e-90	84.86	197	2	32	625	tr=Uncharacterized protein; Medicago truncatula (Barrel medic) (Medicago tribuloides).
Contig4678	2404	Q9SHY2	sp_plants	Complete Sure	0	73.85	688	1	43	2166	sp=Probable metal-nicotianamine transporter YSL7; Arabidopsis thaliana (Mouse-ear cress).
Contig4679	1522	K7N084	tr_plants	C_terminal Putative	0	93.44	599	2	2	1330	tr=Uncharacterized protein; Glycine max (Soybean) (Glycine hispida).
Contig4680	2144	Q9LHS0	sp_plants	Complete Sure	0	71.43	544	1	133	1773	sp=Putative clathrin assembly protein At5g35200; Arabidopsis thaliana (Mouse-ear cress).
Contig4681	1571	E0X9N4	sp_plants	Complete Putative	2e-165	67.34	350	1	1	1044	sp=Zinc finger CCCH domain-containing protein 69; Arabidopsis thaliana (Mouse-ear cress).
Contig4682	1775	Q2V6K1	sp_plants	Complete Sure	5e-15	55.56	475	1	43	1495	sp=Putative UDP-glucose glucosyltransferase; Fragaria ananassa (Strawberry).
Contig4683	1595	Q39079	sp_plants	C_terminal Putative	7e-121	59.09	538	1	4	948	sp=Chaperone protein dnaJ 13; Arabidopsis thaliana (Mouse-ear cress).
Contig4684	1023	P93788	sp_plants	Complete Putative	2e-30	77.4	198	3	264	737	sp=Remorin; Solanum tuberosum (Potato).
Contig4686	1253	Q9LHQ7	sp_plants	C_terminal Putative	2e-175	81.97	370	1	1	894	sp=mRNA cap guanine-N7 methyltransferase 1; Arabidopsis thaliana (Mouse-ear cress).
Contig4687	893	G7JYR2	tr_plants	Complete Sure	2e-57	76.54	171	2	251	745	tr=Uncharacterized protein; Medicago truncatula (Barrel medic) (Medicago tribuloides).
Contig4688	1126	Q7XUR3	sp_plants	C_terminal Putative	0	54.46	0	2	2	904	sp=Putative alpha-L-fucosidase 1; Oryza sativa subsp. japonica (Rice).
Contig4690	862	Q8W207	sp_plants	Internal Sure	4e-16	62.26	439	3	525	650	sp=COP9 signalosome complex subunit 2; Arabidopsis thaliana (Mouse-ear cress).
Contig4691	2640	O23482	sp_plants	C_terminal Putative	0	84.09	737	2	2	2053	sp=Oligopeptide transporter 3; Arabidopsis thaliana (Mouse-ear cress).
Contig4692	652	K7KWT9	tr_plants	C_terminal Putative	8e-12	65.08	444	2	137	439	tr=Uncharacterized protein; Glycine max (Soybean) (Glycine hispida).
Contig4693	1126	P13089	sp_plants	Complete Sure	9e-103	72.22	243	2	71	793	sp=Auxin-induced protein AUX28; Glycine max (Soybean) (Glycine hispida).
Contig4694	1527	Q8GYA4	sp_plants	C_terminal Putative	9e-124	57.28	669	2	209	1477	sp=Cysteine-rich receptor-like protein kinase 10; Arabidopsis thaliana (Mouse-ear cress).
Contig4697	1323	Q9LU46	sp_plants	C_terminal Putative	0	93.53	591	3	3	1025	sp=DEAD-box ATP-dependent RNA helicase 35; Arabidopsis thaliana (Mouse-ear cress).
Contig4698	935	G7J2J8	tr_plants	C_terminal Putative	2e-107	82.27	1822	1	7	624	tr=Myosin-like protein; Medicago truncatula (Barrel medic) (Medicago tribuloides).
Contig4699	1076	G7I884	tr_plants	Complete Sure	1e-60	58.57	186	2	62	709	tr=Putative uncharacterized protein; Medicago truncatula (Barrel medic) (Medicago tribuloides).
Contig4701	645	P51273	sp_plants	C_terminal Putative	5e-24	51.22	165	3	36	446	sp=Uncharacterized protein ycf36; Porphyra purpurea (Red seaweed). Plastid; Chloroplast.
Contig4702	1189	I1LA04	tr_plants	Complete Sure	7e-180	75.8	343	3	33	1064	tr=Uncharacterized protein; Glycine max (Soybean) (Glycine hispida).
Contig4703	1419	I1LA04	tr_plants	Complete Sure	6e-179	76.09	343	3	33	1064	tr=Uncharacterized protein; Glycine max (Soybean) (Glycine hispida).
Contig4704	1418	Q2V3L3	sp_plants	Complete Putative	1e-146	66.21	387	3	93	1208	sp=Uncharacterized zinc finger protein At4g06634; Arabidopsis thaliana (Mouse-ear cress).
Contig4707	843	G7JXP7	tr_plants	C_terminal Putative	9e-75	84.5	1096	1	4	594	tr=Ubiquitin carboxyl-terminal hydrolase; Medicago truncatula (Barrel medic) (Medicago tribuloides).
Contig4708	1403	Q8VZU2	sp_plants	Complete Sure	8e-106	68.06	304	3	117	1049	sp=Syntaxin-132; Arabidopsis thaliana (Mouse-ear cress).
Contig4711	3443	B9HQZ6	sp_plants	Complete Putative	0	74.56	994	3	87	2984	sp=Probable alanine--tRNA ligase, chloroplastic; subsp. trichocarpa).
Contig4713	1180	Q8H0T9	sp_plants	C_terminal Putative	9e-37	52.6	837	2	131	787	sp=Katanin p80 WD40 repeat-containing subunit B1 homolog; Arabidopsis thaliana (Mouse-ear cress).
Contig4714	822	Q84WL9	sp_plants	Complete Sure	6e-93	94.37	142	3	144	572	sp=AP-2 complex subunit sigma; Arabidopsis thaliana (Mouse-ear cress).
Contig4717	1246	G8A379	tr_plants	C_terminal Putative	0	91.72	457	1	1	981	tr=WD-40 repeat family; Medicago truncatula (Barrel medic) (Medicago tribuloides).
Contig4718	1460	G7LAI2	tr_plants	C_terminal Putative	0	81.22	463	1	121	1401	tr=UBX domain-containing protein; Medicago truncatula (Barrel medic) (Medicago tribuloides).
Contig4719	906	G7I3X1	tr_plants	Complete Sure	1e-92	83.1	212	2	2	640	tr=Thiol:disulfide interchange protein txlA-like protein; Medicago truncatula (Barrel medic) (Medicago tribuloides).
Contig4720	1233	Q0ZPV7	sp_plants	Complete Sure	2e-110	52.65	335	1	28	1041	sp=Carboxylesterase 1; Actinidia eriantha (Velvet vine) (Actinidia fulvicoma var. lanata).
Contig4721	1287	Q0ZPV7	sp_plants	Complete Sure	4e-106	50.78	335	1	28	1044	sp=Carboxylesterase 1; Actinidia eriantha (Velvet vine) (Actinidia fulvicoma var. lanata).
Contig4722	1437	Q38897	sp_plants	C_terminal Putative	4e-102	49.37	611	1	43	1245	sp=Homeobox protein BEL1 homolog; Arabidopsis thaliana (Mouse-ear cress).
Contig4723	1937	G7IIR7	tr_plants	C_terminal Putative	0	95.62	685	2	2	1669	tr=Chaperone protein dnaJ; Medicago truncatula (Barrel medic) (Medicago tribuloides).
Contig4724	801	G7IRZ7	tr_plants	Complete Putative	2e-60	76.97	154	2	2	454	tr=Putative uncharacterized protein; Medicago truncatula (Barrel medic) (Medicago tribuloides).
Contig4725	1465	Q9SGZ5	sp_plants	C_terminal Putative	2e-141	57.03	767	3	3	1187	sp=Probable beta-D-xylosidase 7; Arabidopsis thaliana (Mouse-ear cress).
Contig4726	1124	G7KFC6	tr_plants	Complete Putative	7e-97	85.45	189	2	305	805	tr=50S ribosomal protein L18; Medicago truncatula (Barrel medic) (Medicago tribuloides).
Contig4727	1333	G7KFC6	tr_plants	Complete Putative	6e-96	85.45	189	2	305	805	tr=50S ribosomal protein L18; Medicago truncatula (Barrel medic) (Medicago tribuloides).
Contig4729	1394	P19459	sp_plants	Complete Sure	2e-23	46.03	134	1	289	1059	sp=30S ribosomal protein S9, chloroplastic; Guillardia theta (Cryptomonas phi). Plastid; Chloroplast.
Contig4730	1559	Q8LPS1	sp_plants	C_terminal Putative	0	80.54	0	2	2	1234	sp=Long chain acyl-CoA synthetase 6, peroxisomal; Arabidopsis thaliana (Mouse-ear cress).
Contig4731	1723	Q9SZX3	sp_plants	Complete Putative	0	86.08	494	2	26	1462	sp=Argininosuccinate synthase, chloroplastic; Arabidopsis thaliana (Mouse-ear cress).
Contig4732	1248	O48964	sp_plants	Complete Sure	3e-152	88.31	235	1	70	972	sp=Isopentenyl-diphosphate Delta-isomerase I; Camptotheca acuminata (Happy tree).
Contig4733	1600	K7N5D1	tr_plants	C_terminal Putative	0	90.98	577	3	3	1106	tr=Uncharacterized protein; Glycine max (Soybean) (Glycine hispida).
Contig4735	1051	Q8S9H7	sp_plants	Complete Putative	1e-72	62.5	307	3	3	794	sp=Transcription factor DIVARICATA; Antirrhinum majus (Garden snapdragon).
Contig4736	907	P48785	sp_plants	Internal Sure	4e-60	62.94	796	2	242	679	sp=Pathogenesis-related homeodomain protein; Arabidopsis thaliana (Mouse-ear cress).
Contig4737	1422	F4JMI5	sp_plants	C_terminal Putative	0	69.31	0	2	2	1213	sp=Putative glucuronosyltransferase PGSIP7; Arabidopsis thaliana (Mouse-ear cress).
Contig4740	1359	G7JYZ5	tr_plants	Complete Putative	0	88.76	401	2	2	1174	tr=Ribose-phosphate pyrophosphokinase; Medicago truncatula (Barrel medic) (Medicago tribuloides).
Contig4742	650	G7I7E4	tr_plants	N_terminal Sure	2e-49	90.7	171	2	326	652	tr=tRNA-specific adenosine deaminase; Medicago truncatula (Barrel medic) (Medicago tribuloides).
Contig4743	770	G7I7E4	tr_plants	Complete Sure	9e-92	80.59	171	3	126	638	tr=tRNA-specific adenosine deaminase; Medicago truncatula (Barrel medic) (Medicago tribuloides).
Contig4744	1010	Q43064	sp_plants	C_terminal Putative	8e-178	98.47	391	3	3	791	sp=Aspartate carbamoyltransferase 3, chloroplastic; Pisum sativum (Garden pea).
Contig4746	1311	G7JP36	tr_plants	C_terminal Putative	0	90.19	0	3	3	953	tr=Putative uncharacterized protein; Medicago truncatula (Barrel medic) (Medicago tribuloides).
Contig4747	1551	G7IRF9	tr_plants	Complete Sure	0	89.2	0	3	222	1307	tr=Outer envelope protein of 80 kDa; Medicago truncatula (Barrel medic) (Medicago tribuloides).
Contig4748	2068	I1L288	tr_plants	Complete Sure	0	78.47	569	2	53	1783	tr=Uncharacterized protein; Glycine max (Soybean) (Glycine hispida).
Contig4749	668	G7ISK8	tr_plants	N_terminal Sure	2e-17	90.32	1358	1	103	354	tr=Serine/threonine protein kinase; Medicago truncatula (Barrel medic) (Medicago tribuloides).
Contig4750	892	Q9FIK7	sp_plants	C_terminal Putative	2e-26	61	415	1	256	789	sp=Probable acetyl-CoA acetyltransferase, cytosolic 2; Arabidopsis thaliana (Mouse-ear cress).
Contig4752	1902	Q058N4	sp_plants	Complete Putative	4e-170	82.79	459	3	102	1445	sp=Magnesium transporter MRS2-11, chloroplastic; Arabidopsis thaliana (Mouse-ear cress).
Contig4753	770	Q2HTJ3	tr_plants	C_terminal Putative	4e-54	76.43	183	1	1	426	tr=Putative uncharacterized protein; Medicago truncatula (Barrel medic) (Medicago tribuloides).
Contig4754	1027	Q9FPR3	sp_plants	C_terminal Putative	2e-73	74.67	933	2	56	628	sp=Serine/threonine-protein kinase EDR1; Arabidopsis thaliana (Mouse-ear cress).
Contig4755	1038	Q8VYD6	sp_plants	C_terminal Putative	9e-130	60.26	580	2	2	967	sp=Pentatricopeptide repeat-containing protein At5g10690; Arabidopsis thaliana (Mouse-ear cress).
Contig4756	1847	Q2MHE4	sp_plants	Complete Sure	6e-97	52.63	390	2	209	1450	sp=Serine/threonine-protein kinase HT1; Arabidopsis thaliana (Mouse-ear cress).
Contig4757	1174	G7JRW0	tr_plants	C_terminal Putative	0	92.24	577	2	2	970	tr=Importin subunit alpha-2; Medicago truncatula (Barrel medic) (Medicago tribuloides).
Contig4758	797	I1MUT7	tr_plants	N_terminal Sure	1e-130	77.73	517	3	3	797	tr=Uncharacterized protein; Glycine max (Soybean) (Glycine hispida).
Contig4759	1468	O22768-2	sp_plants	Complete Sure	2e-89	74.89	247	1	31	786	Isoform 2 of Transcription factor UNE12 OS=Arabidopsis thaliana GN=UNE12
Contig4760	1391	Q56Y85	sp_plants	C_terminal Putative	0	93.94	439	3	30	1148	sp=Methionine aminopeptidase 2B; Arabidopsis thaliana (Mouse-ear cress).
Contig4761	1701	I1J9U5	tr_plants	C_terminal Putative	0	81.42	1115	1	1	1311	tr=Uncharacterized protein; Glycine max (Soybean) (Glycine hispida).
Contig4762	1204	P13869	sp_plants	Complete Sure	3e-100	65	270	2	50	844	sp=Chlorophyll a-b binding protein, chloroplastic; Petunia hybrida (Petunia).
Contig4764	364	G7JNB1	tr_plants	N_terminal Sure	4e-42	83.33	253	3	78	365	tr=Putative uncharacterized protein; Medicago truncatula (Barrel medic) (Medicago tribuloides).
Contig4765	1690	I1KXX0	tr_plants	C_terminal Putative	0	80.17	581	2	2	1411	tr=Uncharacterized protein; Glycine max (Soybean) (Glycine hispida).
Contig4768	1375	Q3E875	sp_plants	C_terminal Putative	3e-144	72.13	376	2	2	919	sp=Uncharacterized Rho GTPase-activating protein At5g61530; Arabidopsis thaliana (Mouse-ear cress).
Contig4769	1477	G7JPD6	tr_plants	C_terminal Putative	0	83.24	511	1	1	1092	tr=Putative uncharacterized protein; Medicago truncatula (Barrel medic) (Medicago tribuloides).
Contig4770	1285	G7L2P5	tr_plants	Complete Sure	0	88.29	318	3	33	986	tr=ELMO domain-containing protein A; Medicago truncatula (Barrel medic) (Medicago tribuloides).
Contig4772	1550	G7ZVT5	tr_plants	Complete Sure	0	89.05	401	3	171	1379	tr=Tryptophanyl-tRNA synthetase; Medicago truncatula (Barrel medic) (Medicago tribuloides).
Contig4773	509	I1K3L1	tr_plants	C_terminal Putative	2e-51	83.33	740	2	2	340	tr=Uncharacterized protein; Glycine max (Soybean) (Glycine hispida).
Contig4776	1390	Q5PP37	sp_plants	C_terminal Putative	2e-171	68.06	473	1	4	1083	sp=Histone-lysine N-methyltransferase ATXR2; Arabidopsis thaliana (Mouse-ear cress).
Contig4777	1437	G7K3X6	tr_plants	C_terminal Putative	0	94.48	1033	3	3	1091	tr=Tetratricopeptide repeat protein; Medicago truncatula (Barrel medic) (Medicago tribuloides).
Contig4778	1042	Q9C5D7	sp_plants	Complete Sure	7e-94	60.54	232	3	84	800	sp=Probable caffeoyl-CoA O-methyltransferase At4g26220; Arabidopsis thaliana (Mouse-ear cress).
Contig4779	1023	Q9FPW4	sp_plants	C_terminal Putative	4e-88	64.88	614	3	54	836	sp=Probable NOT transcription complex subunit VIP2; Arabidopsis thaliana (Mouse-ear cress).
Contig4780	861	C0LGR6	sp_plants	C_terminal Putative	1e-58	46.15	913	2	11	724	sp=Probable LRR receptor-like serine/threonine-protein kinase At4g29180; Arabidopsis thaliana (Mouse-ear cress).
Contig4781	1581	O04567-2	sp_plants	Complete Sure	3e-143	67.65	307	2	350	1267	Isoform 2 of Probable inactive receptor kinase At1g27190 OS=Arabidopsis thaliana GN=At1g27190
Contig4782	1355	Q9LHJ8	sp_plants	C_terminal Sure	4e-35	88.89	160	3	39	626	sp=Zinc finger A20 and AN1 domain-containing stress-associated protein 5; Arabidopsis thaliana (Mouse-ear cress).
Contig4783	1703	Q93ZR1	sp_plants	C_terminal Putative	0	94.89	565	3	3	1481	sp=Elongator complex protein 3; Arabidopsis thaliana (Mouse-ear cress).
Contig4784	1633	G7K9K7	tr_plants	Complete Sure	0	82.2	410	2	107	1330	tr=Putative uncharacterized protein; Medicago truncatula (Barrel medic) (Medicago tribuloides).
Contig4785	1647	O22469	sp_plants	Complete Putative	5e-175	62.99	424	3	36	1265	sp=WD-40 repeat-containing protein MSI3; Arabidopsis thaliana (Mouse-ear cress).
Contig4788	1095	I1N0I9	tr_plants	C_terminal Putative	8e-163	77.89	493	1	4	894	tr=Uncharacterized protein; Glycine max (Soybean) (Glycine hispida).
Contig4790	991	I1NEY0	tr_plants	C_terminal Putative	5e-128	87.74	479	3	3	641	tr=Uncharacterized protein; Glycine max (Soybean) (Glycine hispida).
Contig4791	384	I3S5Z4	tr_plants	N_terminal Sure	2e-45	81.61	171	2	68	385	tr=Uncharacterized protein; Medicago truncatula (Barrel medic) (Medicago tribuloides).
Contig4792	811	G7I4Y9	tr_plants	Complete Sure	2e-09	69.57	67	1	67	252	tr=Putative uncharacterized protein; Medicago truncatula (Barrel medic) (Medicago tribuloides).
Contig4793	1025	G7JLB8	tr_plants	Complete Sure	3e-131	88.94	232	2	5	679	tr=Immature colon carcinoma transcript 1 protein; Medicago truncatula (Barrel medic) (Medicago tribuloides).
Contig4794	1303	Q8GXQ3	sp_plants	C_terminal Putative	1e-43	45.24	642	1	172	1305	sp=Wall-associated receptor kinase-like 6; Arabidopsis thaliana (Mouse-ear cress).
Contig4795	1113	G7JKJ1	tr_plants	N_terminal Sure	3e-174	81.42	546	2	53	1114	tr=Ribosomal RNA processing protein-like protein; Medicago truncatula (Barrel medic) (Medicago tribuloides).
Contig4796	1379	Q9FY75	sp_plants	C_terminal Putative	8e-171	78.61	858	1	1	984	sp=Potassium transporter 7; Arabidopsis thaliana (Mouse-ear cress).
Contig4797	1650	G7IRY2	tr_plants	Complete Sure	0	87.72	388	2	125	1294	tr=Transcription factor/ transcription initiation factor; Medicago truncatula (Barrel medic) (Medicago tribuloides).
Contig4798	1212	B7FM38	tr_plants	Complete Sure	6e-152	79.51	292	3	75	926	tr=Putative uncharacterized protein; Medicago truncatula (Barrel medic) (Medicago tribuloides).
Contig4799	1566	Q9SSU8	sp_plants	Complete Sure	0	73.53	398	1	139	1329	sp=Phytoene synthase, chloroplastic; Daucus carota (Carrot).
Contig4800	719	E9L574	tr_plants	Complete Sure	3e-10	45.3	119	2	92	472	tr=CLE28 protein; Glycine max (Soybean) (Glycine hispida).
Contig4787_split_0	318	Q9LTJ1	sp_plants	Internal Sure	4e-05	45.65	225	1	13	330	sp=Methyl-CpG-binding domain-containing protein 6; Arabidopsis thaliana (Mouse-ear cress).
Contig4787_split_1	684	Q9FJF4	sp_plants	C_terminal Putative	0.03	46.94	306	1	170	289	sp=Methyl-CpG-binding domain-containing protein 7; Arabidopsis thaliana (Mouse-ear cress).
Contig7201	1411	Q9FWA4	sp_plants	C_terminal Putative	0	77.55	561	2	2	1033	sp=Probable galacturonosyltransferase 9; Arabidopsis thaliana (Mouse-ear cress).
Contig7202	1821	Q9S7J8	sp_plants	C_terminal Putative	0	77.29	1001	1	1	1254	sp=Copper-transporting ATPase RAN1; Arabidopsis thaliana (Mouse-ear cress).
Contig7203	1123	G7ICW5	tr_plants	Complete Sure	4e-155	85.23	260	2	83	874	tr=Putative uncharacterized protein; Medicago truncatula (Barrel medic) (Medicago tribuloides).
Contig7206	901	P37117	sp_plants	N_terminal Sure	6e-34	54.03	507	2	224	700	sp=Cytochrome P450 71A4; Solanum melongena (Eggplant) (Aubergine).
Contig7207	1912	Q94AX4	sp_plants	C_terminal Putative	0	83.58	567	3	102	1628	sp=D-lactate dehydrogenase [cytochrome], mitochondrial; Arabidopsis thaliana (Mouse-ear cress).
Contig7208	1109	Q9FJH0	sp_plants	Complete Sure	1e-120	80.09	217	1	181	828	sp=Ras-related protein RABA1f; Arabidopsis thaliana (Mouse-ear cress).
Contig7209	1136	C6T5C9	tr_plants	Complete Putative	2e-52	46.7	253	2	47	871	tr=Uncharacterized protein; Glycine max (Soybean) (Glycine hispida).
Contig7210	1931	Q9SVG4-2	sp_plants	Complete Sure	2e-135	46.55	540	2	17	1615	Isoform 2 of Reticuline oxidase-like protein OS=Arabidopsis thaliana GN=At4g20830
Contig7212	1242	Q94K41	sp_plants	Complete Sure	2e-100	60.16	257	2	200	1063	sp=Short-chain dehydrogenase reductase 3b; Arabidopsis thaliana (Mouse-ear cress).
Contig7213	1817	G7KA50	tr_plants	Complete Sure	0	87.78	483	2	98	1549	tr=Glucan 1,3-beta-glucosidase; Medicago truncatula (Barrel medic) (Medicago tribuloides).
Contig7214	1315	Q93W28	sp_plants	Complete Sure	4e-106	56.56	337	3	36	1070	sp=Uncharacterized protein At4g15545; Arabidopsis thaliana (Mouse-ear cress).
Contig7215	918	Q2MHE4	sp_plants	C_terminal Putative	2e-57	47.22	390	1	4	633	sp=Serine/threonine-protein kinase HT1; Arabidopsis thaliana (Mouse-ear cress).
Contig7218	1176	G7JQV5	tr_plants	C_terminal Putative	2e-96	76.16	342	3	3	749	tr=Integral membrane single C2 domain protein; Medicago truncatula (Barrel medic) (Medicago tribuloides).
Contig7219	704	M5VZX4	tr_plants	C_terminal Putative	9e-49	81.05	229	1	4	294	tr=Uncharacterized protein; Prunus persica (Peach) (Amygdalus persica).
Contig7220	1303	G7JIP5	tr_plants	Complete Sure	5e-159	86.11	275	2	68	859	tr=Ser/Thr-rich protein T10 in DGCR region; Medicago truncatula (Barrel medic) (Medicago tribuloides).
Contig7221	915	I1MZZ5	tr_plants	C_terminal Putative	5e-124	76.55	464	2	2	688	tr=Uncharacterized protein; Glycine max (Soybean) (Glycine hispida).
Contig7222	1222	G7JKA7	tr_plants	C_terminal Putative	0	95.15	1026	2	2	994	tr=Elongation factor EF-2; Medicago truncatula (Barrel medic) (Medicago tribuloides).
Contig7223	778	G7J4K4	tr_plants	Internal Sure	0	93.85	0	1	1	780	tr=Neurobeachin; Medicago truncatula (Barrel medic) (Medicago tribuloides).
Contig7224	1340	I1KML0	tr_plants	C_terminal Putative	2e-134	62.57	802	3	3	1097	tr=Uncharacterized protein; Glycine max (Soybean) (Glycine hispida).
Contig7227	1089	K7K7U5	tr_plants	C_terminal Putative	2e-154	85.37	705	2	2	742	tr=Uncharacterized protein; Glycine max (Soybean) (Glycine hispida).
Contig7228	1901	Q93ZW0	sp_plants	C_terminal Putative	0	67.86	625	2	2	1423	sp=Glucose-6-phosphate 1-dehydrogenase 4, chloroplastic; Arabidopsis thaliana (Mouse-ear cress).
Contig7229	1766	Q93ZW0	sp_plants	C_terminal Putative	0	74.77	625	2	2	1288	sp=Glucose-6-phosphate 1-dehydrogenase 4, chloroplastic; Arabidopsis thaliana (Mouse-ear cress).
Contig7230	1072	Q70E96	sp_plants	C_terminal Putative	8e-115	56.45	484	2	2	895	sp=Aldehyde dehydrogenase family 3 member F1; Arabidopsis thaliana (Mouse-ear cress).
Contig7234	1679	Q9SKN2	sp_plants	Complete Putative	5e-128	67.33	434	2	2	1201	sp=Double-stranded RNA-binding protein 2; Arabidopsis thaliana (Mouse-ear cress).
Contig7237	1346	K7L0U5	tr_plants	C_terminal Putative	1e-134	85.31	687	1	1	738	tr=Uncharacterized protein; Glycine max (Soybean) (Glycine hispida).
Contig7238	843	I3SF95	tr_plants	Complete Sure	2e-97	78.77	175	1	34	573	tr=Uncharacterized protein; Lotus japonicus (Lotus corniculatus var. japonicus).
Contig7240	1357	Q9SDQ4	sp_plants	C_terminal Putative	1e-152	56.31	921	3	6	1184	sp=Glutamate receptor 3.7; Arabidopsis thaliana (Mouse-ear cress).
Contig7241	1231	G7JST9	tr_plants	Complete Sure	0	92.83	306	1	100	1014	tr=Impaired sucrose induction 1-like protein; Medicago truncatula (Barrel medic) (Medicago tribuloides).
Contig7242	1373	G7LEA6	tr_plants	C_terminal Putative	0	97.62	763	1	4	1143	tr=Protein transport protein SEC23; Medicago truncatula (Barrel medic) (Medicago tribuloides).
Contig7243	1788	K7KM48	tr_plants	Complete Sure	0	82.95	0	3	54	1598	tr=Uncharacterized protein; Glycine max (Soybean) (Glycine hispida).
Contig7244	1384	Q9ZSY2	sp_plants	N_terminal Sure	3e-11	47.69	410	1	52	978	sp=Chaperone protein dnaJ 15; Arabidopsis thaliana (Mouse-ear cress).
Contig7245	1013	Q9C8E7	sp_plants	C_terminal Putative	4e-92	64.11	933	1	1	771	sp=Glutamate receptor 3.3; Arabidopsis thaliana (Mouse-ear cress).
Contig7247	798	B7FGY4	tr_plants	Complete Sure	0	92.41	0	2	188	625	tr=Putative uncharacterized protein; Medicago truncatula (Barrel medic) (Medicago tribuloides).
Contig7248	1542	Q9ZQX6	sp_plants	C_terminal Putative	0	81.66	0	1	1	1230	sp=ETO1-like protein 1; Arabidopsis thaliana (Mouse-ear cress).
Contig7249	1625	G7KTM5	tr_plants	C_terminal Putative	0	92.8	1288	2	2	1213	tr=Nodal modulator; Medicago truncatula (Barrel medic) (Medicago tribuloides).
Contig7250	270	G7JNB3	tr_plants	N_terminal Sure	4e-16	88.37	147	3	60	254	tr=Putative uncharacterized protein; Medicago truncatula (Barrel medic) (Medicago tribuloides).
Contig7252	1050	Q9LEX0	sp_plants	C_terminal Putative	5e-120	62.79	290	3	12	827	sp=F-box protein PP2-A13; Arabidopsis thaliana (Mouse-ear cress).
Contig7255	1297	A7NY33	sp_plants	Complete Sure	3e-154	69.06	321	3	30	956	sp=Peroxidase 4; Vitis vinifera (Grape).
Contig7257	1255	G7JT62	tr_plants	C_terminal Putative	1e-131	93.85	512	1	1	588	tr=Putative uncharacterized protein; Medicago truncatula (Barrel medic) (Medicago tribuloides).
Contig7259	505	P40281	sp_plants	C_terminal Putative	4e-35	93.85	149	1	1	279	sp=Histone H2A.2; Pisum sativum (Garden pea).
Contig7261	705	G7J3G6	tr_plants	Complete Sure	4e-33	86.02	93	1	106	375	tr=Putative uncharacterized protein; Medicago truncatula (Barrel medic) (Medicago tribuloides).
Contig7262	1192	Q9ZNU6	sp_plants	C_terminal Putative	2e-08	89.66	523	3	3	1092	sp=Light-mediated development protein DET1; Solanum lycopersicum (Tomato) (Lycopersicon esculentum).
Contig7263	508	I1MTH0	tr_plants	Internal Sure	3e-05	80.77	879	3	429	596	tr=Uncharacterized protein; Glycine max (Soybean) (Glycine hispida).
Contig7267	1610	G7K7B8	tr_plants	Complete Sure	0	88.29	429	2	5	1303	tr=Sodium-coupled neutral amino acid transporter; Medicago truncatula (Barrel medic) (Medicago tribuloides).
Contig7269	1372	P54888	sp_plants	C_terminal Putative	8e-164	78.34	726	2	2	949	sp=Delta-1-pyrroline-5-carboxylate synthase B; Arabidopsis thaliana (Mouse-ear cress).
Contig7272	1290	Q3HVN1	sp_plants	Complete Sure	0	85.62	300	1	175	1077	sp=N-carbamoylputrescine amidase; Solanum tuberosum (Potato).
Contig7273	1272	B7FLH3	tr_plants	Complete Sure	8e-155	95.15	228	2	173	862	tr=Uncharacterized protein; Medicago truncatula (Barrel medic) (Medicago tribuloides).
Contig7275	1723	O22820	sp_plants	Complete Sure	1e-161	51.43	449	2	80	1465	sp=UDP-glycosyltransferase 74F1; Arabidopsis thaliana (Mouse-ear cress).
Contig7276	1367	G7KI95	tr_plants	Complete Sure	0	83.52	352	1	37	1092	tr=Putative uncharacterized protein; Medicago truncatula (Barrel medic) (Medicago tribuloides).
Contig7277	1700	C6T8U3	tr_plants	Complete Sure	0	78.85	436	2	41	1411	tr=Uncharacterized protein; Glycine max (Soybean) (Glycine hispida).
Contig7280	1556	Q9LTR9	sp_plants	Complete Putative	0	80.34	434	3	3	1274	sp=Glycylpeptide N-tetradecanoyltransferase 1; Arabidopsis thaliana (Mouse-ear cress).
Contig7281	1434	G7JMT7	tr_plants	C_terminal Putative	2e-125	83.58	881	3	3	1007	tr=Serine/threonine protein phosphatase 4 regulatory subunit; Medicago truncatula (Barrel medic) (Medicago tribuloides).
Contig7282	1290	O04200	sp_plants	Complete Sure	0	71.78	0	2	53	1054	sp=Peroxisomal nicotinamide adenine dinucleotide carrier; Arabidopsis thaliana (Mouse-ear cress).
Contig7283	567	Q6Z3U3	sp_plants	C_terminal Sure	5e-10	83.33	949	3	3	134	sp=B3 domain-containing protein Os07g0679700; Oryza sativa subsp. japonica (Rice).
Contig7284	1538	Q9SVN5	sp_plants	C_terminal Putative	4e-34	51.08	797	2	905	1297	sp=Probable methionine--tRNA ligase; Arabidopsis thaliana (Mouse-ear cress).
Contig7286	1703	Q9SRE4	sp_plants	Complete Sure	1e-63	45.03	347	2	290	1300	sp=UDP-galactose transporter 2; Arabidopsis thaliana (Mouse-ear cress).
Contig7287	1140	G7L9X3	tr_plants	C_terminal Putative	0	90.24	542	3	3	896	tr=GDP-fucose protein-O-fucosyltransferase; Medicago truncatula (Barrel medic) (Medicago tribuloides).
Contig7290	540	G7KTK7	tr_plants	Complete Sure	4e-31	87.88	66	1	145	345	tr=Putative uncharacterized protein; Medicago truncatula (Barrel medic) (Medicago tribuloides).
Contig7293	1051	Q10EJ2	sp_plants	Complete Sure	6e-32	66.4	156	2	413	871	sp=CASP-like protein Os03g0767900; Oryza sativa subsp. japonica (Rice).
Contig7295	1342	Q9FUY2	sp_plants	C_terminal Putative	5e-173	71.13	931	2	8	1024	sp=Transcriptional corepressor LEUNIG; Arabidopsis thaliana (Mouse-ear cress).
Contig7296	1361	B3DNN5	sp_plants	C_terminal Putative	0	78.93	543	1	19	1107	sp=Anaphase-promoting complex subunit 6; Arabidopsis thaliana (Mouse-ear cress).
Contig7300	1424	Q9FN67	sp_plants	Complete Putative	7e-155	65.05	458	3	27	1320	sp=BTB/POZ domain-containing protein At5g41330; Arabidopsis thaliana (Mouse-ear cress).
Contig7301	838	I3SGK7	tr_plants	C_terminal Putative	3e-81	87.86	239	3	30	464	tr=Uncharacterized protein; Medicago truncatula (Barrel medic) (Medicago tribuloides).
Contig7306	1790	G7JN22	tr_plants	Complete Putative	9e-136	64.89	520	2	62	1420	tr=Alpha-amylase; Medicago truncatula (Barrel medic) (Medicago tribuloides).
Contig7307	1109	Q9LDL7	sp_plants	C_terminal Putative	2e-138	83.55	490	1	1	696	sp=Scarecrow-like transcription factor PAT1; Arabidopsis thaliana (Mouse-ear cress).
Contig7308	514	K7LER4	tr_plants	C_terminal Putative	1e-27	93.33	397	1	49	342	tr=Uncharacterized protein; Glycine max (Soybean) (Glycine hispida).
Contig7309	1256	Q93WV5	sp_plants	Complete Sure	2e-65	51.6	271	1	178	999	sp=Probable WRKY transcription factor 69; Arabidopsis thaliana (Mouse-ear cress).
Contig7310	1060	Q39222	sp_plants	Complete Sure	4e-137	88.02	216	1	97	750	sp=Ras-related protein RABA1b; Arabidopsis thaliana (Mouse-ear cress).
Contig7311	1164	Q9SKZ2	sp_plants	Complete Sure	1e-156	76.28	275	2	290	1132	sp=Probable CCR4-associated factor 1 homolog 7; Arabidopsis thaliana (Mouse-ear cress).
Contig7312	1380	I3SWP0	tr_plants	Complete Sure	0	70.59	0	2	221	1221	tr=Uncharacterized protein; Medicago truncatula (Barrel medic) (Medicago tribuloides).
Contig7313	1242	Q8S3N1	sp_plants	Complete Sure	9e-157	74.54	309	1	106	1020	sp=E3 ubiquitin-protein ligase SINAT5; Arabidopsis thaliana (Mouse-ear cress).
Contig7314	1350	G7I4F5	tr_plants	C_terminal Putative	2e-158	88.31	339	3	3	749	tr=Putative uncharacterized protein; Medicago truncatula (Barrel medic) (Medicago tribuloides).
Contig7315	1632	Q9SU08	sp_plants	C_terminal Putative	0.012	45.57	904	1	388	1453	sp=Auxilin-related protein 1; Arabidopsis thaliana (Mouse-ear cress).
Contig7316	873	B7FGT4	tr_plants	Complete Sure	9e-105	89.7	165	3	102	599	tr=Uncharacterized protein; Medicago truncatula (Barrel medic) (Medicago tribuloides).
Contig7317	643	P47925	sp_plants	Complete Putative	0.021	68.42	140	3	42	410	sp=Putative cell wall protein; Arabidopsis thaliana (Mouse-ear cress).
Contig7318	993	Q6WWW4	sp_plants	C_terminal Putative	1e-75	81.46	1888	2	2	457	sp=E3 ubiquitin-protein ligase UPL3; Arabidopsis thaliana (Mouse-ear cress).
Contig7319	1074	P58223	sp_plants	C_terminal Putative	2e-57	50.76	606	3	3	779	sp=KH domain-containing protein At4g18375; Arabidopsis thaliana (Mouse-ear cress).
Contig7320	1603	I1JKL2	tr_plants	Complete Sure	2e-135	73.31	346	1	136	1203	tr=Uncharacterized protein; Glycine max (Soybean) (Glycine hispida).
Contig7322	1320	G7KTN4	tr_plants	C_terminal Putative	3e-90	86.98	470	1	307	1188	tr=Putative uncharacterized protein; Medicago truncatula (Barrel medic) (Medicago tribuloides).
Contig7323	1750	G7LA96	tr_plants	Complete Sure	0	80.94	397	2	50	1264	tr=F-box family protein; Medicago truncatula (Barrel medic) (Medicago tribuloides).
Contig7324	1646	Q3EBY8	sp_plants	Complete Putative	0	45.71	0	2	50	1264	sp=F-box protein At2g17690; Arabidopsis thaliana (Mouse-ear cress).
Contig7325	872	Q9LVA0	sp_plants	C_terminal Putative	3e-78	70.76	446	2	83	715	sp=BAG family molecular chaperone regulator 7; Arabidopsis thaliana (Mouse-ear cress).
Contig7326	1389	Q9C7R6	sp_plants	C_terminal Putative	8e-153	69.31	729	3	6	1178	sp=U-box domain-containing protein 17; Arabidopsis thaliana (Mouse-ear cress).
Contig7331	1673	I1MUR0	tr_plants	C_terminal Putative	0	75.31	597	2	11	1435	tr=Uncharacterized protein; Glycine max (Soybean) (Glycine hispida).
Contig7332	1822	Q2R1U4	sp_plants	C_terminal Putative	0	76.88	600	1	1	1128	sp=CDK5RAP1-like protein; Oryza sativa subsp. japonica (Rice).
Contig7333	1779	Q7XUF4	sp_plants	C_terminal Putative	2e-157	73.23	710	3	459	1847	sp=Cyclin-dependent kinase G-2; Oryza sativa subsp. japonica (Rice).
Contig7334	1133	Q9LZM8	sp_plants	C_terminal Putative	3e-66	67.03	575	3	3	1004	sp=BEL1-like homeodomain protein 9; Arabidopsis thaliana (Mouse-ear cress).
Contig7335	1140	G7KC69	tr_plants	Complete Sure	2e-132	85.32	252	1	94	828	tr=Flavoprotein wrbA; Medicago truncatula (Barrel medic) (Medicago tribuloides).
Contig7336	362	Q2HW89	tr_plants	Internal Sure	0.009	68	981	1	256	354	tr=Integrase, catalytic region; Ribonuclease H; Medicago truncatula (Barrel medic) (Medicago tribuloides).
Contig7340	985	Q9SEU7	sp_plants	Complete Sure	8e-52	66.36	173	1	112	636	sp=Thioredoxin M3, chloroplastic; Arabidopsis thaliana (Mouse-ear cress).
Contig7342	1408	G7J3F9	tr_plants	C_terminal Putative	0	81.18	563	1	1	1305	tr=RCC1 and BTB domain-containing protein; Medicago truncatula (Barrel medic) (Medicago tribuloides).
Contig7343	649	G7IAA7	tr_plants	Complete Sure	4e-47	71.09	122	2	89	463	tr=Uncharacterized protein; Medicago truncatula (Barrel medic) (Medicago tribuloides).
Contig7344	1196	G7KWA7	tr_plants	Complete Sure	1e-139	79.15	259	2	146	898	tr=Putative uncharacterized protein; Medicago truncatula (Barrel medic) (Medicago tribuloides).
Contig7345	1540	Q6K669	sp_plants	C_terminal Putative	0	80.93	598	3	27	1145	sp=Leucine aminopeptidase 2, chloroplastic; Oryza sativa subsp. japonica (Rice).
Contig7346	779	P25470	sp_plants	Complete Sure	1e-52	93.13	150	1	97	549	sp=Histone H2A.1; Pisum sativum (Garden pea).
Contig7347	1563	G7J9Q8	tr_plants	C_terminal Putative	0	83.12	930	2	2	1120	tr=Putative uncharacterized protein; Medicago truncatula (Barrel medic) (Medicago tribuloides).
Contig7348	1867	Q2HS23	tr_plants	Complete Sure	0	87.67	438	2	65	1372	tr=T-snare; Medicago truncatula (Barrel medic) (Medicago tribuloides).
Contig7349	496	I1LPC3	tr_plants	Internal Sure	4e-94	92.9	1182	2	2	484	tr=Uncharacterized protein; Glycine max (Soybean) (Glycine hispida).
Contig7350	967	G7KEX0	tr_plants	C_terminal Putative	1e-75	81.67	739	2	2	544	tr=U-box domain-containing protein; Medicago truncatula (Barrel medic) (Medicago tribuloides).
Contig7352	1181	G7IEQ2	tr_plants	C_terminal Putative	0	84.47	352	3	3	977	tr=Putative uncharacterized protein; Medicago truncatula (Barrel medic) (Medicago tribuloides).
Contig7353	907	Q84MC0	sp_plants	Complete Sure	2e-69	57.46	200	3	42	644	sp=Uncharacterized GPI-anchored protein At3g06035; Arabidopsis thaliana (Mouse-ear cress).
Contig7354	2189	Q8RX77	sp_plants	Complete Sure	0	60	620	1	127	1953	sp=Nitrate transporter 1.7; Arabidopsis thaliana (Mouse-ear cress).
Contig7357	1266	G7ZZ33	tr_plants	Complete Putative	0	88.34	329	2	2	997	tr=Putative uncharacterized protein; Medicago truncatula (Barrel medic) (Medicago tribuloides).
Contig7358	518	Q9LHJ8	sp_plants	Complete Putative	2e-31	90.2	160	1	190	510	sp=Zinc finger A20 and AN1 domain-containing stress-associated protein 5; Arabidopsis thaliana (Mouse-ear cress).
Contig7359	871	Q9LNK1	sp_plants	Complete Sure	2e-107	68.07	237	3	21	722	sp=Ras-related protein RABA3; Arabidopsis thaliana (Mouse-ear cress).
Contig7360	1272	Q9SX85	sp_plants	C_terminal Putative	0	80.59	887	3	3	1121	sp=Exocyst complex component SEC3A; Arabidopsis thaliana (Mouse-ear cress).
Contig7361	921	Q94KD8	sp_plants	C_terminal Putative	1e-90	64.52	768	3	3	653	sp=Probable beta-D-xylosidase 2; Arabidopsis thaliana (Mouse-ear cress).
Contig7363	1322	Q9FKE9	sp_plants	C_terminal Putative	7e-150	63.25	834	1	1	1134	sp=Protein ROOT HAIR DEFECTIVE 3 homolog 2; Arabidopsis thaliana (Mouse-ear cress).
Contig7364	1169	Q9SPL2	sp_plants	C_terminal Putative	4e-13	51.79	334	2	494	1192	sp=E3 ubiquitin-protein ligase CIP8; Arabidopsis thaliana (Mouse-ear cress).
Contig7365	984	I1NCB8	tr_plants	Complete Sure	2e-82	85.03	147	3	318	758	tr=Uncharacterized protein; Glycine max (Soybean) (Glycine hispida).
Contig7366	963	I1NCB8	tr_plants	Complete Sure	2e-82	85.03	147	3	318	758	tr=Uncharacterized protein; Glycine max (Soybean) (Glycine hispida).
Contig7367	497	I1K0X2	tr_plants	C_terminal Putative	8e-36	83.33	349	3	24	263	tr=Uncharacterized protein; Glycine max (Soybean) (Glycine hispida).
Contig7368	1668	P35614	sp_plants	Complete Sure	0	92.22	435	3	96	1409	sp=Eukaryotic peptide chain release factor subunit 1-3; Arabidopsis thaliana (Mouse-ear cress).
Contig7369	1235	Q9C5Y0	sp_plants	C_terminal Putative	3e-158	70.86	868	3	3	911	sp=Phospholipase D delta; Arabidopsis thaliana (Mouse-ear cress).
Contig7370	1140	G7L7T9	tr_plants	Complete Sure	5e-85	77.35	193	3	240	800	tr=Putative uncharacterized protein; Medicago truncatula (Barrel medic) (Medicago tribuloides).
Contig7371	1278	Q9LQ32	sp_plants	Complete Sure	2e-63	47.98	297	1	175	1053	sp=Glucuronoxylan 4-O-methyltransferase 3; Arabidopsis thaliana (Mouse-ear cress).
Contig7372	860	Q94BN0	sp_plants	C_terminal Putative	9e-55	65.33	364	2	2	601	sp=BTB/POZ and TAZ domain-containing protein 2; Arabidopsis thaliana (Mouse-ear cress).
Contig7373	738	G7J032	tr_plants	Complete Sure	3e-79	83.97	156	1	118	585	tr=Major pollen allergen Bet v 1-L; Medicago truncatula (Barrel medic) (Medicago tribuloides).
Contig7375	1606	Q8W5B1	sp_plants	Complete Sure	7e-126	51.53	440	1	73	1356	sp=Polycomb group protein VERNALIZATION 2; Arabidopsis thaliana (Mouse-ear cress).
Contig7377	1027	G7JT65	tr_plants	Complete Sure	1e-118	88.42	190	1	124	693	tr=Uncharacterized protein; Medicago truncatula (Barrel medic) (Medicago tribuloides).
Contig7379	1537	I1KB56	tr_plants	Complete Sure	2e-143	81.99	339	3	144	1196	tr=Uncharacterized protein; Glycine max (Soybean) (Glycine hispida).
Contig7381	1233	G7JGC2	tr_plants	N_terminal Putative	0	61.59	0	1	862	979	tr=Putative uncharacterized protein; Medicago truncatula (Barrel medic) (Medicago tribuloides).
Contig7384	1007	Q9LYT2	sp_plants	C_terminal Putative	0	65.37	0	3	3	854	sp=Pentatricopeptide repeat-containing protein At3g59040; Arabidopsis thaliana (Mouse-ear cress).
Contig7386	996	Q84MC0	sp_plants	C_terminal Putative	1e-62	65.97	200	1	1	483	sp=Uncharacterized GPI-anchored protein At3g06035; Arabidopsis thaliana (Mouse-ear cress).
Contig7391	859	Q9C7D7	sp_plants	Complete Sure	8e-46	52.82	146	3	93	521	sp=Protein cornichon homolog 1; Arabidopsis thaliana (Mouse-ear cress).
Contig7392	1016	O80915	sp_plants	Complete Sure	1e-74	60.89	220	1	25	687	sp=PRA1 family protein B4; Arabidopsis thaliana (Mouse-ear cress).
Contig7395	1268	Q9C827	sp_plants	C_terminal Putative	4e-131	73.53	926	1	4	891	sp=Coatomer subunit beta'-2; Arabidopsis thaliana (Mouse-ear cress).
Contig7396	1802	Q84KI6	sp_plants	Complete Sure	0	79.14	482	2	50	1468	sp=UDP-sulfoquinovose synthase, chloroplastic; Spinacia oleracea (Spinach).
Contig7397	842	P94111	sp_plants	N_terminal Putative	2e-11	50.77	335	2	305	616	sp=Strictosidine synthase 1; Arabidopsis thaliana (Mouse-ear cress).
Contig7398	895	Q9C8N5	sp_plants	C_terminal Putative	5e-57	59.72	499	3	3	563	sp=Protein SENSITIVE TO PROTON RHIZOTOXICITY 1; Arabidopsis thaliana (Mouse-ear cress).
Contig7399	1041	P25864	sp_plants	Complete Putative	0.006	48.39	197	2	131	661	sp=50S ribosomal protein L9, chloroplastic; Arabidopsis thaliana (Mouse-ear cress).
Contig7400	1534	Q01401-2	sp_plants	C_terminal Putative	0	79.56	755	1	1	1161	Isoform 2 of 1,4-alpha-glucan-branching enzyme, chloroplastic/amyloplastic OS=Oryza sativa subsp. japonica GN=SBE1
Contig7401	980	Q8RY67	sp_plants	C_terminal Putative	2e-100	66.92	708	2	2	775	sp=Wall-associated receptor kinase-like 14; Arabidopsis thaliana (Mouse-ear cress).
Contig7402	379	Q9FHH5	sp_plants	N_terminal Sure	4e-21	60	148	2	47	379	sp=Protein GLUTAMINE DUMPER 3; Arabidopsis thaliana (Mouse-ear cress).
Contig7403	749	C6SW92	tr_plants	Complete Sure	4e-50	59.74	173	1	46	561	tr=Uncharacterized protein; Glycine max (Soybean) (Glycine hispida).
Contig7404	1185	I1N887	tr_plants	Complete Sure	3e-115	63.75	307	3	51	950	tr=Uncharacterized protein; Glycine max (Soybean) (Glycine hispida).
Contig7407	1444	Q38846	sp_plants	C_terminal Putative	4e-135	72.87	613	2	2	1072	sp=Ethylene response sensor 1; Arabidopsis thaliana (Mouse-ear cress).
Contig7409	1346	G7JRQ3	tr_plants	C_terminal Putative	0	94.46	544	2	2	871	tr=U4/U6.U5 tri-snRNP-associated protein; Medicago truncatula (Barrel medic) (Medicago tribuloides).
Contig7410	781	G7IZF3	tr_plants	Complete Putative	3e-06	74.24	81	1	373	573	tr=Uncharacterized protein; Medicago truncatula (Barrel medic) (Medicago tribuloides).
Contig7411	1349	B7FF18	tr_plants	C_terminal Putative	0	84.14	667	3	45	1142	tr=ARO1-like protein; Medicago truncatula (Barrel medic) (Medicago tribuloides).
Contig7412	780	I3S8C4	tr_plants	Complete Sure	6e-74	71.02	182	2	20	592	tr=Uncharacterized protein; Lotus japonicus (Lotus corniculatus var. japonicus).
Contig7413	1689	Q9SH30	sp_plants	C_terminal Putative	0	62.81	995	1	4	1479	sp=Probable copper-transporting ATPase HMA5; Arabidopsis thaliana (Mouse-ear cress).
Contig7414	755	I3SS97	tr_plants	Complete Sure	0	80.8	0	1	112	489	tr=Uncharacterized protein; Medicago truncatula (Barrel medic) (Medicago tribuloides).
Contig7415	1331	Q75HX5	sp_plants	C_terminal Putative	0	73.97	0	3	3	1145	sp=Tubby-like F-box protein 8; Oryza sativa subsp. japonica (Rice).
Contig7416	822	I1J5N7	tr_plants	Complete Sure	2e-42	59.69	182	3	72	644	tr=Uncharacterized protein; Glycine max (Soybean) (Glycine hispida).
Contig7417	939	I3RZF0	tr_plants	C_terminal Putative	6e-88	81.82	220	1	1	465	tr=Uncharacterized protein; Lotus japonicus (Lotus corniculatus var. japonicus).
Contig7418	1603	Q8L7M1	sp_plants	Complete Sure	0	74.32	0	3	66	1079	sp=Probable beta-1,3-galactosyltransferase 14; Arabidopsis thaliana (Mouse-ear cress).
Contig7419	1519	Q8L7M1	sp_plants	Complete Sure	3e-161	69.03	345	3	66	1076	sp=Probable beta-1,3-galactosyltransferase 14; Arabidopsis thaliana (Mouse-ear cress).
Contig7420	414	A2Q5E8	tr_plants	Internal Sure	1e-75	95.62	463	2	2	415	tr=Zinc finger, RING-type; Medicago truncatula (Barrel medic) (Medicago tribuloides).
Contig7421	1209	Q9ZUU1	sp_plants	Complete Putative	7e-127	71.88	284	2	29	910	sp=Adenylate kinase 1, mitochondrial; Arabidopsis thaliana (Mouse-ear cress).
Contig7422	815	I1LQ62	tr_plants	Internal Sure	5e-17	64.2	756	1	355	672	tr=Uncharacterized protein; Glycine max (Soybean) (Glycine hispida).
Contig7423	923	I1LQ62	tr_plants	Internal Sure	7e-17	64.2	756	1	463	888	tr=Uncharacterized protein; Glycine max (Soybean) (Glycine hispida).
Contig7425	1170	Q9ZVJ2	sp_plants	Complete Sure	6e-113	73.08	214	3	186	821	sp=Uncharacterized protein At2g38710; Arabidopsis thaliana (Mouse-ear cress).
Contig7428	1221	P0CH30	sp_plants	Complete Putative	2e-33	58.42	338	3	129	899	sp=E3 ubiquitin-protein ligase RING1; Gossypium hirsutum (Upland cotton) (Gossypium mexicanum).
Contig7429	1317	I3T180	tr_plants	Complete Sure	2e-161	97.67	257	2	149	919	tr=Uncharacterized protein; Medicago truncatula (Barrel medic) (Medicago tribuloides).
Contig7431	969	G7K184	tr_plants	Complete Sure	0	91.71	0	1	40	621	tr=Nucleoside-triphosphatase, putative; Medicago truncatula (Barrel medic) (Medicago tribuloides).
Contig7432	1180	Q9FJX3	sp_plants	Complete Sure	2e-119	63.04	276	1	37	867	sp=Mitochondrial outer membrane protein porin 2; Arabidopsis thaliana (Mouse-ear cress).
Contig7434	1206	I1LCE1	tr_plants	C_terminal Putative	0	71.95	740	2	2	1153	tr=Uncharacterized protein; Glycine max (Soybean) (Glycine hispida).
Contig7437	1353	G7K9S9	tr_plants	C_terminal Putative	0	82.8	450	1	58	1248	tr=Putative uncharacterized protein; Medicago truncatula (Barrel medic) (Medicago tribuloides).
Contig7438	874	G7IG89	tr_plants	Internal Sure	2e-65	71.77	1244	3	6	713	sp=DNA ligase; Medicago truncatula (Barrel medic) (Medicago tribuloides).
Contig7440	1248	M5VH27	tr_plants	Complete Putative	7e-121	75.21	280	2	68	916	tr=Uncharacterized protein; Prunus persica (Peach) (Amygdalus persica).
Contig7445	1232	Q8RY67	sp_plants	C_terminal Putative	4e-97	63.71	708	3	3	812	sp=Wall-associated receptor kinase-like 14; Arabidopsis thaliana (Mouse-ear cress).
Contig7446	2104	Q9SKK0	sp_plants	C_terminal Putative	1e-146	54.29	628	1	1	1299	sp=EIN3-binding F-box protein 1; Arabidopsis thaliana (Mouse-ear cress).
Contig7447	961	G8A0F0	tr_plants	Internal Sure	6e-14	51.95	659	1	1	237	tr=Putative uncharacterized protein; Medicago truncatula (Barrel medic) (Medicago tribuloides).
Contig7448	1274	A2Q283	tr_plants	C_terminal Putative	0	91.15	1826	2	2	919	tr=Cytochrome cd1-nitrite reductase-like, C-terminal haem d1; Medicago truncatula (Barrel medic) (Medicago tribuloides).
Contig7449	1186	G7KY55	tr_plants	C_terminal Putative	5e-108	76.57	364	1	4	714	tr=Putative uncharacterized protein; Medicago truncatula (Barrel medic) (Medicago tribuloides).
Contig7450	1294	G7LJP1	tr_plants	C_terminal Putative	7e-173	90.06	1460	3	6	1007	tr=Putative uncharacterized protein; Medicago truncatula (Barrel medic) (Medicago tribuloides).
Contig7453	987	Q9M8R7	sp_plants	C_terminal Putative	1e-130	66.77	492	2	2	949	sp=Probable protein phosphatase 2C 33; Arabidopsis thaliana (Mouse-ear cress).
Contig7454	1357	G7LAK8	tr_plants	Complete Sure	0	93.77	320	3	75	1040	tr=Ubiquitin fusion degradation protein; Medicago truncatula (Barrel medic) (Medicago tribuloides).
Contig7455	1752	Q8LB17	sp_plants	Complete Sure	0	66.02	403	3	174	1406	sp=Uncharacterized protein At3g58460; Arabidopsis thaliana (Mouse-ear cress).
Contig7456	1256	Q9SAH7	sp_plants	Complete Sure	1e-82	49.84	302	1	40	990	sp=Probable WRKY transcription factor 40; Arabidopsis thaliana (Mouse-ear cress).
Contig7457	1541	K7L6E1	tr_plants	C_terminal Putative	0	80.29	545	3	201	1460	tr=Uncharacterized protein; Glycine max (Soybean) (Glycine hispida).
Contig7458	1278	P51614	sp_plants	Complete Sure	2e-136	65.86	301	2	146	1039	sp=Acidic endochitinase; Vitis vinifera (Grape).
Contig7459	838	P35133	sp_plants	Complete Sure	3e-99	92.57	148	1	223	669	sp=Ubiquitin-conjugating enzyme E2 10; Arabidopsis thaliana (Mouse-ear cress).
Contig7460	1280	O23884	sp_plants	Complete Putative	0	97.71	389	1	67	1002	sp=Chalcone synthase 5; Pisum sativum (Garden pea).
Contig7461	1728	O23884	sp_plants	Complete Putative	0	88.99	389	1	427	1437	sp=Chalcone synthase 5; Pisum sativum (Garden pea).
Contig7462	1655	O23884	sp_plants	N_terminal Sure	0	90.71	389	1	427	1656	sp=Chalcone synthase 5; Pisum sativum (Garden pea).
Contig7463	1454	Q01288	sp_plants	Complete Sure	0	96.92	389	1	67	1236	sp=Chalcone synthase 6; Pisum sativum (Garden pea).
Contig7464	1432	Q9XHZ8	sp_plants	Complete Sure	4e-158	67.58	326	2	89	1072	sp=BTB/POZ domain-containing protein At1g21780; Arabidopsis thaliana (Mouse-ear cress).
Contig7466	592	I3RZK0	tr_plants	Complete Sure	3e-85	84.93	146	3	45	476	tr=Uncharacterized protein; Medicago truncatula (Barrel medic) (Medicago tribuloides).
Contig7469	1007	Q8L7Y8	sp_plants	C_terminal Putative	1e-49	57.3	1313	2	2	502	sp=Kinesin-like protein KIN12B; Arabidopsis thaliana (Mouse-ear cress).
Contig7470	822	Q93VV0	sp_plants	C_terminal Putative	1e-27	67.14	286	2	119	448	sp=Probable protein S-acyltransferase 16; Arabidopsis thaliana (Mouse-ear cress).
Contig7471	1096	I1MLH2	tr_plants	Complete Sure	3e-136	80.71	254	1	34	789	tr=Uncharacterized protein; Glycine max (Soybean) (Glycine hispida).
Contig7472	1063	I1MLH2	tr_plants	Complete Sure	2e-136	80.71	254	1	34	789	tr=Uncharacterized protein; Glycine max (Soybean) (Glycine hispida).
Contig7473	408	A2Q297	tr_plants	Internal Sure	4e-66	88.55	773	2	2	409	tr=Putative uncharacterized protein; Medicago truncatula (Barrel medic) (Medicago tribuloides).
Contig7474	1149	G7LGE4	tr_plants	C_terminal Putative	0	88.45	597	3	9	935	tr=Putative uncharacterized protein; Medicago truncatula (Barrel medic) (Medicago tribuloides).
Contig7475	1427	Q9STW5	sp_plants	C_terminal Putative	1e-169	66.85	606	3	36	1172	sp=MACPF domain-containing protein At4g24290; Arabidopsis thaliana (Mouse-ear cress).
Contig7477	190	G7J8D9	tr_plants	C_terminal Putative	7e-09	81.25	773	2	2	100	tr=Mechanosensitive ion channel domain-containing protein-like protein; Medicago truncatula (Barrel medic) (Medicago tribuloides).
Contig7478	518	O22259	sp_plants	C_terminal Putative	2e-07	50	171	1	76	294	sp=Ethylene-responsive transcription factor ERF071; Arabidopsis thaliana (Mouse-ear cress).
Contig7479	1134	Q94A06	sp_plants	C_terminal Putative	2e-137	65.44	354	1	13	930	sp=Mitogen-activated protein kinase kinase 1; Arabidopsis thaliana (Mouse-ear cress).
Contig7482	917	G7IDV8	tr_plants	C_terminal Putative	2e-167	96.44	446	2	2	763	tr=WD repeat-containing protein; Medicago truncatula (Barrel medic) (Medicago tribuloides).
Contig7483	1248	G7K4N0	tr_plants	Complete Sure	0	82.02	354	3	33	1085	tr=Serine acetyltransferase; Medicago truncatula (Barrel medic) (Medicago tribuloides).
Contig7486	1038	G7ISL1	tr_plants	C_terminal Putative	5e-144	80.56	946	3	3	761	tr=DnaJ protein-like protein; Medicago truncatula (Barrel medic) (Medicago tribuloides).
Contig7487	880	Q67XL4	sp_plants	Internal Sure	2e-33	47.31	444	1	172	972	sp=Uncharacterized CRM domain-containing protein At3g25440, chloroplastic; Arabidopsis thaliana (Mouse-ear cress).
Contig7488	1063	Q9C6Z2	sp_plants	Complete Sure	6e-95	76.57	175	2	101	622	sp=Nudix hydrolase 25; Arabidopsis thaliana (Mouse-ear cress).
Contig7489	1432	Q9FJX0	sp_plants	C_terminal Putative	4e-124	71.89	595	3	6	1106	sp=Peptidyl-prolyl cis-trans isomerase-like 2; Arabidopsis thaliana (Mouse-ear cress).
Contig7491	1841	A9YWR9	tr_plants	C_terminal Putative	0	90.29	700	2	2	1675	tr=Oligopeptidase A; Medicago truncatula (Barrel medic) (Medicago tribuloides).
Contig7492	1275	Q948T9	sp_plants	C_terminal Putative	0	77.85	867	3	3	980	sp=Respiratory burst oxidase homolog protein B; Solanum tuberosum (Potato).
Contig7495	434	Q01I23	sp_plants	C_terminal Putative	2e-09	74.36	247	2	2	232	sp=Homeobox-leucine zipper protein HOX17; Oryza sativa subsp. indica (Rice).
Contig7496	985	F4KGN5	sp_plants	C_terminal Putative	3e-91	65.15	512	2	2	604	sp=Solute carrier family 40 member 2; Arabidopsis thaliana (Mouse-ear cress).
Contig7499	1258	Q1PDI2	sp_plants	C_terminal Putative	0	72.89	487	2	2	1003	sp=Diacylglycerol kinase 4; Arabidopsis thaliana (Mouse-ear cress).
Contig7500	1259	I1K1W1	tr_plants	C_terminal Putative	1e-137	84.21	494	3	6	695	tr=Uncharacterized protein; Glycine max (Soybean) (Glycine hispida).
Contig7501	1724	Q9SUQ3	sp_plants	C_terminal Putative	0	64.85	638	2	2	1372	sp=Probable inactive receptor kinase At4g23740; Arabidopsis thaliana (Mouse-ear cress).
Contig7502	626	K7KPU3	tr_plants	Complete Sure	2e-08	45.1	122	1	22	384	tr=Uncharacterized protein; Glycine max (Soybean) (Glycine hispida).
Contig7503	1087	Q9ZV87	sp_plants	C_terminal Putative	1e-110	66.11	284	3	3	713	sp=N-acylphosphatidylethanolamine synthase; Arabidopsis thaliana (Mouse-ear cress).
Contig7504	796	K7L703	tr_plants	C_terminal Putative	2e-143	82.35	377	2	17	757	tr=Uncharacterized protein; Glycine max (Soybean) (Glycine hispida).
Contig7509	1115	K7LWD7	tr_plants	C_terminal Putative	4e-171	85.47	512	1	1	879	tr=Uncharacterized protein; Glycine max (Soybean) (Glycine hispida).
Contig7510	518	G7IE91	tr_plants	C_terminal Putative	9e-43	74.04	157	2	29	367	tr=E2F-associated phosphoprotein; Medicago truncatula (Barrel medic) (Medicago tribuloides).
Contig7511	1651	G8A340	tr_plants	C_terminal Putative	1e-161	87.98	2364	2	2	1198	tr=Putative uncharacterized protein; Medicago truncatula (Barrel medic) (Medicago tribuloides).
Contig7512	550	Q9LY50	sp_plants	Internal Sure	2e-06	52.63	814	2	2	454	sp=Putative serine/threonine-protein kinase-like protein CCR3; Arabidopsis thaliana (Mouse-ear cress).
Contig7513	1369	Q0ZPV7	sp_plants	C_terminal Sure	4e-81	49.37	335	2	86	1180	sp=Carboxylesterase 1; Actinidia eriantha (Velvet vine) (Actinidia fulvicoma var. lanata).
Contig7514	1311	K7N4Y4	tr_plants	C_terminal Putative	0	72.7	1258	2	50	1243	tr=Uncharacterized protein; Glycine max (Soybean) (Glycine hispida).
Contig7515	1354	Q69QZ0	sp_plants	Complete Sure	8e-163	67.43	354	1	28	1074	sp=Probable protein phosphatase 2C 27; Oryza sativa subsp. japonica (Rice).
Contig7516	1333	I1K283	tr_plants	Complete Sure	2e-175	80	319	2	80	1033	tr=Uncharacterized protein; Glycine max (Soybean) (Glycine hispida).
Contig7517	1622	Q39008	sp_plants	C_terminal Putative	3e-121	72.87	608	2	179	1180	sp=Mitogen-activated protein kinase kinase kinase 1; Arabidopsis thaliana (Mouse-ear cress).
Contig7519	1566	I1KKW8	tr_plants	Complete Sure	9e-108	70.21	329	3	105	1091	tr=Uncharacterized protein; Glycine max (Soybean) (Glycine hispida).
Contig7521	270	Q9M815	sp_plants	C_terminal Putative	4e-25	61.43	190	3	3	209	sp=Protein PLANT CADMIUM RESISTANCE 8; Arabidopsis thaliana (Mouse-ear cress).
Contig7522	1243	Q6Q8A5	sp_plants	C_terminal Putative	3e-170	73.39	499	1	4	1032	sp=Hexokinase-2, chloroplastic; Nicotiana tabacum (Common tobacco).
Contig7524	672	I1K1M0	tr_plants	C_terminal Putative	7e-79	71.76	500	3	3	509	tr=Uncharacterized protein; Glycine max (Soybean) (Glycine hispida).
Contig7526	1687	D3YBG8	tr_plants	Complete Sure	8e-138	72.85	291	1	310	1200	tr=Putative uncharacterized protein; Trifolium repens (Creeping white clover).
Contig7527	2103	D3YBG8	tr_plants	Complete Sure	6e-136	72.85	291	1	310	1200	tr=Putative uncharacterized protein; Trifolium repens (Creeping white clover).
Contig7528	918	G7JXR7	tr_plants	Complete Putative	6e-142	87.95	227	3	3	677	tr=Ovarian cancer-associated gene 2 protein-like protein; Medicago truncatula (Barrel medic) (Medicago tribuloides).
Contig7529	931	G7JKR1	tr_plants	C_terminal Putative	7e-154	93.56	600	3	3	716	tr=Ligatin; Medicago truncatula (Barrel medic) (Medicago tribuloides).
Contig7531	911	I1KGP6	tr_plants	Complete Sure	1e-65	56.05	243	3	75	791	tr=Uncharacterized protein; Glycine max (Soybean) (Glycine hispida).
Contig7534	1335	G7J991	tr_plants	Complete Sure	3e-168	73.33	314	1	55	1056	tr=Putative uncharacterized protein; Medicago truncatula (Barrel medic) (Medicago tribuloides).
Contig7535	1448	I1N372	tr_plants	C_terminal Putative	2e-140	73.82	879	3	3	1034	tr=Uncharacterized protein; Glycine max (Soybean) (Glycine hispida).
Contig7536	1549	Q8H0Y8-2	sp_plants	Complete Sure	4e-18	53.73	281	1	106	1047	Isoform 2 of Probable WRKY transcription factor 41 OS=Arabidopsis thaliana GN=WRKY41
Contig7537	1351	Q93YX4	sp_plants	Complete Sure	7e-68	47.26	300	1	145	1029	sp=5'-adenylylsulfate reductase-like 5; Arabidopsis thaliana (Mouse-ear cress).
Contig7539	1646	Q5H8A6	sp_plants	C_terminal Putative	0	93.16	853	2	2	1408	sp=Ion channel CASTOR; Lotus japonicus (Lotus corniculatus var. japonicus).
Contig7540	1085	Q5PP70	sp_plants	Complete Sure	6e-136	66.55	276	1	85	918	sp=Alpha N-terminal protein methyltransferase 1; Arabidopsis thaliana (Mouse-ear cress).
Contig7544	1402	Q9LVM5	sp_plants	Complete Sure	2e-116	55.86	324	2	110	1117	sp=Uric acid degradation bifunctional protein TTL; Arabidopsis thaliana (Mouse-ear cress).
Contig7546	1790	F4KFC7	sp_plants	Complete Sure	1e-104	55.25	353	3	306	1370	sp=Probable mediator of RNA polymerase II transcription subunit 26c; Arabidopsis thaliana (Mouse-ear cress).
Contig7548	1366	Q2MHE4	sp_plants	C_terminal Putative	0	88.29	390	3	6	938	sp=Serine/threonine-protein kinase HT1; Arabidopsis thaliana (Mouse-ear cress).
Contig7549	1054	Q9SJG6	sp_plants	C_terminal Putative	6e-89	61.75	559	1	1	783	sp=Pentatricopeptide repeat-containing protein At2g42920, chloroplastic; Arabidopsis thaliana (Mouse-ear cress).
Contig7550	738	I3SDX8	tr_plants	Complete Sure	7e-83	76.36	171	2	23	514	tr=Uncharacterized protein; Medicago truncatula (Barrel medic) (Medicago tribuloides).
Contig7551	924	O48788	sp_plants	C_terminal Putative	4e-115	82.69	658	3	192	1046	sp=Probable inactive receptor kinase At2g26730; Arabidopsis thaliana (Mouse-ear cress).
Contig7553	1818	Q94JQ3	sp_plants	Complete Sure	0	74.34	529	1	37	1593	sp=Serine hydroxymethyltransferase 3, chloroplastic; Arabidopsis thaliana (Mouse-ear cress).
Contig7556	656	I1NE38	tr_plants	C_terminal Putative	5e-26	50	391	3	3	437	tr=Uncharacterized protein; Glycine max (Soybean) (Glycine hispida).
Contig7557	598	I1LUH2	tr_plants	C_terminal Putative	6e-14	58.67	696	2	2	202	tr=Uncharacterized protein; Glycine max (Soybean) (Glycine hispida).
Contig7558	685	K7L5V1	tr_plants	Internal Sure	4e-116	86.18	662	3	3	686	sp=Signal recognition particle subunit SRP72; Glycine max (Soybean) (Glycine hispida).
Contig7560	1413	G7I3G0	tr_plants	Complete Putative	2e-129	64.27	421	2	80	1246	tr=Putative uncharacterized protein; Medicago truncatula (Barrel medic) (Medicago tribuloides).
Contig7563	1363	Q2HVX3	tr_plants	Complete Sure	0	89.94	321	3	69	1055	tr=Asp/Glu racemase; Medicago truncatula (Barrel medic) (Medicago tribuloides).
Contig7564	1044	O04057	sp_plants	C_terminal Putative	1e-94	76	513	2	260	1045	sp=Aspartic proteinase; Cucurbita pepo (Vegetable marrow) (Summer squash).
Contig7565	1065	G7I8S7	tr_plants	Complete Sure	9e-129	88.78	265	2	32	802	tr=Uncharacterized protein; Medicago truncatula (Barrel medic) (Medicago tribuloides).
Contig7566	557	A5C6F2	tr_plants	Internal Sure	1e-41	59.2	514	1	1	408	tr=Putative uncharacterized protein; Vitis vinifera (Grape).
Contig7568	1073	G7ZZU5	tr_plants	C_terminal Putative	2e-49	68.16	995	1	7	618	tr=Sister chromatid cohesion protein PDS5-like protein; Medicago truncatula (Barrel medic) (Medicago tribuloides).
Contig7569	1248	Q8GYD7	sp_plants	C_terminal Putative	1e-169	74.92	393	2	2	949	sp=Autophagy-related protein 18c; Arabidopsis thaliana (Mouse-ear cress).
Contig7572	324	Q2HU68	sp_plants	C_terminal Putative	4e-08	87.5	148	1	1	132	sp=Probable histone H2A.1; Medicago truncatula (Barrel medic) (Medicago tribuloides).
Contig7573	1320	G7JVM7	tr_plants	Complete Sure	0	81.04	315	3	93	1031	tr=Putative uncharacterized protein; Medicago truncatula (Barrel medic) (Medicago tribuloides).
Contig7574	1317	G7IG79	tr_plants	Complete Sure	5e-102	81.88	295	3	90	986	tr=Putative uncharacterized protein; Medicago truncatula (Barrel medic) (Medicago tribuloides).
Contig7576	999	Q8GY55	sp_plants	C_terminal Putative	5e-27	50	315	3	45	659	sp=Protein TIFY 4B; Arabidopsis thaliana (Mouse-ear cress).
Contig7577	1111	Q8S3D1	sp_plants	C_terminal Putative	2e-73	53.73	407	2	92	916	sp=Transcription factor bHLH68; Arabidopsis thaliana (Mouse-ear cress).
Contig7578	377	B7FGK2	tr_plants	N_terminal Sure	2e-18	84	179	1	76	378	tr=Putative uncharacterized protein; Medicago truncatula (Barrel medic) (Medicago tribuloides).
Contig7580	865	Q9SEU4-3	sp_plants	C_terminal Putative	5e-25	87.04	300	1	115	645	Isoform 3 of Serine/arginine-rich splicing factor 33 OS=Arabidopsis thaliana GN=SR33
Contig7581	1322	O04202	sp_plants	Complete Sure	1e-144	71.67	293	3	216	1070	sp=Eukaryotic translation initiation factor 3 subunit F; Arabidopsis thaliana (Mouse-ear cress).
Contig7582	1357	G7JGK5	tr_plants	Complete Sure	0	88.89	351	3	30	1094	tr=Flavonol synthase/flavanone 3-hydroxylase; Medicago truncatula (Barrel medic) (Medicago tribuloides).
Contig7584	1438	Q42545	sp_plants	C_terminal Putative	0	85.68	433	1	85	1278	sp=Cell division protein FtsZ homolog 1, chloroplastic; Arabidopsis thaliana (Mouse-ear cress).
Contig7585	1038	Q9FJU9	sp_plants	C_terminal Putative	4e-106	65.96	506	2	2	718	sp=Glucan endo-1,3-beta-glucosidase 13; Arabidopsis thaliana (Mouse-ear cress).
Contig7588	1410	Q9SXS2	sp_plants	C_terminal Putative	4e-143	75.59	631	2	128	1204	sp=Probable sulfate transporter 3.3; Arabidopsis thaliana (Mouse-ear cress).
Contig7589	1449	Q9SXS2	sp_plants	C_terminal Putative	4e-143	73.4	631	2	128	1243	sp=Probable sulfate transporter 3.3; Arabidopsis thaliana (Mouse-ear cress).
Contig7590	920	G7JFI8	tr_plants	Complete Sure	2e-118	95.43	175	1	124	651	tr=Calcineurin subunit B; Medicago truncatula (Barrel medic) (Medicago tribuloides).
Contig7592	1120	Q9FYJ2	sp_plants	C_terminal Putative	0	49.09	0	3	465	1151	sp=Protein OSB4, chloroplastic; Arabidopsis thaliana (Mouse-ear cress).
Contig7593	1580	Q9SSV4	sp_plants	C_terminal Putative	0	91.85	0	2	8	1378	sp=Inositol-3-phosphate synthase; Nicotiana paniculata.
Contig7595	1318	Q9SYM4	sp_plants	C_terminal Putative	5e-153	65.34	942	3	3	1025	sp=Alpha,alpha-trehalose-phosphate synthase [UDP-forming] 1; Arabidopsis thaliana (Mouse-ear cress).
Contig7598	1941	Q9SKK0	sp_plants	C_terminal Putative	7e-166	62.5	628	2	2	1228	sp=EIN3-binding F-box protein 1; Arabidopsis thaliana (Mouse-ear cress).
Contig7599	1364	Q7G1L2	sp_plants	Complete Sure	6e-25	90.32	192	2	236	1057	sp=Ethylene-responsive transcription factor RAP2-6; Arabidopsis thaliana (Mouse-ear cress).
Contig7600	1426	Q9ZSD4	sp_plants	Complete Putative	1e-101	71.04	346	1	67	987	sp=Syntaxin-121; Arabidopsis thaliana (Mouse-ear cress).
Contig7378_split_0	1526	Q94BZ1-2	sp_plants	Complete Putative	2e-144	55.21	392	2	20	1183	Isoform 2 of Protein ZINC INDUCED FACILITATOR-LIKE 1 OS=Arabidopsis thaliana GN=ZIFL1
Contig7378_split_1	1084	Q9C5P4	sp_plants	C_terminal Putative	2e-88	57.98	669	1	4	735	sp=Histone-lysine N-methyltransferase, H3 lysine-9 specific SUVH3; Arabidopsis thaliana (Mouse-ear cress).
Contig7383_split_0	697	Q9LYT2	sp_plants	Internal Sure	0	73.36	0	3	3	698	sp=Pentatricopeptide repeat-containing protein At3g59040; Arabidopsis thaliana (Mouse-ear cress).
Contig801	1319	Q681Q7	sp_plants	Complete Sure	1e-99	71.37	272	1	232	1077	sp=Uncharacterized protein At1g03900; Arabidopsis thaliana (Mouse-ear cress).
Contig802	1490	Q9LZV8	sp_plants	Complete Sure	4e-39	57.23	159	1	265	843	sp=RING-H2 finger protein ATL74; Arabidopsis thaliana (Mouse-ear cress).
Contig803	848	Q39236	sp_plants	Complete Sure	8e-66	89.62	106	1	139	459	sp=Transcription initiation factor IIA subunit 2; Arabidopsis thaliana (Mouse-ear cress).
Contig804	937	G7J0G9	tr_plants	Complete Putative	2e-55	79.66	127	1	316	636	tr=Putative uncharacterized protein; Medicago truncatula (Barrel medic) (Medicago tribuloides).
Contig808	1404	P51413	sp_plants	Complete Putative	3e-106	88.76	175	1	1	1194	sp=60S ribosomal protein L17-2; Arabidopsis thaliana (Mouse-ear cress).
Contig809	1612	Q8RWD0	sp_plants	Complete Sure	0	75.81	0	2	170	1447	sp=Zinc finger protein CONSTANS-LIKE 16; Arabidopsis thaliana (Mouse-ear cress).
Contig810	1744	Q8LG76	sp_plants	Complete Sure	3e-28	66.67	406	2	170	1444	sp=Zinc finger protein CONSTANS-LIKE 6; Arabidopsis thaliana (Mouse-ear cress).
Contig811	1958	Q8RWD0	sp_plants	Complete Putative	3e-22	97.87	417	2	1400	1657	sp=Zinc finger protein CONSTANS-LIKE 16; Arabidopsis thaliana (Mouse-ear cress).
Contig812	3288	O23461	sp_plants	Complete Putative	0	79.72	1039	1	148	3135	sp=L-arabinokinase; Arabidopsis thaliana (Mouse-ear cress).
Contig814	1234	Q8H112-3	sp_plants	Complete Sure	1e-152	70.81	321	2	68	1018	Isoform 3 of PGR5-like protein 1A, chloroplastic OS=Arabidopsis thaliana GN=PGRL1A
Contig815	850	I1N1P6	tr_plants	Complete Sure	3e-32	64	132	3	96	506	tr=Uncharacterized protein; Glycine max (Soybean) (Glycine hispida).
Contig816	300	B4G0M0	tr_plants	C_terminal Putative	1e-13	96.67	433	2	11	112	tr=Uncharacterized protein; Zea mays (Maize).
Contig817	1587	Q8LGI3	sp_plants	Complete Sure	5e-164	70.98	318	2	107	1081	sp=Actin-related protein 2/3 complex subunit 2A; Arabidopsis thaliana (Mouse-ear cress).
Contig818	1619	Q42962	sp_plants	Complete Sure	0	88.78	401	3	171	1376	sp=Phosphoglycerate kinase, cytosolic; Nicotiana tabacum (Common tobacco).
Contig819	627	C6T1N5	tr_plants	Complete Sure	3e-12	71.43	51	2	116	271	tr=Uncharacterized protein; Glycine max (Soybean) (Glycine hispida).
Contig820	1315	I3T3H5	tr_plants	C_terminal Putative	2e-135	78.15	370	1	1	960	tr=Uncharacterized protein; Medicago truncatula (Barrel medic) (Medicago tribuloides).
Contig821	977	Q84UQ3	sp_plants	C_terminal Putative	0	59.06	0	1	1	450	sp=Zinc finger CCCH domain-containing protein 56; Oryza sativa subsp. japonica (Rice).
Contig822	958	Q43582	sp_plants	Complete Sure	3e-58	95.56	146	2	92	544	sp=Probable U6 snRNA-associated Sm-like protein LSm4; Nicotiana tabacum (Common tobacco).
Contig823	605	I3S0H7	tr_plants	Complete Sure	9e-32	66.37	115	1	70	408	tr=Uncharacterized protein; Lotus japonicus (Lotus corniculatus var. japonicus).
Contig824	2080	Q41365	sp_plants	Complete Sure	0	98.12	426	1	526	1806	sp=26S protease regulatory subunit 7; Spinacia oleracea (Spinach).
Contig826	1541	Q8RXV3	sp_plants	Complete Putative	0	91.61	311	2	218	1102	sp=Probable protein phosphatase 2C 59; Arabidopsis thaliana (Mouse-ear cress).
Contig827	1491	Q8RXV3	sp_plants	Complete Sure	0	89.73	311	2	218	1111	sp=Probable protein phosphatase 2C 59; Arabidopsis thaliana (Mouse-ear cress).
Contig828	926	I3SJ82	tr_plants	Complete Sure	6e-120	78.3	230	2	62	739	tr=Uncharacterized protein; Medicago truncatula (Barrel medic) (Medicago tribuloides).
Contig829	978	I3SJ82	tr_plants	Complete Sure	1e-116	79.51	230	2	113	790	tr=Uncharacterized protein; Medicago truncatula (Barrel medic) (Medicago tribuloides).
Contig830	1144	Q38922	sp_plants	Complete Sure	2e-129	91.71	211	3	171	806	sp=Ras-related protein RABB1b; Arabidopsis thaliana (Mouse-ear cress).
Contig831	1890	Q941D6	sp_plants	Complete Sure	0	75.06	423	1	43	1368	sp=Histone deacetylase 14; Arabidopsis thaliana (Mouse-ear cress).
Contig833	1151	A3BDI8	sp_plants	Complete Sure	2e-73	68.97	171	2	197	715	sp=Zinc finger A20 and AN1 domain-containing stress-associated protein 8; Oryza sativa subsp. japonica (Rice).
Contig834	856	I1L3J6	tr_plants	C_terminal Putative	4e-49	60.22	418	1	1	615	tr=Uncharacterized protein; Glycine max (Soybean) (Glycine hispida).
Contig835	875	I3RZS7	tr_plants	Complete Sure	2e-100	74.57	232	1	40	708	tr=Uncharacterized protein; Medicago truncatula (Barrel medic) (Medicago tribuloides).
Contig836	2217	Q9STK8	sp_plants	Complete Sure	6e-174	51.22	490	3	45	1514	sp=Cytochrome P450 71A25; Arabidopsis thaliana (Mouse-ear cress).
Contig837	1763	Q9STK8	sp_plants	Complete Sure	3e-177	51.42	490	3	45	1514	sp=Cytochrome P450 71A25; Arabidopsis thaliana (Mouse-ear cress).
Contig838	992	Q42551	sp_plants	Complete Sure	3e-101	89.24	160	3	189	668	sp=SUMO-conjugating enzyme SCE1; Arabidopsis thaliana (Mouse-ear cress).
Contig839	1069	Q42551	sp_plants	Complete Sure	2e-101	87.97	160	3	138	617	sp=SUMO-conjugating enzyme SCE1; Arabidopsis thaliana (Mouse-ear cress).
Contig840	869	G7J4Z4	tr_plants	Complete Sure	2e-78	90.08	130	1	199	594	tr=Proteasome assembly chaperone; Medicago truncatula (Barrel medic) (Medicago tribuloides).
Contig843	653	Q9M9M6	sp_plants	Complete Sure	2e-45	68.14	110	3	138	455	sp=NADH dehydrogenase [ubiquinone] iron-sulfur protein 6, mitochondrial; Arabidopsis thaliana (Mouse-ear cress).
Contig844	1385	G7ILE3	tr_plants	Complete Sure	0	94.1	296	3	165	1052	tr=Transmembrane protein 184C; Medicago truncatula (Barrel medic) (Medicago tribuloides).
Contig845	4855	Q02909	sp_plants	Complete Sure	0	94.62	967	2	29	4615	sp=Phosphoenolpyruvate carboxylase, housekeeping isozyme; Glycine max (Soybean) (Glycine hispida).
Contig846	2283	P27322	sp_plants	Complete Sure	0	94.17	644	3	93	2042	sp=Heat shock cognate 70 kDa protein 2; Solanum lycopersicum (Tomato) (Lycopersicon esculentum).
Contig847	1847	O65351	sp_plants	C_terminal Putative	0	55.58	757	3	3	1568	sp=Subtilisin-like protease; Arabidopsis thaliana (Mouse-ear cress).
Contig848	1162	Q9XJ36	sp_plants	Complete Sure	3e-107	62.11	279	1	61	918	sp=ATP-dependent Clp protease proteolytic subunit-related protein 2, chloroplastic; Arabidopsis thaliana (Mouse-ear cress).
Contig851	770	C6SY14	tr_plants	Complete Sure	7e-62	97.03	101	2	98	403	tr=Uncharacterized protein; Glycine max (Soybean) (Glycine hispida).
Contig853	988	O65059	sp_plants	C_terminal Sure	4e-91	94.24	151	1	94	651	sp=40S ribosomal protein S15; Picea mariana (Black spruce) (Abies mariana).
Contig854	1056	O65059	sp_plants	C_terminal Sure	9e-91	94.24	151	1	94	651	sp=40S ribosomal protein S15; Picea mariana (Black spruce) (Abies mariana).
Contig856	945	I3SCJ7	tr_plants	Complete Sure	2e-116	83.74	203	2	83	691	tr=Uncharacterized protein; Medicago truncatula (Barrel medic) (Medicago tribuloides).
Contig857	1610	M0YVS0	tr_plants	Complete Sure	8e-45	80	95	2	719	1126	tr=Uncharacterized protein; Hordeum vulgare var. distichum (Two-rowed barley).
Contig858	1453	O80934	sp_plants	Complete Sure	0	78.76	0	2	38	1036	sp=Uncharacterized protein At2g37660, chloroplastic; Arabidopsis thaliana (Mouse-ear cress).
Contig859	1065	B7FIE9	tr_plants	Complete Sure	3e-162	87.45	255	2	44	811	tr=Uncharacterized protein; Medicago truncatula (Barrel medic) (Medicago tribuloides).
Contig860	983	G7LFG2	tr_plants	Complete Sure	1e-84	85.8	188	3	42	590	tr=LSM12-like protein; Medicago truncatula (Barrel medic) (Medicago tribuloides).
Contig861	558	Q96253	sp_plants	Complete Sure	3e-39	84.06	70	2	125	337	sp=ATP synthase subunit epsilon, mitochondrial; Arabidopsis thaliana (Mouse-ear cress).
Contig862	546	Q96253	sp_plants	Complete Sure	2e-36	79.71	70	3	72	290	sp=ATP synthase subunit epsilon, mitochondrial; Arabidopsis thaliana (Mouse-ear cress).
Contig863	1004	P81760-2	sp_plants	Complete Sure	4e-101	72.95	235	1	31	756	Isoform 2 of Thylakoid lumenal 17.4 kDa protein, chloroplastic OS=Arabidopsis thaliana GN=At5g53490
Contig864	371	K7L8H5	tr_plants	Internal Sure	4e-41	64.46	1279	3	6	374	tr=Uncharacterized protein; Glycine max (Soybean) (Glycine hispida).
Contig866	1413	Q8H112	sp_plants	Complete Sure	2e-147	81.65	324	2	47	1018	sp=PGR5-like protein 1A, chloroplastic; Arabidopsis thaliana (Mouse-ear cress).
Contig867	937	P26861	sp_plants	Complete Sure	5e-40	66.67	101	1	196	504	sp=60S ribosomal protein L6, mitochondrial; Marchantia polymorpha (Liverwort) (Marchantia aquatica). Mitochondrion.
Contig868	1711	Q8LG50	sp_plants	Complete Sure	0	73.09	389	3	267	1430	sp=1-acyl-sn-glycerol-3-phosphate acyltransferase 2; Arabidopsis thaliana (Mouse-ear cress).
Contig869	1312	P92965	sp_plants	Complete Putative	3e-85	55.33	350	2	101	985	sp=Arginine/serine-rich-splicing factor RSP40; Arabidopsis thaliana (Mouse-ear cress).
Contig870	1121	Q9M8S8	sp_plants	Complete Sure	0	78.2	0	2	140	958	sp=Inositol-phosphate phosphatase; Arabidopsis thaliana (Mouse-ear cress).
Contig872	881	G7KT01	tr_plants	C_terminal Putative	3e-29	89.23	1035	1	43	306	tr=Importin-7; Medicago truncatula (Barrel medic) (Medicago tribuloides).
Contig873	1025	P38460	sp_plants	Complete Sure	2e-12	50.57	86	3	108	785	sp=Uncharacterized mitochondrial protein ymf17; Marchantia polymorpha (Liverwort) (Marchantia aquatica). Mitochondrion.
Contig874	742	G7IXJ5	tr_plants	Complete Sure	1e-87	82.88	147	3	33	473	tr=Uncharacterized protein; Medicago truncatula (Barrel medic) (Medicago tribuloides).
Contig876	1405	P05692	sp_plants	N_terminal Sure	7e-125	79.69	503	2	314	1405	sp=Legumin J; Pisum sativum (Garden pea).
Contig878	1686	P46643	sp_plants	Complete Sure	0	77.7	430	3	57	1331	sp=Aspartate aminotransferase, mitochondrial; Arabidopsis thaliana (Mouse-ear cress).
Contig881	891	Q93VM8	sp_plants	Complete Sure	2e-48	56	146	3	204	635	sp=Copper transporter 5; Arabidopsis thaliana (Mouse-ear cress).
Contig882	634	B7FH72	tr_plants	Complete Sure	5e-51	87.5	90	2	83	352	tr=Uncharacterized protein; Medicago truncatula (Barrel medic) (Medicago tribuloides).
Contig883	507	G7JUK1	tr_plants	Complete Sure	7e-22	76.67	58	1	91	234	tr=Putative uncharacterized protein; Medicago truncatula (Barrel medic) (Medicago tribuloides).
Contig884	1057	O04603	sp_plants	Complete Sure	5e-123	68.05	262	3	39	857	sp=50S ribosomal protein L5, chloroplastic; Arabidopsis thaliana (Mouse-ear cress).
Contig885	1301	Q8VYN2	sp_plants	Complete Putative	8e-107	81.63	295	2	83	904	sp=Vesicle-associated protein 4-2; Arabidopsis thaliana (Mouse-ear cress).
Contig886	2479	G7JA78	tr_plants	Complete Sure	0	85.62	620	2	104	1963	tr=Putative uncharacterized protein; Medicago truncatula (Barrel medic) (Medicago tribuloides).
Contig887	1350	Q38908	sp_plants	Complete Putative	2e-146	68.15	343	2	2	988	sp=Probable xyloglucan endotransglucosylase/hydrolase protein 30; Arabidopsis thaliana (Mouse-ear cress).
Contig888	992	I1KFN6	tr_plants	Complete Putative	5e-93	80.73	216	2	50	619	tr=Uncharacterized protein; Glycine max (Soybean) (Glycine hispida).
Contig889	1006	Q9XER8	sp_plants	Complete Sure	3e-138	93.5	207	3	123	746	sp=Ras-related protein Rab7; Gossypium hirsutum (Upland cotton) (Gossypium mexicanum).
Contig890	1114	O24461	sp_plants	Complete Sure	3e-138	94	207	3	123	746	sp=Ras-related protein Rab7; Prunus armeniaca (Apricot).
Contig891	841	P42732	sp_plants	Complete Sure	6e-66	73.08	169	3	42	536	sp=30S ribosomal protein S13, chloroplastic; Arabidopsis thaliana (Mouse-ear cress).
Contig892	1229	P10708	sp_plants	Complete Sure	5e-156	86.06	270	1	67	876	sp=Chlorophyll a-b binding protein 7, chloroplastic; Solanum lycopersicum (Tomato) (Lycopersicon esculentum).
Contig893	530	Q9SYA6	sp_plants	Complete Sure	3e-42	90.14	71	3	51	266	sp=DNA-directed RNA polymerases I, II, and III subunit RPABC5; Arabidopsis thaliana (Mouse-ear cress).
Contig894	1647	Q08298	sp_plants	Complete Putative	8e-110	53.17	392	3	99	1199	sp=Dehydration-responsive protein RD22; Arabidopsis thaliana (Mouse-ear cress).
Contig895	753	G7LFF5	tr_plants	Complete Putative	5e-76	89.44	172	3	3	497	tr=Uncharacterized protein; Medicago truncatula (Barrel medic) (Medicago tribuloides).
Contig896	1563	O04153	sp_plants	Complete Sure	0	79.54	424	2	35	1300	sp=Calreticulin-3; Arabidopsis thaliana (Mouse-ear cress).
Contig897	977	Q9FWS4	sp_plants	Complete Putative	3e-42	70.45	144	3	3	440	sp=50S ribosomal protein L31, chloroplastic; Arabidopsis thaliana (Mouse-ear cress).
Contig898	928	Q9SXP7	sp_plants	Complete Sure	2e-126	71.49	235	2	95	802	sp=Octanoyltransferase; Arabidopsis thaliana (Mouse-ear cress).
Contig899	1234	P36907	sp_plants	Complete Putative	0	86.69	320	3	3	995	sp=Endochitinase; Pisum sativum (Garden pea).
Contig900	1216	Q39366	sp_plants	Complete Sure	4e-148	72.46	282	3	39	884	sp=Putative lactoylglutathione lyase; Brassica oleracea var. gemmifera (Brussel sprouts).
Contig902	879	I3T953	tr_plants	Complete Sure	5e-65	97.67	129	3	174	560	tr=Uncharacterized protein; Medicago truncatula (Barrel medic) (Medicago tribuloides).
Contig904	824	P93092	sp_plants	Complete Sure	8e-42	77.17	136	1	55	453	sp=Acyl carrier protein 1, chloroplastic; Casuarina glauca (Swamp oak).
Contig905	803	P93092	sp_plants	Complete Sure	7e-42	77.17	136	1	55	453	sp=Acyl carrier protein 1, chloroplastic; Casuarina glauca (Swamp oak).
Contig906	2144	Q5XPJ9	sp_plants	C_terminal Putative	1e-28	57.43	1399	1	1204	2748	sp=Protein SCAR2; Arabidopsis thaliana (Mouse-ear cress).
Contig907	1167	Q9SUG3-2	sp_plants	Complete Putative	1e-109	77.14	265	3	3	857	Isoform 2 of Inositol-tetrakisphosphate 1-kinase 2 OS=Arabidopsis thaliana GN=ITPK2
Contig910	316	O49313	sp_plants	C_terminal Putative	9e-15	51.85	143	3	12	245	sp=NADH dehydrogenase [ubiquinone] 1 alpha subcomplex subunit 13-B; Arabidopsis thaliana (Mouse-ear cress).
Contig911	696	Q0WMV8	sp_plants	Complete Sure	4e-65	98.98	110	3	162	494	sp=PHD finger-like domain-containing protein 5B; Arabidopsis thaliana (Mouse-ear cress).
Contig912	1101	Q0WMV8	sp_plants	Complete Sure	2e-63	98.98	110	3	216	548	sp=PHD finger-like domain-containing protein 5B; Arabidopsis thaliana (Mouse-ear cress).
Contig913	1238	Q93XM7	sp_plants	Complete Sure	3e-156	76.33	300	1	115	1008	sp=Mitochondrial carnitine/acylcarnitine carrier-like protein; Arabidopsis thaliana (Mouse-ear cress).
Contig915	459	P51414	sp_plants	C_terminal Putative	7e-36	84.09	146	1	25	315	sp=60S ribosomal protein L26-1; Arabidopsis thaliana (Mouse-ear cress).
Contig916	966	Q9FJX2	sp_plants	C_terminal Sure	2e-31	79.31	146	1	25	840	sp=60S ribosomal protein L26-2; Arabidopsis thaliana (Mouse-ear cress).
Contig917	980	Q9FPR2	sp_plants	Complete Sure	0.0004	72.73	209	2	47	652	sp=Lysine-rich arabinogalactan protein 18; Arabidopsis thaliana (Mouse-ear cress).
Contig918	1307	I1L6Z6	tr_plants	Internal Sure	8e-33	68.75	1297	2	230	811	tr=Uncharacterized protein; Glycine max (Soybean) (Glycine hispida).
Contig919	1649	G7IDH3	tr_plants	Complete Sure	0	89.27	354	2	182	1234	tr=Putative uncharacterized protein; Medicago truncatula (Barrel medic) (Medicago tribuloides).
Contig920	853	Q96499	sp_plants	Complete Sure	1e-55	96.19	105	1	67	384	sp=60S ribosomal protein L44; Gossypium hirsutum (Upland cotton) (Gossypium mexicanum).
Contig921	788	Q96499	sp_plants	Complete Sure	2e-54	95.24	105	2	47	616	sp=60S ribosomal protein L44; Gossypium hirsutum (Upland cotton) (Gossypium mexicanum).
Contig922	915	I3SS52	tr_plants	Complete Sure	1e-107	90.36	166	3	165	665	tr=Uncharacterized protein; Medicago truncatula (Barrel medic) (Medicago tribuloides).
Contig924	1224	Q8VZ91	sp_plants	Complete Sure	4e-46	51.74	282	1	160	1011	sp=Ethylene-responsive transcription factor 6; Arabidopsis thaliana (Mouse-ear cress).
Contig925	1218	Q8VZ91	sp_plants	Complete Sure	2e-44	53.47	282	1	154	1005	sp=Ethylene-responsive transcription factor 6; Arabidopsis thaliana (Mouse-ear cress).
Contig926	1702	I1KYC4	tr_plants	Complete Sure	0	63.49	488	2	8	1471	tr=Uncharacterized protein; Glycine max (Soybean) (Glycine hispida).
Contig927	1762	I1KYC4	tr_plants	Complete Sure	0	67.22	488	2	8	1471	tr=Uncharacterized protein; Glycine max (Soybean) (Glycine hispida).
Contig928	1448	Q9LEH3	sp_plants	Complete Sure	3e-113	64.36	327	1	187	1248	sp=Peroxidase 15; Ipomoea batatas (Sweet potato) (Convolvulus batatas).
Contig929	1003	Q8W4F1	sp_plants	C_terminal Putative	0.01	46.81	284	3	381	647	sp=Probable plastid-lipid-associated protein 10, chloroplastic; Arabidopsis thaliana (Mouse-ear cress).
Contig930	1645	Q9SSE7	sp_plants	Complete Sure	9e-179	75.22	381	1	37	1188	sp=Arogenate dehydratase/prephenate dehydratase 2, chloroplastic; Arabidopsis thaliana (Mouse-ear cress).
Contig932	1280	G7JAP2	tr_plants	C_terminal Putative	7e-70	52.14	377	2	212	1216	tr=Putative uncharacterized protein; Medicago truncatula (Barrel medic) (Medicago tribuloides).
Contig933	1146	G7J0H9	tr_plants	C_terminal Putative	1e-54	65.61	1342	3	3	479	tr=Cc-nbs-lrr resistance protein; Medicago truncatula (Barrel medic) (Medicago tribuloides).
Contig934	747	Q9ZUX4	sp_plants	Complete Putative	0.0007	62.5	113	1	76	333	sp=Uncharacterized protein At2g27730, mitochondrial; Arabidopsis thaliana (Mouse-ear cress).
Contig935	607	Q9FGZ9	sp_plants	Complete Sure	1e-43	95.89	73	2	68	289	sp=Ubiquitin-like protein 5; Arabidopsis thaliana (Mouse-ear cress).
Contig936	1449	G7JBW8	tr_plants	C_terminal Putative	0	90.96	868	1	1	1134	tr=Putative uncharacterized protein; Medicago truncatula (Barrel medic) (Medicago tribuloides).
Contig937	960	G7JID0	sp_plants	Complete Sure	0	68.52	0	1	46	804	sp=Non-specific lipid-transfer protein; Medicago truncatula (Barrel medic) (Medicago tribuloides).
Contig938	706	A0AT28	sp_plants	Complete Sure	1e-56	74.58	118	2	74	430	sp=Non-specific lipid-transfer protein 1; Lens culinaris (Lentil) (Cicer lens).
Contig939	970	I3T0X8	sp_plants	Complete Sure	3e-22	76.04	119	1	55	759	sp=Non-specific lipid-transfer protein; Lotus japonicus (Lotus corniculatus var. japonicus).
Contig940	1053	G7JID0	sp_plants	Complete Sure	0	68.52	0	1	46	804	sp=Non-specific lipid-transfer protein; Medicago truncatula (Barrel medic) (Medicago tribuloides).
Contig941	1165	Q9SHC8	sp_plants	Complete Sure	6e-90	65.61	239	3	87	803	sp=Vesicle-associated protein 1-2; Arabidopsis thaliana (Mouse-ear cress).
Contig942	641	P49637	sp_plants	Complete Putative	2e-68	81.3	146	3	3	473	sp=60S ribosomal protein L27a-3; Arabidopsis thaliana (Mouse-ear cress).
Contig943	570	P55142	sp_plants	Complete Sure	7e-48	75.53	112	1	55	378	sp=Glutaredoxin-C6; Oryza sativa subsp. japonica (Rice).
Contig944	1229	P93051	sp_plants	C_terminal Putative	7e-150	70.19	463	1	1	972	sp=Sugar transporter ERD6-like 7; Arabidopsis thaliana (Mouse-ear cress).
Contig945	1164	P93051	sp_plants	C_terminal Putative	3e-150	70.19	463	1	1	972	sp=Sugar transporter ERD6-like 7; Arabidopsis thaliana (Mouse-ear cress).
Contig946	1707	P93051	sp_plants	Complete Sure	0	71.09	463	1	82	1515	sp=Sugar transporter ERD6-like 7; Arabidopsis thaliana (Mouse-ear cress).
Contig947	1077	P31923	sp_plants	C_terminal Putative	0.003	51.43	816	2	533	1366	sp=Sucrose synthase 2; Hordeum vulgare (Barley).
Contig949	500	G7KQ66	tr_plants	N_terminal Putative	0	73.1	0	1	1	504	tr=YTH domain family protein; Medicago truncatula (Barrel medic) (Medicago tribuloides).
Contig950	465	Q9M9R9	sp_plants	Complete Sure	5e-24	74.14	73	3	33	239	sp=NADH dehydrogenase [ubiquinone] 1 beta subcomplex subunit 3-B; Arabidopsis thaliana (Mouse-ear cress).
Contig951	765	Q9S7N7	sp_plants	Complete Sure	8e-69	67.47	160	2	122	604	sp=Photosystem I reaction center subunit V, chloroplastic; Arabidopsis thaliana (Mouse-ear cress).
Contig952	1095	Q0JG75	sp_plants	Complete Sure	5e-73	64.44	180	2	98	766	sp=Photosystem II reaction center PSB28 protein, chloroplastic; Oryza sativa subsp. japonica (Rice).
Contig953	1190	G7IYD2	tr_plants	Complete Putative	5e-149	78.72	300	3	78	923	tr=Putative uncharacterized protein; Medicago truncatula (Barrel medic) (Medicago tribuloides).
Contig954	829	G7IEM0	tr_plants	Complete Sure	8e-76	81.88	162	1	49	534	tr=Uncharacterized protein; Medicago truncatula (Barrel medic) (Medicago tribuloides).
Contig955	653	P38365	sp_plants	Complete Putative	2e-16	53.25	174	1	124	501	sp=Ferredoxin-thioredoxin reductase, variable chain, chloroplastic; Spinacia oleracea (Spinach).
Contig956	539	B7FGK2	tr_plants	C_terminal Putative	7e-35	81.94	179	2	53	322	tr=Putative uncharacterized protein; Medicago truncatula (Barrel medic) (Medicago tribuloides).
Contig959	624	G7II18	tr_plants	Complete Sure	3e-54	90	91	3	150	425	tr=Dynein light chain; Medicago truncatula (Barrel medic) (Medicago tribuloides).
Contig960	1847	G7L1W9	tr_plants	Complete Sure	4e-90	86.34	205	3	462	1079	tr=Putative uncharacterized protein; Medicago truncatula (Barrel medic) (Medicago tribuloides).
Contig961	1640	P29102	sp_plants	Complete Sure	0	77.59	406	2	83	1309	sp=3-isopropylmalate dehydrogenase, chloroplastic; Brassica napus (Rape).
Contig962	1434	Q9SUK9	sp_plants	C_terminal Putative	9e-147	68.91	467	2	77	1171	sp=Probable protein phosphatase 2C 55; Arabidopsis thaliana (Mouse-ear cress).
Contig963	776	G7KET5	tr_plants	Complete Sure	6e-90	81.98	172	1	130	624	tr=Cytochrome c-type biogenesis protein ccmH; Medicago truncatula (Barrel medic) (Medicago tribuloides).
Contig964	1707	Q9LKG7	sp_plants	Complete Putative	0	94.16	471	1	1	1389	sp=UTP--glucose-1-phosphate uridylyltransferase; Astragalus penduliflorus (Mountain lentil).
Contig965	563	Q9SEI3	sp_plants	Internal Sure	3e-20	74.07	399	3	183	500	sp=26S protease regulatory subunit 10B homolog A; Arabidopsis thaliana (Mouse-ear cress).
Contig967	677	G7L2K4	tr_plants	Complete Sure	2e-45	95.89	90	1	82	348	tr=Uncharacterized protein; Medicago truncatula (Barrel medic) (Medicago tribuloides).
Contig968	1042	Q2MGR2	tr_plants	Complete Sure	3e-130	89.14	221	2	140	793	tr=Calcyclin-binding protein; Medicago truncatula (Barrel medic) (Medicago tribuloides).
Contig969	1539	Q8H191	sp_plants	C_terminal Putative	0	70.74	497	1	1	1365	sp=Probable polyamine oxidase 4; Arabidopsis thaliana (Mouse-ear cress).
Contig970	1774	Q8H191	sp_plants	C_terminal Sure	0	62.67	497	1	1	1542	sp=Probable polyamine oxidase 4; Arabidopsis thaliana (Mouse-ear cress).
Contig971	1848	P09607	sp_plants	C_terminal Putative	0	59.1	550	1	91	1689	sp=Pectinesterase 2.1; Solanum lycopersicum (Tomato) (Lycopersicon esculentum).
Contig972	1860	P09607	sp_plants	C_terminal Putative	0	59.17	550	1	91	1686	sp=Pectinesterase 2.1; Solanum lycopersicum (Tomato) (Lycopersicon esculentum).
Contig973	1738	O49169	sp_plants	Complete Sure	0	95.08	449	3	69	1415	sp=Elongation factor 1-alpha; Manihot esculenta (Cassava) (Jatropha manihot).
Contig974	1735	O49169	sp_plants	Complete Sure	0	94.85	449	3	69	1415	sp=Elongation factor 1-alpha; Manihot esculenta (Cassava) (Jatropha manihot).
Contig975	1728	O49169	sp_plants	Complete Sure	0	94.84	449	3	69	1412	sp=Elongation factor 1-alpha; Manihot esculenta (Cassava) (Jatropha manihot).
Contig976	1730	O49169	sp_plants	Complete Sure	0	95.07	449	3	69	1412	sp=Elongation factor 1-alpha; Manihot esculenta (Cassava) (Jatropha manihot).
Contig977	1095	P46297	sp_plants	Complete Sure	3e-95	98.59	142	3	93	965	sp=40S ribosomal protein S23; Fragaria ananassa (Strawberry).
Contig980	1572	Q9ZQP1	sp_plants	Complete Putative	2e-123	60.71	337	3	210	1190	sp=Putative dual specificity protein phosphatase DSP8; Arabidopsis thaliana (Mouse-ear cress).
Contig981	1417	Q9LMM6	sp_plants	Complete Sure	5e-107	52.65	349	2	80	1147	sp=Protein BPS1, chloroplastic; Arabidopsis thaliana (Mouse-ear cress).
Contig982	1838	Q9ZU35	sp_plants	C_terminal Putative	0	72.92	725	2	2	1426	sp=ABC transporter G family member 7; Arabidopsis thaliana (Mouse-ear cress).
Contig983	1893	P25795	sp_plants	Complete Sure	0	97.44	508	2	74	1600	sp=Aldehyde dehydrogenase family 7 member A1; Pisum sativum (Garden pea).
Contig984	2151	Q94CB1-2	sp_plants	Complete Sure	2e-117	62.31	263	2	1046	1831	Isoform 2 of Probable pectinesterase/pectinesterase inhibitor 25 OS=Arabidopsis thaliana GN=PME25
Contig985	1735	Q94KT8	sp_plants	Complete Sure	0	75.71	456	1	85	1443	sp=Protein COBRA; Arabidopsis thaliana (Mouse-ear cress).
Contig986	982	Q94KT8	sp_plants	N_terminal Sure	6e-119	72.85	456	1	85	780	sp=Protein COBRA; Arabidopsis thaliana (Mouse-ear cress).
Contig987	716	Q9SUM2	sp_plants	Complete Sure	3e-16	48.48	88	1	142	414	sp=Probable small nuclear ribonucleoprotein F; Arabidopsis thaliana (Mouse-ear cress).
Contig988	624	Q71H73	sp_plants	Complete Putative	3e-92	100	136	2	2	406	sp=Histone H3.3; Vitis vinifera (Grape).
Contig989	231	Q42064	sp_plants	Internal Sure	2e-37	84.51	258	3	12	242	sp=60S ribosomal protein L8-3; Arabidopsis thaliana (Mouse-ear cress).
Contig990	760	O50003	sp_plants	C_terminal Sure	2e-62	95.28	166	3	3	543	sp=60S ribosomal protein L12; Prunus armeniaca (Apricot).
Contig991	925	O50003	sp_plants	Complete Sure	2e-98	77.23	166	1	97	705	sp=60S ribosomal protein L12; Prunus armeniaca (Apricot).
Contig992	645	I3T4W3	tr_plants	Complete Sure	2e-53	80.36	112	2	44	367	tr=Uncharacterized protein; Lotus japonicus (Lotus corniculatus var. japonicus).
Contig993	771	C6SVP5	tr_plants	Complete Sure	2e-51	70.4	124	1	142	510	tr=Uncharacterized protein; Glycine max (Soybean) (Glycine hispida).
Contig994	1314	K7KVT9	tr_plants	C_terminal Putative	1e-159	76.75	1613	1	1	1074	tr=Uncharacterized protein; Glycine max (Soybean) (Glycine hispida).
Contig995	1363	I1LZJ5	tr_plants	Complete Sure	0	79.26	376	1	25	1155	tr=Uncharacterized protein; Glycine max (Soybean) (Glycine hispida).
Contig996	741	P47922	sp_plants	Complete Sure	2e-102	99.32	149	3	78	524	sp=Nucleoside diphosphate kinase 1; Pisum sativum (Garden pea).
Contig997	798	I3T1S3	tr_plants	Complete Sure	6e-58	93.97	116	3	159	509	tr=Uncharacterized protein; Lotus japonicus (Lotus corniculatus var. japonicus).
Contig998	1338	G7KWQ1	tr_plants	C_terminal Putative	3e-177	97.59	599	1	25	798	tr=Casein kinase I isoform alpha; Medicago truncatula (Barrel medic) (Medicago tribuloides).
Contig999	1318	G7KWQ1	tr_plants	C_terminal Putative	2e-177	97.59	599	1	25	798	tr=Casein kinase I isoform alpha; Medicago truncatula (Barrel medic) (Medicago tribuloides).
Contig1000	943	Q00423	sp_plants	Complete Sure	2e-37	64.19	176	3	45	638	sp=HMG-Y-related protein A; Glycine max (Soybean) (Glycine hispida).
Contig1001	767	B7FGY2	tr_plants	Complete Putative	0	92.82	0	1	34	554	tr=Uncharacterized protein; Medicago truncatula (Barrel medic) (Medicago tribuloides).
Contig1003	1586	Q9ASR0	sp_plants	Complete Sure	0	96.74	450	1	46	1395	sp=Tubulin beta-3 chain; Arabidopsis thaliana (Mouse-ear cress).
Contig1004	1724	Q9ASR0	sp_plants	Complete Sure	0	97.44	450	1	46	1401	sp=Tubulin beta-3 chain; Arabidopsis thaliana (Mouse-ear cress).
Contig1005	828	Q6NNN0	sp_plants	Complete Sure	1e-13	55.74	81	2	302	589	sp=Protein RADIALIS-like 3; Arabidopsis thaliana (Mouse-ear cress).
Contig1006	1958	Q682S0	sp_plants	Complete Putative	0	65.57	593	3	12	1733	sp=Root phototropism protein 2; Arabidopsis thaliana (Mouse-ear cress).
Contig1007	277	Q9BBP8	sp_plants	Internal Sure	3e-13	55.07	218	1	34	303	sp=30S ribosomal protein S3, chloroplastic; Lotus japonicus (Lotus corniculatus var. japonicus). Plastid; Chloroplast.
Contig1008	1091	P69310	sp_plants	Complete Sure	2e-45	98.68	76	3	54	521	sp=Ubiquitin; Avena sativa (Oat).
Contig1009	836	P69310	sp_plants	Complete Sure	2e-46	98.68	76	3	54	521	sp=Ubiquitin; Avena sativa (Oat).
Contig1010	1084	Q8H0U8	sp_plants	C_terminal Putative	2e-92	71.08	1166	1	7	855	sp=DEAD-box ATP-dependent RNA helicase 42; Arabidopsis thaliana (Mouse-ear cress).
Contig1011	1211	Q8H0U8	sp_plants	C_terminal Putative	7e-95	70.73	1166	1	7	855	sp=DEAD-box ATP-dependent RNA helicase 42; Arabidopsis thaliana (Mouse-ear cress).
Contig1013	782	G7LG50	tr_plants	Complete Sure	1e-106	87.1	189	1	40	603	tr=Thermosensitive gluconokinase; Medicago truncatula (Barrel medic) (Medicago tribuloides).
Contig1014	902	P29450	sp_plants	Complete Putative	3e-82	86.86	182	2	101	658	sp=Thioredoxin F-type, chloroplastic; Pisum sativum (Garden pea).
Contig1015	794	P42798	sp_plants	Complete Sure	3e-89	97.69	130	3	108	500	sp=40S ribosomal protein S15a-1; Arabidopsis thaliana (Mouse-ear cress).
Contig1017	480	I3SLU4	tr_plants	Complete Sure	5e-27	92.16	51	2	98	253	tr=Uncharacterized protein; Medicago truncatula (Barrel medic) (Medicago tribuloides).
Contig1018	340	Q40677	sp_plants	C_terminal Putative	0.011	52.94	388	2	20	142	sp=Fructose-bisphosphate aldolase, chloroplastic; Oryza sativa subsp. japonica (Rice).
Contig1019	1442	P35684	sp_plants	Complete Sure	0	84.94	389	3	54	1223	sp=60S ribosomal protein L3; Oryza sativa subsp. japonica (Rice).
Contig1020	1079	Q9SD85	sp_plants	C_terminal Putative	1e-67	47.98	513	1	46	750	sp=Flavonoid 3'-monooxygenase; Arabidopsis thaliana (Mouse-ear cress).
Contig1021	1670	Q9SJT7	sp_plants	C_terminal Putative	0	84.01	821	3	3	1268	sp=Vacuolar proton ATPase a2; Arabidopsis thaliana (Mouse-ear cress).
Contig1023	700	P55844	sp_plants	Complete Sure	3e-81	98.39	133	2	56	457	sp=Probable 60S ribosomal protein L14; Pisum sativum (Garden pea).
Contig1024	1177	P55844	sp_plants	Complete Sure	3e-78	98.37	133	2	56	997	sp=Probable 60S ribosomal protein L14; Pisum sativum (Garden pea).
Contig1025	1573	Q2PES0	tr_plants	Complete Sure	2e-162	73.6	365	3	36	1148	tr=Putative receptor-like GPI-anchored protein 2; Trifolium pratense (Red clover).
Contig1027	462	Q9LR64	sp_plants	C_terminal Putative	9e-28	81.03	174	3	24	221	sp=Photosystem II repair protein PSB27-H1, chloroplastic; Arabidopsis thaliana (Mouse-ear cress).
Contig1028	755	I3SBD4	tr_plants	Complete Sure	9e-59	83.81	107	1	106	426	tr=Uncharacterized protein; Lotus japonicus (Lotus corniculatus var. japonicus).
Contig1031	1767	Q9LNR3	sp_plants	C_terminal Putative	0	76.01	919	2	2	1345	sp=Lipoxygenase 3, chloroplastic; Arabidopsis thaliana (Mouse-ear cress).
Contig1034	1433	G7LB96	tr_plants	C_terminal Putative	0	95.42	735	1	1	1050	tr=ABC transporter-like protein; Medicago truncatula (Barrel medic) (Medicago tribuloides).
Contig1035	771	B3H7G2	sp_plants	Complete Sure	1e-41	79.31	99	3	156	461	sp=Ubiquitin-related modifier 1 homolog 2; Arabidopsis thaliana (Mouse-ear cress).
Contig1036	1439	Q9FMX2	sp_plants	C_terminal Putative	0.046	88.24	250	2	38	193	sp=Transcription factor TCP7; Arabidopsis thaliana (Mouse-ear cress).
Contig1037	1614	G7I885	tr_plants	C_terminal Putative	0	95.24	541	2	2	1264	tr=Aspartyl-tRNA synthetase; Medicago truncatula (Barrel medic) (Medicago tribuloides).
Contig1039	679	G7JVA0	tr_plants	Complete Sure	1e-58	84.11	107	2	98	421	tr=Putative uncharacterized protein; Medicago truncatula (Barrel medic) (Medicago tribuloides).
Contig1041	1273	Q9ZQ19	sp_plants	Complete Sure	8e-78	49.24	279	1	187	1008	sp=Replication protein A 32 kDa subunit A; Arabidopsis thaliana (Mouse-ear cress).
Contig1042	2137	Q9SU25-2	sp_plants	Complete Sure	9e-152	59.31	543	2	170	1786	Isoform 2 of Transcription initiation factor IIF subunit alpha OS=Arabidopsis thaliana GN=RAP74
Contig1043	767	G7LF25	tr_plants	Complete Sure	2e-93	99.28	138	2	122	538	tr=DNA-directed RNA polymerase II subunit RPB4; Medicago truncatula (Barrel medic) (Medicago tribuloides).
Contig1045	1961	P38500	sp_plants	Complete Sure	0	80.51	583	2	47	1798	sp=Ferredoxin--nitrite reductase, chloroplastic; Betula pendula (European white birch) (Betula verrucosa).
Contig1048	1565	P14749	sp_plants	C_terminal Sure	0	73.2	411	2	17	1249	sp=Alpha-galactosidase; Cyamopsis tetragonoloba (Guar) (Cluster bean).
Contig1049	1345	P14749	sp_plants	C_terminal Putative	0	80.27	411	2	17	1135	sp=Alpha-galactosidase; Cyamopsis tetragonoloba (Guar) (Cluster bean).
Contig1050	1423	I1KXQ7	tr_plants	Complete Sure	0	73.33	405	2	14	1189	tr=Uncharacterized protein; Glycine max (Soybean) (Glycine hispida).
Contig1051	533	Q42961	sp_plants	Internal Sure	4e-97	89.38	481	1	52	585	sp=Phosphoglycerate kinase, chloroplastic; Nicotiana tabacum (Common tobacco).
Contig1052	1509	Q42962	sp_plants	Complete Sure	0	84.96	0	1	52	1272	sp=Phosphoglycerate kinase, cytosolic; Nicotiana tabacum (Common tobacco).
Contig1053	1199	G7K6I4	tr_plants	C_terminal Putative	0	89.28	607	1	4	1044	tr=Putative uncharacterized protein; Medicago truncatula (Barrel medic) (Medicago tribuloides).
Contig1054	1041	P31583	sp_plants	Complete Sure	1e-123	89.18	200	3	108	707	sp=Ras-related protein RHN1; Nicotiana plumbaginifolia (Leadwort-leaved tobacco) (Tex-Mex tobacco).
Contig1055	1000	P31583	sp_plants	Complete Sure	3e-134	90	200	3	213	815	sp=Ras-related protein RHN1; Nicotiana plumbaginifolia (Leadwort-leaved tobacco) (Tex-Mex tobacco).
Contig1056	948	B7FGF4	tr_plants	Complete Sure	1e-83	82.1	162	2	116	601	tr=Uncharacterized protein; Medicago truncatula (Barrel medic) (Medicago tribuloides).
Contig1057	1364	Q9ASS6	sp_plants	Complete Putative	5e-96	84.39	259	1	1	744	sp=Peptidyl-prolyl cis-trans isomerase CYP20-2, chloroplastic; Arabidopsis thaliana (Mouse-ear cress).
Contig1058	2064	Q8RWC9	sp_plants	Complete Sure	0	70.52	444	2	47	1423	sp=CBL-interacting serine/threonine-protein kinase 1; Arabidopsis thaliana (Mouse-ear cress).
Contig1059	1078	Q8VY90	sp_plants	Complete Sure	8e-42	51.55	221	3	63	746	sp=Ethylene-responsive transcription factor ERF105; Arabidopsis thaliana (Mouse-ear cress).
Contig1060	996	I3T6Z9	tr_plants	Complete Sure	2e-47	64.75	155	1	187	660	tr=Uncharacterized protein; Lotus japonicus (Lotus corniculatus var. japonicus).
Contig1061	909	P57742	sp_plants	Complete Sure	1e-55	73.44	151	1	82	540	sp=Probable prefoldin subunit 5; Arabidopsis thaliana (Mouse-ear cress).
Contig1062	1153	Q9FH28	sp_plants	Complete Putative	5e-08	50.94	354	2	161	913	sp=Chaperone protein dnaJ 49; Arabidopsis thaliana (Mouse-ear cress).
Contig1063	1045	Q9LVA7-2	sp_plants	Complete Sure	1e-70	56.9	228	1	61	735	Isoform 2 of Chloride conductance regulatory protein ICln OS=Arabidopsis thaliana GN=At5g62290
Contig1064	1048	G7JHT0	tr_plants	Complete Putative	1e-26	69.92	138	1	1	423	tr=Putative uncharacterized protein; Medicago truncatula (Barrel medic) (Medicago tribuloides).
Contig1065	638	Q43430	tr_plants	C_terminal Putative	5e-07	70.37	216	2	107	457	tr=Dehydrin-cognate; Pisum sativum (Garden pea).
Contig1066	1639	P49364	sp_plants	Complete Sure	0	95.5	408	1	94	1365	sp=Aminomethyltransferase, mitochondrial; Pisum sativum (Garden pea).
Contig1067	1065	H9BFQ2	sp_plants	Complete Sure	8e-128	77.6	258	2	83	841	sp=Tropinone reductase-like 3; Erythroxylum coca (Coca plant).
Contig1069	815	Q8LCY2	sp_plants	Complete Putative	7e-55	61.15	158	1	1	510	sp=Iron-sulfur assembly protein IscA-like 2, mitochondrial; Arabidopsis thaliana (Mouse-ear cress).
Contig1070	1015	Q8LCY2	sp_plants	Complete Putative	0	59.42	0	1	1	621	sp=Iron-sulfur assembly protein IscA-like 2, mitochondrial; Arabidopsis thaliana (Mouse-ear cress).
Contig1071	1491	G7KW44	tr_plants	Complete Sure	0	83.44	326	3	9	989	tr=Putative uncharacterized protein; Medicago truncatula (Barrel medic) (Medicago tribuloides).
Contig1072	1742	Q9SID3-2	sp_plants	Complete Sure	3e-151	71.52	323	1	154	1140	Isoform 2 of Hydroxyacylglutathione hydrolase 2, mitochondrial OS=Arabidopsis thaliana GN=At2g31350
Contig1073	1380	Q9SEX2	sp_plants	C_terminal Putative	0	89.41	523	1	1	966	sp=Katanin p60 ATPase-containing subunit A1; Arabidopsis thaliana (Mouse-ear cress).
Contig1074	1895	Q9LS46	sp_plants	C_terminal Putative	0	67.38	598	2	140	1852	sp=Aluminum-activated malate transporter 9; Arabidopsis thaliana (Mouse-ear cress).
Contig1077	1516	P93107	sp_plants	C_terminal Putative	0.0008	51.52	606	1	58	975	sp=Flagellar WD repeat-containing protein Pf20; Chlamydomonas reinhardtii (Chlamydomonas smithii).
Contig1078	855	Q8LDK3	sp_plants	Complete Putative	1e-23	85.11	69	2	2	304	sp=NADH dehydrogenase [ubiquinone] 1 beta subcomplex subunit 2; Arabidopsis thaliana (Mouse-ear cress).
Contig1079	762	Q9LDH1	sp_plants	Complete Putative	3e-05	68.97	151	1	58	300	sp=Sigma factor binding protein 1, chloroplastic; Arabidopsis thaliana (Mouse-ear cress).
Contig1080	623	Q9LDH1	sp_plants	Complete Sure	0.0004	65.52	151	1	58	528	sp=Sigma factor binding protein 1, chloroplastic; Arabidopsis thaliana (Mouse-ear cress).
Contig1082	566	M5WNZ8	tr_plants	Complete Sure	3e-12	71.43	76	3	105	356	tr=Uncharacterized protein; Prunus persica (Peach) (Amygdalus persica).
Contig1084	1238	Q7DLS1	sp_plants	Complete Sure	4e-175	84.81	274	3	129	944	sp=Proteasome subunit beta type-7-B; Arabidopsis thaliana (Mouse-ear cress).
Contig1085	1251	Q7DLS1	sp_plants	Complete Sure	5e-173	84.07	274	3	129	944	sp=Proteasome subunit beta type-7-B; Arabidopsis thaliana (Mouse-ear cress).
Contig1086	2205	Q9FPW6	sp_plants	Complete Sure	0	78.3	561	2	140	1795	sp=BTB/POZ domain-containing protein POB1; Arabidopsis thaliana (Mouse-ear cress).
Contig1087	1457	I1KGI6	tr_plants	C_terminal Putative	0	86.19	659	1	1	996	tr=Uncharacterized protein; Glycine max (Soybean) (Glycine hispida).
Contig1088	1308	G7JXE9	tr_plants	Complete Putative	0	87.46	327	1	1	948	tr=Palmitoyl-protein thioesterase; Medicago truncatula (Barrel medic) (Medicago tribuloides).
Contig1089	689	I3S1C8	tr_plants	N_terminal Putative	7e-05	64.86	65	1	421	642	tr=Uncharacterized protein; Lotus japonicus (Lotus corniculatus var. japonicus).
Contig1090	1913	P48628	sp_plants	Complete Sure	0	79.3	424	3	36	1367	sp=Omega-6 fatty acid desaturase, chloroplastic; Glycine max (Soybean) (Glycine hispida).
Contig1091	1825	P48628	sp_plants	Complete Sure	0	79.3	424	3	36	1367	sp=Omega-6 fatty acid desaturase, chloroplastic; Glycine max (Soybean) (Glycine hispida).
Contig1092	895	Q9M015	sp_plants	Complete Sure	2e-41	46.99	170	1	124	666	sp=Uncharacterized protein At5g01610; Arabidopsis thaliana (Mouse-ear cress).
Contig1093	748	O80439	sp_plants	Complete Sure	2e-19	70.15	118	3	33	401	sp=30S ribosomal protein S31, chloroplastic; Arabidopsis thaliana (Mouse-ear cress).
Contig1094	768	B7FH75	tr_plants	Complete Sure	1e-116	93.71	175	2	32	559	tr=Uncharacterized protein; Medicago truncatula (Barrel medic) (Medicago tribuloides).
Contig1095	938	Q9SCM3	sp_plants	C_terminal Putative	4e-150	91.93	276	1	40	786	sp=40S ribosomal protein S2-4; Arabidopsis thaliana (Mouse-ear cress).
Contig1097	919	Q948P5	sp_plants	Complete Putative	5e-121	84.47	247	1	1	708	sp=Ferritin-4, chloroplastic; Glycine max (Soybean) (Glycine hispida).
Contig1098	2455	Q9FNF2	sp_plants	Complete Sure	0	69.65	652	2	86	2053	sp=Starch synthase 1, chloroplastic/amyloplastic; Arabidopsis thaliana (Mouse-ear cress).
Contig1099	1120	P0C8Z0	sp_plants	Complete Putative	3e-45	65.12	210	3	75	647	sp=Uncharacterized protein OsI_027940; Oryza sativa subsp. indica (Rice).
Contig1100	603	Q9M2F1	sp_plants	Complete Sure	8e-46	96.51	86	3	102	362	sp=40S ribosomal protein S27-2; Arabidopsis thaliana (Mouse-ear cress).
Contig1101	1019	Q9M2F1	sp_plants	Complete Sure	4e-43	96.47	86	3	102	809	sp=40S ribosomal protein S27-2; Arabidopsis thaliana (Mouse-ear cress).
Contig1102	983	Q9M2F1	sp_plants	Complete Sure	5e-43	96.47	86	3	102	809	sp=40S ribosomal protein S27-2; Arabidopsis thaliana (Mouse-ear cress).
Contig1103	1055	Q9M2F1	sp_plants	Complete Sure	9e-43	96.47	86	3	102	809	sp=40S ribosomal protein S27-2; Arabidopsis thaliana (Mouse-ear cress).
Contig1105	2064	G7IP43	tr_plants	C_terminal Putative	0	83.04	722	2	2	1864	tr=Early-responsive to dehydration; Medicago truncatula (Barrel medic) (Medicago tribuloides).
Contig1106	1119	Q9ZU51	sp_plants	Complete Sure	3e-11	50.98	147	3	303	752	sp=Probable E3 ubiquitin-protein ligase RHA2B; Arabidopsis thaliana (Mouse-ear cress).
Contig1108	2256	Q8GX78	sp_plants	Complete Sure	0	73.05	541	3	138	1904	sp=Probable anion transporter 2, chloroplastic; Arabidopsis thaliana (Mouse-ear cress).
Contig1109	768	I3S1M4	tr_plants	Complete Sure	4e-23	93.51	96	1	118	459	tr=Uncharacterized protein; Medicago truncatula (Barrel medic) (Medicago tribuloides).
Contig1110	484	Q9C9Z5	sp_plants	Complete Sure	6e-29	75.41	65	2	35	223	sp=NADH dehydrogenase [ubiquinone] 1 alpha subcomplex subunit 1; Arabidopsis thaliana (Mouse-ear cress).
Contig1111	1047	Q9FNP8	sp_plants	Complete Sure	5e-35	86.36	143	2	92	892	sp=40S ribosomal protein S19-3; Arabidopsis thaliana (Mouse-ear cress).
Contig1112	1014	Q9SHE8	sp_plants	Complete Sure	8e-101	72.37	221	2	89	775	sp=Photosystem I reaction center subunit III, chloroplastic; Arabidopsis thaliana (Mouse-ear cress).
Contig1113	957	G7IEQ1	tr_plants	Complete Sure	4e-96	73.91	227	2	74	766	tr=Zeaxanthin epoxidase; Medicago truncatula (Barrel medic) (Medicago tribuloides).
Contig1114	1198	G7J268	tr_plants	C_terminal Putative	0	95.95	465	1	1	969	tr=RuvB DNA helicase-like protein; Medicago truncatula (Barrel medic) (Medicago tribuloides).
Contig1115	884	Q84LG4	sp_plants	Complete Sure	3e-80	76.44	179	3	75	617	sp=Coatomer subunit zeta-2; Arabidopsis thaliana (Mouse-ear cress).
Contig1116	669	F4IVL6	sp_plants	Internal Sure	0.004	46.34	2554	3	126	650	sp=DnaJ homolog subfamily C GRV2; Arabidopsis thaliana (Mouse-ear cress).
Contig1118	1875	P29162	sp_plants	Complete Sure	0	51.27	554	3	30	1655	sp=L-ascorbate oxidase homolog; Nicotiana tabacum (Common tobacco).
Contig1121	1625	I3S2C5	tr_plants	Complete Sure	0	95.4	351	1	226	1281	tr=Uncharacterized protein; Medicago truncatula (Barrel medic) (Medicago tribuloides).
Contig1122	1362	I1N1K4	tr_plants	C_terminal Putative	0	92.54	764	2	2	1090	tr=Uncharacterized protein; Glycine max (Soybean) (Glycine hispida).
Contig1123	631	I1J4G7	tr_plants	Complete Putative	5e-14	72.37	74	2	29	271	tr=Uncharacterized protein; Glycine max (Soybean) (Glycine hispida).
Contig1124	1902	Q8GUG7	sp_plants	C_terminal Putative	0	66.52	781	3	264	1838	sp=DEAD-box ATP-dependent RNA helicase 50; Arabidopsis thaliana (Mouse-ear cress).
Contig1125	879	O49710	sp_plants	Complete Sure	1e-37	53.03	134	1	202	618	sp=15.4 kDa class V heat shock protein; Arabidopsis thaliana (Mouse-ear cress).
Contig1126	1297	O49710	sp_plants	Complete Sure	0	57.89	0	1	202	948	sp=15.4 kDa class V heat shock protein; Arabidopsis thaliana (Mouse-ear cress).
Contig1127	796	G7K0T0	tr_plants	Complete Sure	6e-98	97.87	141	1	187	612	tr=Trafficking protein particle complex subunit; Medicago truncatula (Barrel medic) (Medicago tribuloides).
Contig1128	848	G7K0T0	tr_plants	Complete Sure	1e-95	97.16	141	2	239	664	tr=Trafficking protein particle complex subunit; Medicago truncatula (Barrel medic) (Medicago tribuloides).
Contig1129	654	G7L6C3	tr_plants	Complete Sure	2e-75	83.45	132	1	55	450	tr=Putative uncharacterized protein; Medicago truncatula (Barrel medic) (Medicago tribuloides).
Contig1131	1420	Q0WMN5	sp_plants	C_terminal Putative	1e-36	57.94	499	3	3	1160	sp=Uncharacterized protein At3g49140; Arabidopsis thaliana (Mouse-ear cress).
Contig1132	1436	Q0WMN5	sp_plants	C_terminal Putative	1e-36	57.94	499	3	3	1241	sp=Uncharacterized protein At3g49140; Arabidopsis thaliana (Mouse-ear cress).
Contig1133	1901	Q38861	sp_plants	C_terminal Putative	0	91.3	767	1	4	1599	sp=DNA repair helicase XPB1; Arabidopsis thaliana (Mouse-ear cress).
Contig1134	1208	Q38832	sp_plants	Complete Sure	2e-109	73.31	228	1	142	861	sp=Auxin-responsive protein IAA14; Arabidopsis thaliana (Mouse-ear cress).
Contig1136	1189	I3SXL2	tr_plants	Complete Sure	3e-128	63.32	312	2	32	985	tr=Uncharacterized protein; Lotus japonicus (Lotus corniculatus var. japonicus).
Contig1137	781	G7KTM4	tr_plants	C_terminal Putative	2e-44	89.52	775	2	2	319	tr=DEAD-box ATP-dependent RNA helicase; Medicago truncatula (Barrel medic) (Medicago tribuloides).
Contig1138	994	Q8GWT5	sp_plants	Complete Sure	5e-54	66.91	137	1	130	543	sp=Protein cornichon homolog 3; Arabidopsis thaliana (Mouse-ear cress).
Contig1139	673	B7FN49	tr_plants	Complete Sure	2e-36	75	117	3	138	479	tr=Uncharacterized protein; Medicago truncatula (Barrel medic) (Medicago tribuloides).
Contig1140	644	I3T040	tr_plants	Complete Sure	5e-14	56.94	72	3	153	341	tr=Uncharacterized protein; Medicago truncatula (Barrel medic) (Medicago tribuloides).
Contig1141	1867	Q8RXN9-2	sp_plants	Complete Sure	5e-110	60	283	2	44	1588	Isoform 2 of Putative beta-glucosidase 5 OS=Arabidopsis thaliana GN=BGLU5
Contig1142	2174	B3H5Q1-3	sp_plants	Complete Sure	3e-153	74.1	497	2	44	1610	Isoform 3 of Beta-glucosidase 11 OS=Arabidopsis thaliana GN=BGLU11
Contig1143	1944	Q8RXN9-2	sp_plants	Complete Sure	8e-108	62.83	283	2	44	1588	Isoform 2 of Putative beta-glucosidase 5 OS=Arabidopsis thaliana GN=BGLU5
Contig1144	2681	O24370	sp_plants	C_terminal Putative	0	64.92	899	2	8	2518	sp=Linoleate 13S-lipoxygenase 2-1, chloroplastic; Solanum tuberosum (Potato).
Contig1146	1447	O49204	sp_plants	Complete Sure	9e-112	75	312	3	45	1004	sp=Adenylyl-sulfate kinase, chloroplastic; Catharanthus roseus (Madagascar periwinkle) (Vinca rosea).
Contig1147	887	Q2MGQ9	tr_plants	Complete Sure	9e-104	92.78	182	2	56	601	tr=14 kDa zinc-binding protein; Medicago truncatula (Barrel medic) (Medicago tribuloides).
Contig1148	1227	Q9LD47	sp_plants	Complete Sure	6e-132	71.85	320	1	124	1068	sp=Copper chaperone for superoxide dismutase, chloroplastic/cytosolic; Arabidopsis thaliana (Mouse-ear cress).
Contig1150	1033	Q06445	sp_plants	Complete Sure	9e-39	64.21	97	2	89	847	sp=Cysteine proteinase inhibitor; Vigna unguiculata (Cowpea).
Contig1151	1033	Q06445	sp_plants	Complete Sure	1e-38	64.21	97	2	89	847	sp=Cysteine proteinase inhibitor; Vigna unguiculata (Cowpea).
Contig1152	496	I3S093	tr_plants	Complete Sure	6e-28	67.5	80	2	29	262	tr=Uncharacterized protein; Medicago truncatula (Barrel medic) (Medicago tribuloides).
Contig1153	1356	Q43846	sp_plants	C_terminal Putative	0	88.34	1230	2	2	982	sp=Soluble starch synthase 3, chloroplastic/amyloplastic; Solanum tuberosum (Potato).
Contig1154	1498	Q8L6Y1	sp_plants	C_terminal Putative	4e-159	75.53	797	2	2	994	sp=Ubiquitin carboxyl-terminal hydrolase 14; Arabidopsis thaliana (Mouse-ear cress).
Contig1155	1913	G7KF49	tr_plants	Complete Sure	3e-177	75.32	457	2	164	1540	tr=Putative uncharacterized protein; Medicago truncatula (Barrel medic) (Medicago tribuloides).
Contig1156	1380	K7MHD3	tr_plants	C_terminal Putative	9e-171	85.02	3165	3	3	983	tr=Uncharacterized protein; Glycine max (Soybean) (Glycine hispida).
Contig1158	972	Q39131	sp_plants	Complete Sure	1e-56	51.79	172	1	118	654	sp=Lamin-like protein; Arabidopsis thaliana (Mouse-ear cress).
Contig1160	707	Q2PEQ4	tr_plants	Complete Sure	7e-124	97.13	174	1	19	543	tr=Putative uncharacterized protein; Trifolium pratense (Red clover).
Contig1162	867	G7KPS8	tr_plants	Complete Sure	9e-92	88.69	177	1	58	555	tr=Multiple C2 and transmembrane domain-containing protein; Medicago truncatula (Barrel medic) (Medicago tribuloides).
Contig1163	784	G7IQ11	tr_plants	Internal Sure	0	83.91	0	3	3	788	tr=RNA (Guanine-9-)-methyltransferase domain-containing protein; Medicago truncatula (Barrel medic) (Medicago tribuloides).
Contig1164	1456	Q9LY84	sp_plants	Complete Sure	0	65.97	389	2	23	1168	sp=GDSL esterase/lipase At5g14450; Arabidopsis thaliana (Mouse-ear cress).
Contig1166	1562	Q38942	sp_plants	Complete Sure	0	83.38	349	1	190	1230	sp=Rae1-like protein At1g80670; Arabidopsis thaliana (Mouse-ear cress).
Contig1167	861	G7JNP1	tr_plants	Complete Sure	1e-56	80.56	160	2	161	637	tr=Uncharacterized protein; Medicago truncatula (Barrel medic) (Medicago tribuloides).
Contig1168	594	G7J398	tr_plants	C_terminal Putative	2e-32	61.67	510	3	6	425	tr=Putative uncharacterized protein; Medicago truncatula (Barrel medic) (Medicago tribuloides).
Contig1169	641	I3S1B5	tr_plants	Complete Sure	3e-27	92.45	54	1	79	243	tr=Uncharacterized protein; Medicago truncatula (Barrel medic) (Medicago tribuloides).
Contig1170	591	G7KCQ2	tr_plants	C_terminal Putative	3e-63	88.29	158	1	145	444	tr=Putative uncharacterized protein; Medicago truncatula (Barrel medic) (Medicago tribuloides).
Contig1172	1549	Q9SJM7	sp_plants	Complete Sure	0	80.5	336	3	282	1277	sp=Uridine nucleosidase 1; Arabidopsis thaliana (Mouse-ear cress).
Contig1173	1424	C6ZS09	tr_plants	Complete Sure	2e-176	74.76	311	2	131	1063	tr=Calcineurin-like phosphoesterase; Glycine max (Soybean) (Glycine hispida).
Contig1177	1618	O81148	sp_plants	Complete Sure	9e-155	89.6	250	1	100	1236	sp=Proteasome subunit alpha type-4-A; Arabidopsis thaliana (Mouse-ear cress).
Contig1179	670	G7L9P4	tr_plants	Complete Sure	2e-73	78.34	172	3	144	593	tr=Putative uncharacterized protein; Medicago truncatula (Barrel medic) (Medicago tribuloides).
Contig1180	636	Q9C519	sp_plants	C_terminal Putative	8e-11	45.05	553	2	2	397	sp=WRKY transcription factor 6; Arabidopsis thaliana (Mouse-ear cress).
Contig1182	1401	B0F9L4	sp_plants	C_terminal Putative	2e-135	59.83	914	2	2	1123	sp=Golgin candidate 6; Arabidopsis thaliana (Mouse-ear cress).
Contig1183	858	Q9AR07	sp_plants	C_terminal Putative	2e-71	51.18	389	1	10	759	sp=Jasmonate O-methyltransferase; Arabidopsis thaliana (Mouse-ear cress).
Contig1186	2071	I1N126	sp_plants	C_terminal Sure	3e-164	62.78	561	3	84	1763	tr=Uncharacterized protein; Glycine max (Soybean) (Glycine hispida).
Contig1187	2142	I1N126	sp_plants	Complete Putative	3e-157	52.65	561	3	84	1834	tr=Uncharacterized protein; Glycine max (Soybean) (Glycine hispida).
Contig1188	1391	Q9XF57	sp_plants	C_terminal Sure	0.002	45.76	317	1	211	1251	sp=Peroxisome biogenesis protein 7; Arabidopsis thaliana (Mouse-ear cress).
Contig1189	894	B7FGJ8	tr_plants	Complete Sure	9e-83	81.58	170	3	84	749	tr=Uncharacterized protein; Medicago truncatula (Barrel medic) (Medicago tribuloides).
Contig1190	539	Q9XGY4	sp_plants	Complete Sure	2e-25	64.1	77	3	72	314	sp=Mitochondrial import inner membrane translocase subunit TIM8; Arabidopsis thaliana (Mouse-ear cress).
Contig1193	1745	Q9SXV6	sp_plants	C_terminal Putative	0	89.29	757	1	1	1431	sp=Cycloartenol synthase; Glycyrrhiza glabra (Licorice).
Contig1194	1712	Q9SZE1	sp_plants	Complete Sure	3e-159	75.24	334	1	10	1014	sp=Probable 3-hydroxyisobutyrate dehydrogenase-like 1, mitochondrial; Arabidopsis thaliana (Mouse-ear cress).
Contig1196	695	I3T1P7	tr_plants	Complete Sure	8e-60	83.21	131	3	78	464	tr=Uncharacterized protein; Medicago truncatula (Barrel medic) (Medicago tribuloides).
Contig1198	1722	Q67XD9	sp_plants	C_terminal Putative	0	90.34	558	3	3	1247	sp=Alkaline/neutral invertase CINV2; Arabidopsis thaliana (Mouse-ear cress).
Contig1199	1214	Q9SUD4	sp_plants	Complete Sure	3e-82	62.45	263	2	134	934	sp=Tetraspanin-7; Arabidopsis thaliana (Mouse-ear cress).
Contig1200	1037	B7FIJ2	tr_plants	Complete Sure	6e-95	83.82	203	1	46	657	tr=Putative uncharacterized protein; Medicago truncatula (Barrel medic) (Medicago tribuloides).
Contig805_split_0	1234	Q9SXQ8	tr_plants	Complete Sure	2e-47	90.32	297	2	44	904	tr=Ribosome-sedimenting protein; Pisum sativum (Garden pea).
Contig805_split_1	893	I3SWC2	tr_plants	Complete Sure	7e-76	78.71	170	3	87	593	tr=Uncharacterized protein; Medicago truncatula (Barrel medic) (Medicago tribuloides).
Contig1038_split_0	1427	O22773	sp_plants	Complete Sure	4e-59	54.55	216	3	42	689	sp=Thylakoid lumenal 16.5 kDa protein, chloroplastic; Arabidopsis thaliana (Mouse-ear cress).
Contig1038_split_1	1112	Q9XI36	sp_plants	N_terminal Sure	1e-31	68.42	384	3	75	1112	sp=Methyl-CpG-binding domain-containing protein 10; Arabidopsis thaliana (Mouse-ear cress).
Contig1185_split_0	806	I3SAJ6	tr_plants	Complete Putative	2e-117	78.88	246	1	1	663	tr=Uncharacterized protein; Medicago truncatula (Barrel medic) (Medicago tribuloides).
Contig1185_split_1	1063	P27054	sp_plants	Complete Sure	4e-137	75.68	270	1	94	882	sp=Endochitinase PR4; Phaseolus vulgaris (Kidney bean) (French bean).
Contig5201	1108	K7KFX7	tr_plants	C_terminal Putative	1e-123	65.69	570	2	5	937	tr=Uncharacterized protein; Glycine max (Soybean) (Glycine hispida).
Contig5203	1210	Q9C5I3	sp_plants	Complete Sure	6e-20	71.76	166	3	141	809	sp=Ethylene-responsive transcription factor 11; Arabidopsis thaliana (Mouse-ear cress).
Contig5204	1260	Q9LU68-3	sp_plants	Internal Sure	3e-15	45.63	435	2	950	2209	Isoform 3 of Protein CHLOROPLAST IMPORT APPARATUS 2 OS=Arabidopsis thaliana GN=CIA2
Contig5205	1853	F4HQD4	sp_plants	C_terminal Putative	0	70.98	831	2	2	1438	sp=Heat shock 70 kDa protein 15; Arabidopsis thaliana (Mouse-ear cress).
Contig5206	601	O65759	sp_plants	Complete Sure	7e-60	94.17	139	3	81	500	sp=Histone H2AX; Cicer arietinum (Chickpea) (Garbanzo).
Contig5210	1220	O04369	sp_plants	Complete Sure	9e-123	91.88	197	2	176	769	sp=Rac-like GTP-binding protein RAC1; Lotus japonicus (Lotus corniculatus var. japonicus).
Contig5211	1284	G7I7G6	tr_plants	C_terminal Putative	0	85.09	908	1	1	1014	tr=Putative uncharacterized protein; Medicago truncatula (Barrel medic) (Medicago tribuloides).
Contig5212	1219	G7I7G6	tr_plants	C_terminal Putative	0	85.38	908	1	1	1032	tr=Putative uncharacterized protein; Medicago truncatula (Barrel medic) (Medicago tribuloides).
Contig5213	1194	G7K2V9	tr_plants	C_terminal Putative	4e-135	72.1	423	1	19	984	tr=RNA recognition motif (RRM)-containing protein-like protein; Medicago truncatula (Barrel medic) (Medicago tribuloides).
Contig5214	750	Q9SN27	sp_plants	Complete Putative	3e-17	54.39	225	2	35	508	sp=E3 ubiquitin-protein ligase ATL59; Arabidopsis thaliana (Mouse-ear cress).
Contig5215	987	O23657	sp_plants	Complete Sure	9e-123	85.35	212	3	126	770	sp=Ras-related protein RABC1; Arabidopsis thaliana (Mouse-ear cress).
Contig5216	1676	M0W0P8	tr_plants	Complete Sure	1e-94	93.83	162	3	216	1358	tr=Uncharacterized protein; Hordeum vulgare var. distichum (Two-rowed barley).
Contig5217	1786	G7J908	tr_plants	Complete Sure	7e-135	85.03	293	1	370	1239	tr=Putative uncharacterized protein; Medicago truncatula (Barrel medic) (Medicago tribuloides).
Contig5218	898	G7KAR2	tr_plants	Complete Sure	1e-85	75.14	185	3	48	596	tr=Sts14 protein; Medicago truncatula (Barrel medic) (Medicago tribuloides).
Contig5219	764	Q9SP35	sp_plants	C_terminal Putative	6e-56	54.84	243	1	1	525	sp=Mitochondrial import inner membrane translocase subunit TIM17-2; Arabidopsis thaliana (Mouse-ear cress).
Contig5220	752	Q9SP35	sp_plants	C_terminal Putative	0	78.95	0	1	1	513	sp=Mitochondrial import inner membrane translocase subunit TIM17-2; Arabidopsis thaliana (Mouse-ear cress).
Contig5221	975	Q9SP35	sp_plants	Complete Putative	5e-81	61.79	243	3	42	683	sp=Mitochondrial import inner membrane translocase subunit TIM17-2; Arabidopsis thaliana (Mouse-ear cress).
Contig5223	1399	K7KI29	tr_plants	Complete Sure	0	90.33	301	3	216	1118	tr=Uncharacterized protein; Glycine max (Soybean) (Glycine hispida).
Contig5226	1175	C6TEJ7	tr_plants	C_terminal Putative	1e-98	75.38	294	2	44	673	tr=Putative uncharacterized protein; Glycine max (Soybean) (Glycine hispida).
Contig5227	589	B7FGW8	tr_plants	N_terminal Sure	6e-43	69.77	204	1	82	591	tr=Putative uncharacterized protein; Medicago truncatula (Barrel medic) (Medicago tribuloides).
Contig5228	1318	G7L348	tr_plants	Complete Sure	3e-172	85.37	291	1	28	894	tr=Putative uncharacterized protein; Medicago truncatula (Barrel medic) (Medicago tribuloides).
Contig5229	965	Q944B0	sp_plants	Complete Putative	6e-71	68.07	207	3	3	671	sp=Peptidyl-prolyl cis-trans isomerase FKBP16-1, chloroplastic; Arabidopsis thaliana (Mouse-ear cress).
Contig5230	1817	P0C8Q4	sp_plants	C_terminal Putative	0	57.95	644	2	89	1537	sp=Uncharacterized protein At4g19900; Arabidopsis thaliana (Mouse-ear cress).
Contig5231	1402	I3S4T0	tr_plants	Complete Sure	0	83.29	0	2	35	1195	tr=Uncharacterized protein; Lotus japonicus (Lotus corniculatus var. japonicus).
Contig5232	927	Q8W171	sp_plants	Complete Sure	5e-26	50.36	172	1	67	561	sp=Peptidyl-prolyl cis-trans isomerase 1; Glycine max (Soybean) (Glycine hispida).
Contig5234	789	G7J7R9	tr_plants	C_terminal Putative	4e-110	90.27	403	1	1	558	tr=Cytosolic Fe-S cluster assembly factor NARFL; Medicago truncatula (Barrel medic) (Medicago tribuloides).
Contig5235	1535	P49101	sp_plants	C_terminal Putative	0	82.18	513	3	3	1238	sp=Calcium-dependent protein kinase 2; Zea mays (Maize).
Contig5237	1339	Q9FY48	sp_plants	C_terminal Putative	5e-148	75.32	1625	1	1	951	sp=E3 ubiquitin-protein ligase KEG; Arabidopsis thaliana (Mouse-ear cress).
Contig5238	2577	Q9T095	sp_plants	Complete Sure	0	71.23	0	2	59	2272	sp=Oligopeptide transporter 6; Arabidopsis thaliana (Mouse-ear cress).
Contig5239	1630	Q04836-2	sp_plants	Complete Putative	4e-88	74.21	315	2	59	943	Isoform 2 of 31 kDa ribonucleoprotein, chloroplastic OS=Arabidopsis thaliana GN=RBP31
Contig5240	1322	Q93VG8	sp_plants	Complete Sure	5e-67	48.98	224	3	135	824	sp=DeSI-like protein At4g17486; Arabidopsis thaliana (Mouse-ear cress).
Contig5241	955	I3SMU6	tr_plants	Complete Sure	8e-80	83.9	203	1	55	669	tr=Uncharacterized protein; Medicago truncatula (Barrel medic) (Medicago tribuloides).
Contig5242	1068	Q39030	sp_plants	C_terminal Putative	8e-97	66.22	471	1	7	702	sp=Serine/threonine-protein kinase AtPK2/AtPK19; Arabidopsis thaliana (Mouse-ear cress).
Contig5243	574	G7LJB3	tr_plants	Complete Sure	3e-08	65.12	128	1	163	546	tr=Putative uncharacterized protein; Medicago truncatula (Barrel medic) (Medicago tribuloides).
Contig5245	1735	Q53PC7	sp_plants	C_terminal Putative	0	85.89	953	3	3	1454	sp=Coatomer subunit beta-1; Oryza sativa subsp. japonica (Rice).
Contig5246	1240	Q9SLN8	sp_plants	Complete Sure	4e-119	48.7	343	1	154	1194	sp=2-alkenal reductase (NADP(+)-dependent); Nicotiana tabacum (Common tobacco).
Contig5248	1524	I3T788	tr_plants	Complete Sure	4e-146	81.76	310	3	135	1073	tr=Uncharacterized protein; Medicago truncatula (Barrel medic) (Medicago tribuloides).
Contig5250	687	G7KUL5	tr_plants	C_terminal Putative	9e-62	85.09	854	1	1	516	tr=Condensin-2 complex subunit D3; Medicago truncatula (Barrel medic) (Medicago tribuloides).
Contig5251	897	Q8GWH5	sp_plants	Complete Sure	0	73.61	0	1	94	636	sp=Reticulon-like protein B22; Arabidopsis thaliana (Mouse-ear cress).
Contig5252	856	Q8GWH5	sp_plants	Complete Sure	9e-73	70	164	1	94	633	sp=Reticulon-like protein B22; Arabidopsis thaliana (Mouse-ear cress).
Contig5253	2228	Q9FIJ7	sp_plants	Complete Putative	0	64.06	0	3	165	1670	sp=Adenylate kinase 2, chloroplastic; Arabidopsis thaliana (Mouse-ear cress).
Contig5254	1639	Q7XZU1	sp_plants	C_terminal Putative	1e-105	51.32	831	3	3	1121	sp=Phosphoinositide phosphatase SAC4; Arabidopsis thaliana (Mouse-ear cress).
Contig5255	988	P51823	sp_plants	Complete Sure	4e-130	98.9	181	3	159	704	sp=ADP-ribosylation factor 2; Oryza sativa subsp. japonica (Rice).
Contig5256	1675	P0DI18	sp_plants	C_terminal Putative	2e-14	47.56	1049	3	795	1946	sp=Probable disease resistance protein RDL6; Arabidopsis thaliana (Mouse-ear cress).
Contig5257	1405	O04300	sp_plants	Complete Sure	0	98.08	364	1	136	1230	sp=Alpha-1,4-glucan-protein synthase [UDP-forming]; Pisum sativum (Garden pea).
Contig5259	1310	A7NY33	sp_plants	Complete Sure	7e-153	67.83	321	1	55	1023	sp=Peroxidase 4; Vitis vinifera (Grape).
Contig5260	997	O22042	sp_plants	Internal Sure	2e-05	52.94	651	2	152	820	sp=Mitogen-activated protein kinase kinase kinase 3; Arabidopsis thaliana (Mouse-ear cress).
Contig5261	1367	Q9SB81	sp_plants	Complete Putative	0	77.68	330	2	2	1027	sp=Peroxidase 42; Arabidopsis thaliana (Mouse-ear cress).
Contig5262	1288	I3T5B9	tr_plants	Complete Sure	6e-168	80	310	2	41	961	tr=Uncharacterized protein; Medicago truncatula (Barrel medic) (Medicago tribuloides).
Contig5265	1355	Q40465	sp_plants	Complete Sure	0	93.22	413	3	39	1280	sp=Eukaryotic initiation factor 4A-11; Nicotiana tabacum (Common tobacco).
Contig5266	871	Q9C6X2	sp_plants	C_terminal Putative	1e-97	81.46	264	1	31	597	sp=Secretory carrier-associated membrane protein 4; Arabidopsis thaliana (Mouse-ear cress).
Contig5268	1296	P31656	sp_plants	Complete Sure	0	93.02	358	2	38	1114	sp=Probable cinnamyl alcohol dehydrogenase; Medicago sativa (Alfalfa).
Contig5269	822	I3T1L3	tr_plants	Complete Sure	2e-36	87.8	122	2	74	445	tr=Uncharacterized protein; Medicago truncatula (Barrel medic) (Medicago tribuloides).
Contig5270	728	G7J0N5	tr_plants	Complete Sure	7e-42	70.42	151	3	54	515	tr=Putative uncharacterized protein; Medicago truncatula (Barrel medic) (Medicago tribuloides).
Contig5271	1826	Q9SZY4	sp_plants	C_terminal Putative	0	74.47	577	3	6	1433	sp=Nitrate transporter 1.4; Arabidopsis thaliana (Mouse-ear cress).
Contig5272	1383	Q688X9	sp_plants	Complete Sure	6e-78	56.9	226	3	213	911	sp=Protein DEHYDRATION-INDUCED 19; Oryza sativa subsp. japonica (Rice).
Contig5273	1368	Q9SPL2	sp_plants	C_terminal Putative	1e-08	50	334	3	387	1109	sp=E3 ubiquitin-protein ligase CIP8; Arabidopsis thaliana (Mouse-ear cress).
Contig5274	1124	Q9LQF2	sp_plants	C_terminal Putative	5e-86	60.3	551	2	2	691	sp=Alkaline/neutral invertase CINV1; Arabidopsis thaliana (Mouse-ear cress).
Contig5275	1312	Q8LEF6	sp_plants	Complete Sure	2e-109	78.17	278	1	106	942	sp=ABC transporter I family member 11, chloroplastic; Arabidopsis thaliana (Mouse-ear cress).
Contig5276	2169	Q9SNV9	sp_plants	Complete Sure	0	83.22	509	1	136	1671	sp=Metal transporter Nramp3; Arabidopsis thaliana (Mouse-ear cress).
Contig5277	1043	Q9ZQZ9	sp_plants	Complete Sure	3e-65	53.8	284	2	65	886	sp=Protein TIC 20-IV, chloroplastic; Arabidopsis thaliana (Mouse-ear cress).
Contig5278	1484	G7L7U1	tr_plants	C_terminal Putative	3e-131	80.37	1018	2	2	913	tr=AP-4 complex subunit epsilon-1; Medicago truncatula (Barrel medic) (Medicago tribuloides).
Contig5279	1321	I1JTT6	tr_plants	Complete Sure	5e-100	74.22	226	2	185	856	tr=Uncharacterized protein; Glycine max (Soybean) (Glycine hispida).
Contig5280	745	G7KWY5	tr_plants	Complete Sure	8e-89	85.06	154	3	36	497	tr=Ferredoxin; Medicago truncatula (Barrel medic) (Medicago tribuloides).
Contig5283	1692	I3SJ34	tr_plants	Complete Sure	0	91.02	334	2	194	1198	tr=Uncharacterized protein; Medicago truncatula (Barrel medic) (Medicago tribuloides).
Contig5284	1770	G7JA56	tr_plants	C_terminal Putative	0	77.71	637	3	9	1376	tr=Branchpoint-bridging protein; Medicago truncatula (Barrel medic) (Medicago tribuloides).
Contig5285	1267	Q94B74	sp_plants	Complete Sure	4e-106	55.28	278	1	31	891	sp=Nudix hydrolase 2; Arabidopsis thaliana (Mouse-ear cress).
Contig5289	1561	G7L9Q1	tr_plants	Complete Sure	0	84.89	0	2	97	1257	tr=Proline-rich protein; Medicago truncatula (Barrel medic) (Medicago tribuloides).
Contig5290	704	K7LP25	tr_plants	Complete Putative	6e-35	67.32	174	2	2	514	tr=Uncharacterized protein; Glycine max (Soybean) (Glycine hispida).
Contig5291	912	Q93Y06	sp_plants	C_terminal Putative	1e-46	58.57	669	2	2	430	sp=Probable inactive receptor kinase At5g67200; Arabidopsis thaliana (Mouse-ear cress).
Contig5292	990	Q5W9E7	sp_plants	C_terminal Putative	2e-121	72.43	659	1	1	732	sp=Crossover junction endonuclease MUS81; Arabidopsis thaliana (Mouse-ear cress).
Contig5294	970	I3S5G4	tr_plants	Complete Sure	2e-76	72.67	182	3	63	623	tr=Uncharacterized protein; Lotus japonicus (Lotus corniculatus var. japonicus).
Contig5295	812	Q9LIE5	sp_plants	C_terminal Putative	3e-38	60.16	839	3	21	401	sp=Protein FAR-RED ELONGATED HYPOCOTYL 3; Arabidopsis thaliana (Mouse-ear cress).
Contig5296	1346	P28002	sp_plants	Complete Sure	0	93.73	365	3	3	1106	sp=Caffeic acid 3-O-methyltransferase; Medicago sativa (Alfalfa).
Contig5297	1885	P42158	sp_plants	C_terminal Sure	0	72.09	450	1	1	1380	sp=Casein kinase I isoform delta-like; Arabidopsis thaliana (Mouse-ear cress).
Contig5298	984	Q9LYU8	sp_plants	C_terminal Putative	9e-153	83.15	569	1	1	816	sp=Aspartokinase 1, chloroplastic; Arabidopsis thaliana (Mouse-ear cress).
Contig5300	1170	Q9XF63	sp_plants	Complete Putative	8e-25	59.21	324	3	99	902	sp=RING-H2 finger protein ATL3; Arabidopsis thaliana (Mouse-ear cress).
Contig5301	1115	I1MTG1	tr_plants	C_terminal Putative	4e-124	78.52	526	3	3	773	tr=Uncharacterized protein; Glycine max (Soybean) (Glycine hispida).
Contig5302	1446	G7K2G4	tr_plants	Complete Sure	0	89.46	379	2	71	1240	tr=Adiponectin receptor protein; Medicago truncatula (Barrel medic) (Medicago tribuloides).
Contig5303	1398	C6T6Z7	tr_plants	Complete Sure	3e-117	88.17	186	2	635	1195	tr=Putative uncharacterized protein; Glycine max (Soybean) (Glycine hispida).
Contig5305	720	Q9STN5	sp_plants	Complete Putative	7e-27	59.4	164	2	29	529	sp=Uncharacterized protein At4g08330, chloroplastic; Arabidopsis thaliana (Mouse-ear cress).
Contig5307	1061	B7FHC8	tr_plants	Complete Sure	6e-113	98.82	169	1	148	657	tr=Uncharacterized protein; Medicago truncatula (Barrel medic) (Medicago tribuloides).
Contig5308	839	Q9M8T3	sp_plants	Complete Sure	5e-70	62.64	187	1	148	681	sp=Putative gamma-glutamylcyclotransferase At3g02910; Arabidopsis thaliana (Mouse-ear cress).
Contig5309	1354	Q8L633	sp_plants	Complete Sure	0	67.8	354	2	44	1129	sp=Ribonuclease Z, chloroplastic; Arabidopsis thaliana (Mouse-ear cress).
Contig5310	1328	Q2V419-2	sp_plants	C_terminal Sure	2e-06	48.94	257	3	204	1067	Isoform 2 of Cyclin-dependent kinase B1-2 OS=Arabidopsis thaliana GN=CDKB1-2
Contig5311	1264	F4I171	sp_plants	N_terminal Putative	2e-28	66.67	1335	3	60	1058	sp=Mediator of RNA polymerase II transcription subunit 15a; Arabidopsis thaliana (Mouse-ear cress).
Contig5312	1021	G7JJ63	tr_plants	Complete Sure	4e-81	78.06	176	1	154	744	tr=Putative uncharacterized protein; Medicago truncatula (Barrel medic) (Medicago tribuloides).
Contig5313	769	B7FKR8	tr_plants	Complete Sure	8e-115	87.69	195	2	53	640	tr=Uncharacterized protein; Medicago truncatula (Barrel medic) (Medicago tribuloides).
Contig5314	1070	I3S7S9	tr_plants	Complete Sure	9e-140	87.67	239	3	114	893	tr=Uncharacterized protein; Medicago truncatula (Barrel medic) (Medicago tribuloides).
Contig5315	594	G7JV68	tr_plants	Complete Sure	1e-11	70	85	3	51	290	tr=Putative uncharacterized protein; Medicago truncatula (Barrel medic) (Medicago tribuloides).
Contig5316	657	G7JV68	tr_plants	Complete Putative	2e-09	67.5	85	2	50	289	tr=Putative uncharacterized protein; Medicago truncatula (Barrel medic) (Medicago tribuloides).
Contig5317	1295	P93733	sp_plants	C_terminal Putative	1e-147	78.07	1083	1	1	810	sp=Phospholipase D beta 1; Arabidopsis thaliana (Mouse-ear cress).
Contig5318	1502	Q6DW76	sp_plants	C_terminal Putative	0	89.92	783	2	2	1105	sp=Digalactosyldiacylglycerol synthase 1, chloroplastic; Glycine max (Soybean) (Glycine hispida).
Contig5320	2412	I1L2C9	tr_plants	C_terminal Putative	0	77.06	1316	1	1	1713	tr=Uncharacterized protein; Glycine max (Soybean) (Glycine hispida).
Contig5321	1142	K7K8Q2	tr_plants	C_terminal Putative	6e-176	83.63	337	1	109	1062	tr=Uncharacterized protein; Glycine max (Soybean) (Glycine hispida).
Contig5323	715	A0AT28	sp_plants	Complete Sure	1e-29	56.57	118	1	67	429	sp=Non-specific lipid-transfer protein 1; Lens culinaris (Lentil) (Cicer lens).
Contig5325	1542	G7KW94	tr_plants	Complete Sure	0	81.07	354	2	158	1240	tr=Activator of 90 kDa heat shock protein ATPase-like protein; Medicago truncatula (Barrel medic) (Medicago tribuloides).
Contig5326	1507	G7I4J2	tr_plants	Complete Putative	0	72.54	451	2	68	1237	tr=Putative uncharacterized protein; Medicago truncatula (Barrel medic) (Medicago tribuloides).
Contig5330	841	O48963	sp_plants	C_terminal Putative	4e-76	73.12	996	2	47	574	sp=Phototropin-1; Arabidopsis thaliana (Mouse-ear cress).
Contig5332	1094	G7J574	tr_plants	C_terminal Putative	4e-117	89.34	758	2	2	736	tr=DDB1-and CUL4-associated factor; Medicago truncatula (Barrel medic) (Medicago tribuloides).
Contig5334	625	Q9SJY5	sp_plants	C_terminal Putative	5e-92	81.82	313	2	14	556	sp=Mitochondrial uncoupling protein 5; Arabidopsis thaliana (Mouse-ear cress).
Contig5335	1142	Q9C977	sp_plants	C_terminal Putative	8e-120	58.25	596	2	5	874	sp=Pentatricopeptide repeat-containing protein At1g80270, mitochondrial; Arabidopsis thaliana (Mouse-ear cress).
Contig5336	1622	Q9SYB5	sp_plants	Complete Sure	7e-141	66.13	346	3	111	1145	sp=Probable dolichyl-diphosphooligosaccharide--protein glycosyltransferase subunit 3B; Arabidopsis thaliana (Mouse-ear cress).
Contig5337	651	G7K191	tr_plants	C_terminal Putative	4e-24	95.71	422	1	52	315	tr=Proton-coupled amino acid transporter; Medicago truncatula (Barrel medic) (Medicago tribuloides).
Contig5338	702	F4IPI4	sp_plants	Complete Putative	7e-46	48.63	156	3	78	509	sp=Rhodanese-like domain-containing protein 17; Arabidopsis thaliana (Mouse-ear cress).
Contig5339	920	G7JFM1	tr_plants	Complete Sure	4e-82	79.01	191	1	145	708	tr=Complex interacting protein; Medicago truncatula (Barrel medic) (Medicago tribuloides).
Contig5340	699	G7KSV7	tr_plants	C_terminal Putative	0	86.39	0	2	2	496	tr=Putative uncharacterized protein; Medicago truncatula (Barrel medic) (Medicago tribuloides).
Contig5342	1468	O49255	sp_plants	Complete Putative	0	79.73	0	3	357	830	sp=NAC transcription factor 29; Arabidopsis thaliana (Mouse-ear cress).
Contig5343	671	I1M674	tr_plants	C_terminal Sure	6e-146	95.26	395	1	1	636	tr=Uncharacterized protein; Glycine max (Soybean) (Glycine hispida).
Contig5344	417	G7IZF5	tr_plants	Complete Sure	4e-14	82.46	68	1	124	363	tr=Putative uncharacterized protein; Medicago truncatula (Barrel medic) (Medicago tribuloides).
Contig5347	1487	Q9ZTR1	sp_plants	Complete Sure	0	98.2	334	3	24	1028	sp=Spermidine synthase 1; Pisum sativum (Garden pea).
Contig5349	1636	Q9SR00	sp_plants	C_terminal Putative	0	61.7	602	1	1	1272	sp=Pentatricopeptide repeat-containing protein At3g04760, chloroplastic; Arabidopsis thaliana (Mouse-ear cress).
Contig5352	1594	P55034	sp_plants	Complete Sure	1e-146	63.41	386	3	138	1337	sp=26S proteasome non-ATPase regulatory subunit 4 homolog; Arabidopsis thaliana (Mouse-ear cress).
Contig5353	1092	Q9M1X2	sp_plants	Complete Sure	2e-91	55.04	279	1	34	876	sp=Fatty-acid-binding protein 1; Arabidopsis thaliana (Mouse-ear cress).
Contig5354	780	Q9LZH8	sp_plants	Complete Sure	9e-45	62.31	136	3	96	482	sp=Outer envelope pore protein 16-4, chloroplastic; Arabidopsis thaliana (Mouse-ear cress).
Contig5355	728	Q9LZH8	sp_plants	Complete Putative	2e-25	61.54	136	2	122	430	sp=Outer envelope pore protein 16-4, chloroplastic; Arabidopsis thaliana (Mouse-ear cress).
Contig5356	1478	Q8GYB8	sp_plants	Complete Sure	0	77.42	374	2	38	1153	sp=12-oxophytodienoate reductase 2; Arabidopsis thaliana (Mouse-ear cress).
Contig5357	1305	Q6LA42	sp_plants	C_terminal Putative	3e-16	77.27	558	3	663	1550	sp=Two-component response regulator-like APRR5; Arabidopsis thaliana (Mouse-ear cress).
Contig5358	1117	I3T1E5	tr_plants	Complete Sure	2e-62	67.76	241	1	37	720	tr=Uncharacterized protein; Medicago truncatula (Barrel medic) (Medicago tribuloides).
Contig5360	850	P42749	sp_plants	Complete Sure	4e-100	91.95	185	1	79	639	sp=Ubiquitin-conjugating enzyme E2 5; Arabidopsis thaliana (Mouse-ear cress).
Contig5361	812	C0LGL9	sp_plants	N_terminal Sure	4e-51	66.19	589	1	310	813	sp=LRR receptor-like serine/threonine-protein kinase FEI 2; Arabidopsis thaliana (Mouse-ear cress).
Contig5362	1466	O65351	sp_plants	C_terminal Putative	0	47.71	0	3	66	1238	sp=Subtilisin-like protease; Arabidopsis thaliana (Mouse-ear cress).
Contig5363	1448	G7IXM4	tr_plants	C_terminal Putative	0	87.25	696	3	3	1067	tr=Putative uncharacterized protein; Medicago truncatula (Barrel medic) (Medicago tribuloides).
Contig5364	685	P31110	sp_plants	Complete Sure	4e-64	61.64	177	2	77	607	sp=Thaumatin-like protein; Oryza sativa subsp. japonica (Rice).
Contig5365	636	P31110	sp_plants	Complete Putative	1e-67	63.52	177	1	37	558	sp=Thaumatin-like protein; Oryza sativa subsp. japonica (Rice).
Contig5366	800	P31110	sp_plants	Complete Putative	0	62.5	0	1	37	561	sp=Thaumatin-like protein; Oryza sativa subsp. japonica (Rice).
Contig5367	1452	Q9LTT8	sp_plants	C_terminal Putative	4e-91	61.65	1344	3	3	833	sp=Enhancer of mRNA-decapping protein 4; Arabidopsis thaliana (Mouse-ear cress).
Contig5368	964	Q94B60	sp_plants	C_terminal Putative	2e-109	71.92	292	2	65	898	sp=ATP-dependent Clp protease proteolytic subunit 4, chloroplastic; Arabidopsis thaliana (Mouse-ear cress).
Contig5370	1350	Q3ED68	sp_plants	Complete Sure	5e-152	58.92	397	3	66	1241	sp=Uncharacterized PKHD-type hydroxylase At1g22950; Arabidopsis thaliana (Mouse-ear cress).
Contig5371	970	G7KFG9	tr_plants	Complete Sure	6e-35	76.67	151	2	158	583	tr=Uncharacterized protein; Medicago truncatula (Barrel medic) (Medicago tribuloides).
Contig5372	1095	G7KX29	tr_plants	Complete Sure	9e-130	81.86	247	3	84	818	tr=Saposin B domain-containing protein; Medicago truncatula (Barrel medic) (Medicago tribuloides).
Contig5375	1808	Q94CB1-2	sp_plants	C_terminal Sure	1e-148	75.1	263	2	356	1492	Isoform 2 of Probable pectinesterase/pectinesterase inhibitor 25 OS=Arabidopsis thaliana GN=PME25
Contig5376	1882	O49996	sp_plants	Complete Sure	5e-145	82.73	249	1	40	831	sp=14-3-3-like protein D; Nicotiana tabacum (Common tobacco).
Contig5379	955	Q38867	sp_plants	Complete Sure	2e-89	83.63	176	3	48	572	sp=Peptidyl-prolyl cis-trans isomerase CYP19-3; Arabidopsis thaliana (Mouse-ear cress).
Contig5380	1613	G7K569	tr_plants	Complete Sure	0	90.73	399	3	147	1343	tr=Hepatocyte growth factor-regulated tyrosine kinase substrate; Medicago truncatula (Barrel medic) (Medicago tribuloides).
Contig5381	1135	G7J9M0	tr_plants	Complete Sure	2e-117	85.86	242	2	107	838	tr=Elongation factor P; Medicago truncatula (Barrel medic) (Medicago tribuloides).
Contig5384	1456	G7IND8	tr_plants	N_terminal Sure	3e-159	66.5	419	2	116	1456	tr=Putative uncharacterized protein; Medicago truncatula (Barrel medic) (Medicago tribuloides).
Contig5385	1133	Q9FXA2	sp_plants	C_terminal Putative	4e-43	56.65	671	1	250	1041	sp=Polyadenylate-binding protein 8; Arabidopsis thaliana (Mouse-ear cress).
Contig5386	1232	G7ILD9	tr_plants	C_terminal Putative	0	94.57	0	2	2	943	tr=Pre-mRNA-splicing factor SYF1; Medicago truncatula (Barrel medic) (Medicago tribuloides).
Contig5387	968	I3SNM6	tr_plants	Complete Sure	3e-91	85.19	160	1	154	642	tr=Uncharacterized protein; Medicago truncatula (Barrel medic) (Medicago tribuloides).
Contig5392	1563	Q9SPV4	sp_plants	Complete Sure	2e-116	51.77	359	2	59	1126	sp=Salicylate O-methyltransferase; Clarkia breweri (Fairy fans) (Eucharidium breweri).
Contig5393	1259	Q9FIY7	sp_plants	C_terminal Putative	1e-40	48.7	1277	2	482	1432	sp=Putative SWI/SNF-related matrix-associated actin-dependent regulator of chromatin subfamily A member 3-like 3; Arabidopsis thaliana (Mouse-ear cress).
Contig5395	1676	P28723	sp_plants	C_terminal Putative	0	89.54	637	3	3	1439	sp=Formate--tetrahydrofolate ligase; Spinacia oleracea (Spinach).
Contig5396	941	P46604	sp_plants	Complete Sure	2e-77	68.02	278	3	84	896	sp=Homeobox-leucine zipper protein HAT22; Arabidopsis thaliana (Mouse-ear cress).
Contig5397	1206	I3SMI0	tr_plants	Complete Sure	4e-72	89.47	133	2	602	1003	tr=Uncharacterized protein; Lotus japonicus (Lotus corniculatus var. japonicus).
Contig5398	1167	I1LV35	tr_plants	C_terminal Putative	4e-31	55.04	576	1	208	804	tr=Uncharacterized protein; Glycine max (Soybean) (Glycine hispida).
Contig5399	1275	G7JJZ2	tr_plants	C_terminal Putative	0	92.82	621	1	1	1047	tr=Phosphoglucosamine mutase; Medicago truncatula (Barrel medic) (Medicago tribuloides).
Contig5400	1507	O49447	sp_plants	Complete Sure	0	78.99	379	2	74	1189	sp=ADP,ATP carrier protein 3, mitochondrial; Arabidopsis thaliana (Mouse-ear cress).
Contig5401	1105	G7KW77	tr_plants	Complete Sure	2e-97	92.31	194	2	32	616	tr=Translocon-associated protein subunit beta; Medicago truncatula (Barrel medic) (Medicago tribuloides).
Contig5402	1927	Q9LW96	sp_plants	Complete Sure	0	91.96	510	1	160	1692	sp=Inositol-3-phosphate synthase; Nicotiana tabacum (Common tobacco).
Contig5403	1744	Q9FIB6	sp_plants	Complete Sure	0	82.58	442	3	48	1373	sp=26S proteasome non-ATPase regulatory subunit 12 homolog A; Arabidopsis thaliana (Mouse-ear cress).
Contig5404	1006	Q94KE2	sp_plants	C_terminal Putative	0.001	64.52	1550	1	214	522	sp=Protein TIME FOR COFFEE; Arabidopsis thaliana (Mouse-ear cress).
Contig5405	1848	I1LQ62	tr_plants	C_terminal Putative	0	85.57	0	2	3	1421	tr=Uncharacterized protein; Glycine max (Soybean) (Glycine hispida).
Contig5408	1100	G7ZZ88	tr_plants	Complete Putative	8e-165	79.51	318	3	24	908	tr=Stem-specific protein TSJT1; Medicago truncatula (Barrel medic) (Medicago tribuloides).
Contig5410	755	K7KXB0	tr_plants	Complete Putative	4e-35	52.55	122	2	86	463	tr=Uncharacterized protein; Glycine max (Soybean) (Glycine hispida).
Contig5411	1555	Q9ASS7	sp_plants	C_terminal Putative	1e-146	57.21	635	3	3	1190	sp=Cationic amino acid transporter 2, vacuolar; Arabidopsis thaliana (Mouse-ear cress).
Contig5413	814	G7J2K7	tr_plants	C_terminal Putative	2e-44	67.44	1188	3	24	581	tr=Putative uncharacterized protein; Medicago truncatula (Barrel medic) (Medicago tribuloides).
Contig5416	838	P14009	sp_plants	Complete Sure	1e-23	58.65	137	2	77	463	sp=14 kDa proline-rich protein DC2.15; Daucus carota (Carrot).
Contig5417	718	P14009	sp_plants	Complete Sure	8e-24	57.89	137	2	77	463	sp=14 kDa proline-rich protein DC2.15; Daucus carota (Carrot).
Contig5418	1236	Q9SD42	sp_plants	Complete Sure	1e-74	56.71	231	1	259	867	sp=Protein RTE1-HOMOLOG; Arabidopsis thaliana (Mouse-ear cress).
Contig5423	1289	Q9S9Z7	sp_plants	Complete Sure	4e-135	70.92	282	2	86	922	sp=Probable protein phosphatase 2C 10; Arabidopsis thaliana (Mouse-ear cress).
Contig5424	743	Q9SRL8	sp_plants	Complete Sure	3e-58	78.18	165	2	23	568	sp=LOB domain-containing protein 21; Arabidopsis thaliana (Mouse-ear cress).
Contig5425	1228	I3SDS4	tr_plants	Complete Sure	0	97.79	272	1	154	972	tr=Uncharacterized protein; Medicago truncatula (Barrel medic) (Medicago tribuloides).
Contig5426	1123	G7I7H8	tr_plants	Complete Sure	4e-130	81.45	248	1	64	786	tr=Putative uncharacterized protein; Medicago truncatula (Barrel medic) (Medicago tribuloides).
Contig5427	1039	Q9LDH0	sp_plants	C_terminal Putative	7e-93	66.96	534	3	3	644	sp=Beta-(1,2)-xylosyltransferase; Arabidopsis thaliana (Mouse-ear cress).
Contig5428	766	K7M0N1	tr_plants	Complete Sure	1e-08	51.02	108	1	40	492	tr=Uncharacterized protein; Glycine max (Soybean) (Glycine hispida).
Contig5430	1697	Q9LZM1	sp_plants	Complete Sure	0	80.82	453	3	63	1445	sp=Oxysterol-binding protein-related protein 3A; Arabidopsis thaliana (Mouse-ear cress).
Contig5431	1109	Q9ZVE0	sp_plants	Complete Sure	5e-97	60.85	222	1	109	825	sp=Oligoribonuclease; Arabidopsis thaliana (Mouse-ear cress).
Contig5432	1216	Q9FGY9	sp_plants	C_terminal Putative	2e-97	57.98	721	2	2	919	sp=Peptide-N(4)-(N-acetyl-beta-glucosaminyl)asparagine amidase; Arabidopsis thaliana (Mouse-ear cress).
Contig5433	960	Q945M8	sp_plants	Complete Sure	3e-63	73.47	154	2	146	613	sp=CASP-like protein At3g53850; Arabidopsis thaliana (Mouse-ear cress).
Contig5434	1280	G7I413	tr_plants	C_terminal Putative	0	95.65	649	2	2	970	tr=Exocyst complex component EXO70; Medicago truncatula (Barrel medic) (Medicago tribuloides).
Contig5435	1457	I1JXP5	tr_plants	C_terminal Putative	0	89.06	576	1	1	1206	tr=Uncharacterized protein; Glycine max (Soybean) (Glycine hispida).
Contig5436	1703	Q9M7J9	sp_plants	C_terminal Putative	0	75.86	781	1	1	1473	sp=Potassium transporter 8; Arabidopsis thaliana (Mouse-ear cress).
Contig5437	1762	G7K6P7	tr_plants	C_terminal Putative	2e-98	74.72	641	1	55	1437	tr=Splicing factor, arginine/serine-rich; Medicago truncatula (Barrel medic) (Medicago tribuloides).
Contig5438	1207	Q9SZL8	sp_plants	N_terminal Sure	2e-17	57.41	788	2	71	841	sp=Protein FAR1-RELATED SEQUENCE 5; Arabidopsis thaliana (Mouse-ear cress).
Contig5439	912	I1MUJ1	tr_plants	Complete Sure	2e-56	64.79	142	3	246	665	tr=Uncharacterized protein; Glycine max (Soybean) (Glycine hispida).
Contig5440	1168	Q8LK56-2	sp_plants	C_terminal Putative	1e-122	73.39	674	3	6	833	Isoform 2 of Transcriptional activator DEMETER OS=Arabidopsis thaliana GN=DME
Contig5441	1200	G7IMD3	tr_plants	C_terminal Putative	6e-129	88.79	952	1	1	699	tr=NMDA receptor-regulated protein; Medicago truncatula (Barrel medic) (Medicago tribuloides).
Contig5444	1312	Q8LJT8-2	sp_plants	C_terminal Putative	7e-39	47.11	741	2	110	967	Isoform 2 of TSL-kinase interacting protein 1 OS=Arabidopsis thaliana GN=TKI1
Contig5445	953	G7K2P8	tr_plants	C_terminal Putative	2e-89	85.29	630	2	2	559	tr=Putative uncharacterized protein; Medicago truncatula (Barrel medic) (Medicago tribuloides).
Contig5446	1671	G7JR99	tr_plants	Complete Sure	1e-172	78.06	350	1	196	1272	tr=Lectin; Medicago truncatula (Barrel medic) (Medicago tribuloides).
Contig5449	1436	G7I9J5	tr_plants	Complete Sure	0	91.51	0	3	177	1133	tr=Transmembrane protein; Medicago truncatula (Barrel medic) (Medicago tribuloides).
Contig5450	987	G7JAK0	tr_plants	C_terminal Putative	2e-74	70.46	343	1	43	747	tr=Putative uncharacterized protein; Medicago truncatula (Barrel medic) (Medicago tribuloides).
Contig5451	585	M1BYM5	tr_plants	Complete Sure	7e-10	47.44	78	1	106	309	tr=Uncharacterized protein; Solanum tuberosum (Potato).
Contig5452	1072	G7IAW9	tr_plants	C_terminal Putative	0	93.33	607	2	2	1003	tr=Leukotriene-A4 hydrolase-like protein; Medicago truncatula (Barrel medic) (Medicago tribuloides).
Contig5454	1190	G7LHM1	tr_plants	Complete Putative	3e-137	78.55	276	2	26	826	tr=Putative uncharacterized protein; Medicago truncatula (Barrel medic) (Medicago tribuloides).
Contig5456	1393	Q9FQ08	sp_plants	C_terminal Putative	2e-164	62.85	621	1	4	1185	sp=ATP-dependent DNA helicase 2 subunit KU70; Arabidopsis thaliana (Mouse-ear cress).
Contig5457	1596	Q9LN71	sp_plants	C_terminal Putative	2e-109	63.42	408	1	1	849	sp=E3 ubiquitin-protein ligase At1g12760; Arabidopsis thaliana (Mouse-ear cress).
Contig5459	1072	Q9C4Z7	sp_plants	Complete Sure	1e-91	62.82	229	2	116	811	sp=Cell division topological specificity factor homolog, chloroplastic; Arabidopsis thaliana (Mouse-ear cress).
Contig5460	1297	Q940Y5	sp_plants	C_terminal Putative	1e-106	74.6	619	2	2	745	sp=Auxin efflux carrier component 7; Arabidopsis thaliana (Mouse-ear cress).
Contig5462	937	P93488	tr_plants	N_terminal Sure	3e-153	96.62	366	3	48	938	tr=NAP1Ps; Pisum sativum (Garden pea).
Contig5464	1255	G7K2R8	tr_plants	Complete Sure	7e-166	75.68	344	2	23	1075	tr=Auxin-induced protein 5NG4; Medicago truncatula (Barrel medic) (Medicago tribuloides).
Contig5466	803	B7FJU1	tr_plants	Complete Putative	3e-76	56.28	216	2	104	619	tr=Putative uncharacterized protein; Medicago truncatula (Barrel medic) (Medicago tribuloides).
Contig5467	931	I3SV93	tr_plants	C_terminal Putative	2e-130	89	364	2	2	604	tr=Uncharacterized protein; Medicago truncatula (Barrel medic) (Medicago tribuloides).
Contig5469	1135	Q9LXN4	sp_plants	C_terminal Putative	2e-110	82.59	1024	1	31	867	sp=Protein HIRA; Arabidopsis thaliana (Mouse-ear cress).
Contig5470	1097	Q9FMR5	sp_plants	Complete Sure	4e-128	86.36	221	2	17	679	sp=Vesicle-associated membrane protein 714; Arabidopsis thaliana (Mouse-ear cress).
Contig5471	912	O23252	sp_plants	Complete Sure	9e-111	66.11	235	1	25	711	sp=Eukaryotic translation initiation factor 4E-1; Arabidopsis thaliana (Mouse-ear cress).
Contig5473	848	Q5S2C3-2	sp_plants	C_terminal Putative	7e-109	78.64	1283	3	3	623	Isoform 2 of Protein PIR OS=Arabidopsis thaliana GN=PIR
Contig5474	1554	G7J4W7	tr_plants	Complete Sure	0	80.42	332	3	216	1211	tr=Putative uncharacterized protein; Medicago truncatula (Barrel medic) (Medicago tribuloides).
Contig5476	1551	P0CH30	sp_plants	Complete Sure	5e-42	50.33	338	3	204	1280	sp=E3 ubiquitin-protein ligase RING1; Gossypium hirsutum (Upland cotton) (Gossypium mexicanum).
Contig5477	583	Q9ZPX9	sp_plants	Complete Sure	3e-52	71.96	135	3	21	398	sp=Calcium-binding protein KIC; Arabidopsis thaliana (Mouse-ear cress).
Contig5478	1867	G7IP39	tr_plants	C_terminal Putative	0	87.63	0	3	6	1490	tr=Putative uncharacterized protein; Medicago truncatula (Barrel medic) (Medicago tribuloides).
Contig5479	1446	I3S849	tr_plants	Complete Sure	6e-104	96	175	1	148	1116	tr=Uncharacterized protein; Medicago truncatula (Barrel medic) (Medicago tribuloides).
Contig5480	1145	Q9LK09	sp_plants	C_terminal Putative	4e-89	68.23	347	3	66	965	sp=Syntaxin-32; Arabidopsis thaliana (Mouse-ear cress).
Contig5481	945	G7J540	tr_plants	Complete Sure	2e-109	79.82	228	1	181	870	tr=Chaperone protein dnaJ; Medicago truncatula (Barrel medic) (Medicago tribuloides).
Contig5482	914	B4UWA8	tr_plants	Complete Sure	6e-88	73.54	187	2	59	631	tr=Hypoxanthine phosphoribosyltransferase; Arachis hypogaea (Peanut).
Contig5485	581	G7IHU0	tr_plants	Internal Sure	0	62.32	0	1	375	584	tr=Putative uncharacterized protein; Medicago truncatula (Barrel medic) (Medicago tribuloides).
Contig5486	1176	G7IHU0	tr_plants	Internal Sure	2e-46	68.75	1588	2	341	820	tr=Putative uncharacterized protein; Medicago truncatula (Barrel medic) (Medicago tribuloides).
Contig5488	1852	P58223	sp_plants	C_terminal Putative	4e-58	51.36	606	2	2	967	sp=KH domain-containing protein At4g18375; Arabidopsis thaliana (Mouse-ear cress).
Contig5489	1453	Q2V3R1	sp_plants	Complete Sure	2e-57	45.25	363	1	244	1299	sp=F-box protein At3g44326; Arabidopsis thaliana (Mouse-ear cress).
Contig5490	1244	Q9ZW22-4	sp_plants	Complete Sure	7e-110	85.88	177	1	355	921	Isoform 4 of Methylsterol monooxygenase 2-1 OS=Arabidopsis thaliana GN=SMO2-1
Contig5491	675	G7IGS9	tr_plants	Internal Sure	4e-08	70	487	2	86	166	tr=Cleavage stimulation factor subunit 1-like protein; Medicago truncatula (Barrel medic) (Medicago tribuloides).
Contig5492	1054	Q8GXJ4	sp_plants	C_terminal Putative	3e-116	66.78	959	3	3	917	sp=Glutamate receptor 3.4; Arabidopsis thaliana (Mouse-ear cress).
Contig5493	1110	Q42463	sp_plants	Complete Sure	1e-65	69.12	224	2	182	835	sp=Protein DCL, chloroplastic; Solanum lycopersicum (Tomato) (Lycopersicon esculentum).
Contig5494	664	O22642	sp_plants	Complete Sure	4e-72	91.15	113	2	62	406	sp=Cytochrome c; Fritillaria agrestis (Stinkbells).
Contig5495	2075	O19920	sp_plants	Complete Sure	7e-93	47.28	335	3	36	1667	sp=Uncharacterized protein ycf45; Cyanidium caldarium. Plastid; Chloroplast.
Contig5496	810	P02398	sp_plants	Complete Sure	9e-51	63.02	189	3	57	611	sp=50S ribosomal protein L12, chloroplastic; Spinacia oleracea (Spinach).
Contig5497	1167	Q9SL43	sp_plants	Complete Sure	4e-115	69.6	254	3	39	794	sp=Peptide methionine sulfoxide reductase A5; Arabidopsis thaliana (Mouse-ear cress).
Contig5498	1389	G7JH38	tr_plants	C_terminal Putative	0	74.8	652	1	4	1026	tr=Ubiquitin and WLM domain-containing protein; Medicago truncatula (Barrel medic) (Medicago tribuloides).
Contig5499	1545	G7IT58	tr_plants	Complete Sure	0	87.41	423	2	2	1291	tr=Putative uncharacterized protein; Medicago truncatula (Barrel medic) (Medicago tribuloides).
Contig5500	2069	Q9FNM5	sp_plants	C_terminal Putative	2e-06	45.16	681	1	73	1725	sp=Translation factor GUF1 homolog, chloroplastic; Arabidopsis thaliana (Mouse-ear cress).
Contig5501	1382	G7J9X4	tr_plants	Complete Sure	1e-114	76.61	245	1	58	795	tr=Putative uncharacterized protein; Medicago truncatula (Barrel medic) (Medicago tribuloides).
Contig5502	1103	I3SSD0	tr_plants	Complete Sure	0	90.14	304	3	21	929	tr=Uncharacterized protein; Medicago truncatula (Barrel medic) (Medicago tribuloides).
Contig5503	912	C6T354	tr_plants	Complete Putative	1e-52	53.27	213	1	148	723	tr=Uncharacterized protein; Glycine max (Soybean) (Glycine hispida).
Contig5504	1040	O04893	sp_plants	C_terminal Putative	1e-55	46.98	903	3	3	662	sp=Alpha-glucosidase; Spinacia oleracea (Spinach).
Contig5507	1015	Q8GUM5	sp_plants	C_terminal Putative	3e-86	58.9	676	2	2	658	sp=Nicastrin; Arabidopsis thaliana (Mouse-ear cress).
Contig5508	1218	G7JVG3	tr_plants	C_terminal Putative	0	93.77	635	3	3	1016	tr=Putative uncharacterized protein; Medicago truncatula (Barrel medic) (Medicago tribuloides).
Contig5509	1842	K7M2I9	tr_plants	C_terminal Putative	0	84.23	810	1	4	1611	tr=Uncharacterized protein; Glycine max (Soybean) (Glycine hispida).
Contig5512	1029	O48962	sp_plants	Complete Sure	4e-92	66.82	223	3	87	761	sp=Probable 3-beta-hydroxysteroid-Delta(8),Delta(7)-isomerase; Arabidopsis thaliana (Mouse-ear cress).
Contig5513	1349	Q9FM86	sp_plants	Complete Sure	1e-170	78.41	330	3	198	1154	sp=Probable ADP,ATP carrier protein At5g56450; Arabidopsis thaliana (Mouse-ear cress).
Contig5515	666	I3SDA0	tr_plants	Complete Sure	1e-41	87.65	81	2	188	433	tr=Uncharacterized protein; Medicago truncatula (Barrel medic) (Medicago tribuloides).
Contig5517	1539	Q02166	sp_plants	C_terminal Putative	3e-146	75.37	444	3	204	1442	sp=Anthranilate phosphoribosyltransferase, chloroplastic; Arabidopsis thaliana (Mouse-ear cress).
Contig5518	1110	G7KG86	tr_plants	Complete Sure	3e-127	74.8	251	1	61	789	tr=Putative uncharacterized protein; Medicago truncatula (Barrel medic) (Medicago tribuloides).
Contig5519	975	G7JZV4	tr_plants	Internal Sure	7e-65	58.96	567	2	2	778	tr=Putative uncharacterized protein; Medicago truncatula (Barrel medic) (Medicago tribuloides).
Contig5520	1184	G7LF27	tr_plants	C_terminal Sure	5e-107	58.54	614	3	3	956	tr=Resistance protein MG55; Medicago truncatula (Barrel medic) (Medicago tribuloides).
Contig5521	1625	Q9LV32-2	sp_plants	C_terminal Putative	0	76.28	1055	1	1	1434	Isoform 2 of DNA-directed RNA polymerase D subunit 2b OS=Arabidopsis thaliana GN=NRPD2b
Contig5522	1083	Q9LV09	sp_plants	Complete Sure	9e-07	51.16	304	3	39	929	sp=Protein BOBBER 1; Arabidopsis thaliana (Mouse-ear cress).
Contig5525	1141	Q0WQ57	sp_plants	C_terminal Putative	3e-37	64.13	891	2	614	1519	sp=Auxilin-related protein 2; Arabidopsis thaliana (Mouse-ear cress).
Contig5526	675	I1JXW7	tr_plants	Complete Sure	3e-40	78.7	107	2	74	400	tr=Uncharacterized protein; Glycine max (Soybean) (Glycine hispida).
Contig5527	1767	P25269	sp_plants	Complete Sure	0	85.18	475	3	18	1418	sp=Tryptophan synthase beta chain 2, chloroplastic; Arabidopsis thaliana (Mouse-ear cress).
Contig5528	1050	G8A0M3	tr_plants	Complete Putative	7e-50	45.18	293	2	86	898	tr=Putative uncharacterized protein; Medicago truncatula (Barrel medic) (Medicago tribuloides).
Contig5531	1184	Q8VY89	sp_plants	C_terminal Putative	2e-106	82.24	558	2	2	727	sp=Anaphase-promoting complex subunit 7; Arabidopsis thaliana (Mouse-ear cress).
Contig5532	1181	Q9LS42	sp_plants	C_terminal Putative	2e-144	79.87	689	1	1	939	sp=Protein CASP; Arabidopsis thaliana (Mouse-ear cress).
Contig5536	545	Q8GZ38	sp_plants	C_terminal Putative	0.002	68.18	399	3	189	497	sp=Transcription factor UNE10; Arabidopsis thaliana (Mouse-ear cress).
Contig5537	1407	Q9FMY5	sp_plants	Complete Sure	0	68.62	0	1	61	1053	sp=Splicing factor U2af small subunit B; Arabidopsis thaliana (Mouse-ear cress).
Contig5539	1062	Q9LYB9	sp_plants	Complete Sure	1e-63	64.44	186	1	184	711	sp=Methyl-CpG-binding domain-containing protein 4; Arabidopsis thaliana (Mouse-ear cress).
Contig5540	980	G7K6B3	tr_plants	Complete Sure	3e-110	84.78	185	3	114	671	tr=Josephin-like protein; Medicago truncatula (Barrel medic) (Medicago tribuloides).
Contig5543	891	Q8VXX9	sp_plants	Complete Sure	1e-58	64.23	137	2	206	604	sp=Bet1-like protein At4g14600; Arabidopsis thaliana (Mouse-ear cress).
Contig5545	1179	K7KRZ6	tr_plants	C_terminal Putative	1e-61	67.74	683	1	283	1122	tr=Uncharacterized protein; Glycine max (Soybean) (Glycine hispida).
Contig5547	1226	F6H2F8	sp_plants	C_terminal Putative	0	81.69	608	2	5	1060	sp=tRNA (guanine(37)-N1)-methyltransferase 1; Vitis vinifera (Grape).
Contig5548	999	B7FI42	tr_plants	Complete Sure	2e-110	82.73	213	2	23	682	tr=Uncharacterized protein; Medicago truncatula (Barrel medic) (Medicago tribuloides).
Contig5549	1235	Q9LDE2	sp_plants	Complete Sure	2e-91	56.36	279	1	67	909	sp=Protein BASIC PENTACYSTEINE2; Arabidopsis thaliana (Mouse-ear cress).
Contig5550	1469	G7K5W1	tr_plants	C_terminal Putative	2e-168	79.67	728	3	3	950	tr=Cohesin loading complex subunit SCC4-like protein; Medicago truncatula (Barrel medic) (Medicago tribuloides).
Contig5551	1821	K7L8V8	tr_plants	C_terminal Putative	7e-174	62.65	1056	1	1	1413	tr=Uncharacterized protein; Glycine max (Soybean) (Glycine hispida).
Contig5553	1710	Q9SMY8	sp_plants	C_terminal Putative	0	73.17	990	1	1	1326	sp=F-box/LRR-repeat protein 15; Arabidopsis thaliana (Mouse-ear cress).
Contig5554	1022	I1N5U1	tr_plants	Complete Sure	8e-54	91.49	104	1	190	504	tr=Uncharacterized protein; Glycine max (Soybean) (Glycine hispida).
Contig5555	971	I1NE97	tr_plants	Complete Sure	2e-124	82.3	241	1	22	753	tr=Uncharacterized protein; Glycine max (Soybean) (Glycine hispida).
Contig5560	740	I1JD71	tr_plants	Complete Sure	6e-22	67.01	97	2	143	415	tr=Uncharacterized protein; Glycine max (Soybean) (Glycine hispida).
Contig5561	1175	P50165	sp_plants	Complete Sure	8e-105	59.45	268	3	30	827	sp=Tropinone reductase homolog; Datura stramonium (Jimsonweed) (Common thornapple).
Contig5562	1255	P50165	sp_plants	Complete Sure	2e-97	53.38	268	3	30	908	sp=Tropinone reductase homolog; Datura stramonium (Jimsonweed) (Common thornapple).
Contig5563	1382	B9RHP7	sp_plants	C_terminal Putative	2e-178	61.77	572	1	1	1197	sp=Probable terpene synthase 11; Ricinus communis (Castor bean).
Contig5564	1500	Q9XI90-2	sp_plants	C_terminal Putative	1e-96	53.25	487	1	7	1167	Isoform 2 of Probable WRKY transcription factor 4 OS=Arabidopsis thaliana GN=WRKY4
Contig5565	1818	Q76JT3	tr_plants	C_terminal Putative	0	96.53	729	3	6	1655	tr=RelA-SpoT like protein PsRSH1; Pisum sativum (Garden pea).
Contig5566	1410	Q93YU5	sp_plants	C_terminal Putative	3e-145	70.76	1053	3	3	1034	sp=Probable exocyst complex component 4; Arabidopsis thaliana (Mouse-ear cress).
Contig5567	468	G7IVB4	tr_plants	Complete Putative	6e-30	86.96	73	3	3	233	tr=Uncharacterized protein; Medicago truncatula (Barrel medic) (Medicago tribuloides).
Contig5568	1061	Q9LM71	sp_plants	Complete Putative	3e-85	72.25	232	2	173	754	sp=Peptidyl-prolyl cis-trans isomerase FKBP18, chloroplastic; Arabidopsis thaliana (Mouse-ear cress).
Contig5569	1181	G7K9W5	tr_plants	C_terminal Putative	1e-122	82.08	685	1	1	696	tr=Putative uncharacterized protein; Medicago truncatula (Barrel medic) (Medicago tribuloides).
Contig5570	597	G7IA25	tr_plants	C_terminal Putative	2e-24	85.51	1290	2	2	298	tr=Putative uncharacterized protein; Medicago truncatula (Barrel medic) (Medicago tribuloides).
Contig5571	897	O04905	sp_plants	Complete Sure	6e-118	81.25	202	3	33	659	sp=UMP-CMP kinase; Arabidopsis thaliana (Mouse-ear cress).
Contig5574	1041	Q9ZVT9	sp_plants	C_terminal Sure	8e-87	69.11	1020	2	2	791	sp=C2 and GRAM domain-containing protein At1g03370; Arabidopsis thaliana (Mouse-ear cress).
Contig5575	1064	Q9ZVT9	sp_plants	C_terminal Sure	5e-116	68.3	1020	2	2	811	sp=C2 and GRAM domain-containing protein At1g03370; Arabidopsis thaliana (Mouse-ear cress).
Contig5576	687	I1LCD2	tr_plants	Complete Sure	1e-15	63.53	93	3	3	293	tr=Uncharacterized protein; Glycine max (Soybean) (Glycine hispida).
Contig5577	1061	Q8S8S9	sp_plants	Complete Sure	8e-71	46.62	263	1	46	837	sp=Methylesterase 1; Arabidopsis thaliana (Mouse-ear cress).
Contig5578	1396	Q42808	sp_plants	Complete Sure	5e-141	98.5	200	3	129	812	sp=TATA-box-binding protein; Glycine max (Soybean) (Glycine hispida).
Contig5579	639	G7ISF0	tr_plants	Complete Putative	2e-39	82.76	90	3	3	329	tr=Putative uncharacterized protein; Medicago truncatula (Barrel medic) (Medicago tribuloides).
Contig5580	588	G7ISF0	tr_plants	Complete Putative	0	82.8	0	3	3	284	tr=Putative uncharacterized protein; Medicago truncatula (Barrel medic) (Medicago tribuloides).
Contig5581	1300	G7IR49	tr_plants	C_terminal Putative	1e-126	73.46	338	3	3	935	tr=Cotton fiber expressed protein; Medicago truncatula (Barrel medic) (Medicago tribuloides).
Contig5584	1905	G7L3W8	tr_plants	Complete Sure	0	90.87	502	3	36	1559	tr=FAD synthetase; Medicago truncatula (Barrel medic) (Medicago tribuloides).
Contig5588	1739	G7K9N7	tr_plants	Complete Sure	1e-158	82.11	433	2	116	1402	tr=Putative uncharacterized protein; Medicago truncatula (Barrel medic) (Medicago tribuloides).
Contig5590	1253	O65693	sp_plants	Complete Sure	1e-73	56.19	215	1	73	786	sp=Probable ribosome-binding factor A, chloroplastic; Arabidopsis thaliana (Mouse-ear cress).
Contig5594	1156	G7JHR8	tr_plants	Complete Sure	0	96.09	281	3	114	959	tr=Putative uncharacterized protein; Medicago truncatula (Barrel medic) (Medicago tribuloides).
Contig5595	945	K7MST9	tr_plants	C_terminal Putative	3e-59	72.03	326	2	2	433	tr=Uncharacterized protein; Glycine max (Soybean) (Glycine hispida).
Contig5597	651	G7J3A4	tr_plants	Complete Sure	2e-53	83.19	128	3	30	407	tr=Centromere protein S; Medicago truncatula (Barrel medic) (Medicago tribuloides).
Contig5598	1094	O82531	sp_plants	Complete Sure	6e-153	91.03	223	1	151	822	sp=Proteasome subunit beta type-1; Petunia hybrida (Petunia).
Contig5599	727	I1JF94	tr_plants	Complete Sure	1e-59	72.54	139	2	74	532	tr=Uncharacterized protein; Glycine max (Soybean) (Glycine hispida).
Contig5600	1182	G7KYP9	tr_plants	Complete Sure	9e-174	92.23	282	1	43	894	tr=Protein YIPF2; Medicago truncatula (Barrel medic) (Medicago tribuloides).
Contig5224_split_0	674	P59234	sp_plants	Complete Sure	4e-62	76.47	129	2	149	535	sp=Protein yippee-like; Solanum tuberosum (Potato).
Contig5374_split_0	317	P52578	sp_plants	Internal Sure	3e-40	78.16	308	2	5	322	sp=Isoflavone reductase homolog; Solanum tuberosum (Potato).
Contig5374_split_1	417	Q93XX8	sp_plants	Complete Sure	3e-30	78.12	64	1	18	179	sp=H/ACA ribonucleoprotein complex subunit 3-like protein; Arabidopsis thaliana (Mouse-ear cress).
Contig5421_split_0	1038	Q9LN50	sp_plants	C_terminal Putative	9e-98	74.47	724	2	2	568	sp=Probable methyltransferase PMT28; Arabidopsis thaliana (Mouse-ear cress).
Contig5421_split_1	1085	Q93ZX1	sp_plants	Internal Sure	0.026	53.85	339	3	102	1085	sp=Replication factor C subunit 4; Arabidopsis thaliana (Mouse-ear cress).
Contig5429_split_0	203	Q9SM59	sp_plants	Internal Sure	1e-11	80	626	1	37	171	sp=Phosphoglucomutase, chloroplastic; Pisum sativum (Garden pea).
Contig5429_split_1	1044	Q9SR33	sp_plants	C_terminal Putative	5e-135	75.1	458	1	22	813	sp=Oxysterol-binding protein-related protein 3B; Arabidopsis thaliana (Mouse-ear cress).
Contig4801	1141	G7J2L4	tr_plants	C_terminal Putative	4e-175	94.98	432	2	2	841	tr=RCC1 domain-containing protein; Medicago truncatula (Barrel medic) (Medicago tribuloides).
Contig4803	915	G7K650	tr_plants	C_terminal Putative	5e-130	84.55	989	1	1	780	tr=Integral membrane protein-like protein; Medicago truncatula (Barrel medic) (Medicago tribuloides).
Contig4805	1442	G7L9U4	tr_plants	Complete Sure	9e-92	82.9	201	3	225	803	tr=Putative uncharacterized protein; Medicago truncatula (Barrel medic) (Medicago tribuloides).
Contig4806	1784	Q8GYX8	sp_plants	Complete Sure	0	72.32	398	2	137	1339	sp=Chaperone protein dnaJ 10; Arabidopsis thaliana (Mouse-ear cress).
Contig4807	1702	Q8GYX8	sp_plants	Complete Sure	0	72.06	398	2	137	1339	sp=Chaperone protein dnaJ 10; Arabidopsis thaliana (Mouse-ear cress).
Contig4808	1278	F4I096	sp_plants	C_terminal Putative	9e-105	65.92	1921	1	1	909	sp=Mediator of RNA polymerase II transcription subunit 13; Arabidopsis thaliana (Mouse-ear cress).
Contig4810	891	O22315-2	sp_plants	C_terminal Putative	3e-36	72.29	272	3	45	563	Isoform 2 of Pre-mRNA-splicing factor SF2 OS=Arabidopsis thaliana GN=SF2
Contig4811	576	P0CG89	sp_plants	C_terminal Putative	3e-44	98.68	103	2	2	205	sp=Histone H4; Glycine max (Soybean) (Glycine hispida).
Contig4812	1306	Q94C53	sp_plants	Complete Sure	0	69.23	0	3	72	965	sp=DDRGK domain-containing protein 1; Arabidopsis thaliana (Mouse-ear cress).
Contig4813	1390	Q27GI3	sp_plants	C_terminal Putative	0	88.53	532	2	2	1129	sp=Nucleobase-ascorbate transporter 6; Arabidopsis thaliana (Mouse-ear cress).
Contig4814	922	Q9SWG3	sp_plants	C_terminal Putative	2e-10	50	827	1	7	531	sp=Protein FAR-RED IMPAIRED RESPONSE 1; Arabidopsis thaliana (Mouse-ear cress).
Contig4815	1659	O24370	sp_plants	C_terminal Putative	0	69.9	899	1	4	1479	sp=Linoleate 13S-lipoxygenase 2-1, chloroplastic; Solanum tuberosum (Potato).
Contig4816	1512	K7KHV1	tr_plants	C_terminal Putative	0	88.46	540	1	1	1095	tr=Uncharacterized protein; Glycine max (Soybean) (Glycine hispida).
Contig4817	785	K7K2V6	tr_plants	Internal Sure	2e-134	84.05	1026	2	2	772	tr=Uncharacterized protein; Glycine max (Soybean) (Glycine hispida).
Contig4818	968	Q9ZTW3	sp_plants	Complete Sure	1e-121	82.19	219	3	108	767	sp=Vesicle-associated membrane protein 721; Arabidopsis thaliana (Mouse-ear cress).
Contig4819	1844	Q94AA4	sp_plants	C_terminal Putative	0	82.4	489	3	3	1238	sp=6-phosphofructokinase 3; Arabidopsis thaliana (Mouse-ear cress).
Contig4820	1236	O49292	sp_plants	Complete Sure	2e-123	73.06	260	3	180	989	sp=PsbP domain-containing protein 4, chloroplastic; Arabidopsis thaliana (Mouse-ear cress).
Contig4821	1493	G7I682	tr_plants	C_terminal Putative	0	81.94	449	3	75	1259	tr=Putative uncharacterized protein; Medicago truncatula (Barrel medic) (Medicago tribuloides).
Contig4824	1192	B6SFA4	sp_plants	C_terminal Putative	5e-22	45.71	818	2	8	673	sp=Probable helicase MAGATAMA 3; Arabidopsis thaliana (Mouse-ear cress).
Contig4825	601	Q93X17	sp_plants	Complete Putative	3e-27	76.19	104	2	68	328	sp=Snakin-2; Solanum tuberosum (Potato).
Contig4826	442	Q5XEM9	sp_plants	C_terminal Putative	5e-25	79.63	260	1	1	165	sp=PHD finger protein ALFIN-LIKE 5; Arabidopsis thaliana (Mouse-ear cress).
Contig4827	652	I3SKK8	tr_plants	Complete Sure	3e-60	93	100	3	87	389	tr=Uncharacterized protein; Medicago truncatula (Barrel medic) (Medicago tribuloides).
Contig4828	1283	Q6AWW5	sp_plants	C_terminal Putative	0	66.57	0	1	1	1125	sp=Ankyrin repeat-containing protein At5g02620; Arabidopsis thaliana (Mouse-ear cress).
Contig4829	1447	P07694	sp_plants	Complete Sure	0	97.48	357	1	73	1146	sp=Glutamine synthetase root isozyme A; Pisum sativum (Garden pea).
Contig4830	1144	G7INX5	tr_plants	Internal Sure	2e-132	62.91	713	2	11	1036	tr=Leucine-rich repeat receptor-like protein kinase; Medicago truncatula (Barrel medic) (Medicago tribuloides).
Contig4831	583	Q0JEP3	sp_plants	C_terminal Sure	0.005	66.67	324	2	467	499	sp=BURP domain-containing protein 5; Oryza sativa subsp. japonica (Rice).
Contig4832	693	I3SU07	tr_plants	Complete Sure	8e-53	80.95	108	1	88	408	tr=Uncharacterized protein; Lotus japonicus (Lotus corniculatus var. japonicus).
Contig4834	1244	G7I399	tr_plants	Complete Sure	0	87.23	325	2	35	1003	tr=Monoglyceride lipase; Medicago truncatula (Barrel medic) (Medicago tribuloides).
Contig4835	1630	I1MSD1	tr_plants	Complete Sure	0	89.24	316	2	113	1063	tr=Uncharacterized protein; Glycine max (Soybean) (Glycine hispida).
Contig4838	1938	Q84P21	sp_plants	Complete Sure	0	72.73	546	1	7	1632	sp=4-coumarate--CoA ligase-like 5; Arabidopsis thaliana (Mouse-ear cress).
Contig4839	496	O80669	sp_plants	Complete Putative	6e-10	62.79	141	3	33	386	sp=Sigma factor binding protein 2, chloroplastic; Arabidopsis thaliana (Mouse-ear cress).
Contig4843	1145	Q2HW59	tr_plants	Complete Sure	3e-156	87.95	249	3	111	872	tr=Cellular retinaldehyde-binding/triple function, C-terminal; Medicago truncatula (Barrel medic) (Medicago tribuloides).
Contig4845	1521	Q8VWZ7	sp_plants	C_terminal Putative	5e-124	47.73	493	2	5	1336	sp=Geraniol 8-hydroxylase; Catharanthus roseus (Madagascar periwinkle) (Vinca rosea).
Contig4846	1352	Q8GY91	sp_plants	Complete Sure	5e-127	57.75	329	2	110	1081	sp=Putative L-ascorbate peroxidase 6; Arabidopsis thaliana (Mouse-ear cress).
Contig4850	1210	B8XJZ3	tr_plants	Complete Sure	2e-78	69.44	290	2	110	1048	tr=Cold-regulated protein; Glycine max (Soybean) (Glycine hispida).
Contig4851	1345	G7IES2	tr_plants	Complete Sure	9e-138	83.47	246	2	437	1180	tr=Putative uncharacterized protein; Medicago truncatula (Barrel medic) (Medicago tribuloides).
Contig4853	1231	G7KRU8	tr_plants	Complete Sure	8e-148	90.52	234	2	89	793	tr=Dephospho-CoA kinase; Medicago truncatula (Barrel medic) (Medicago tribuloides).
Contig4854	727	G7ITE8	tr_plants	Complete Sure	3e-55	95.24	114	2	101	445	tr=Ubiquitin domain-containing protein; Medicago truncatula (Barrel medic) (Medicago tribuloides).
Contig4855	980	Q8W485	sp_plants	Complete Putative	0	67.24	0	3	3	662	sp=Uncharacterized protein At5g50100, mitochondrial; Arabidopsis thaliana (Mouse-ear cress).
Contig4856	1266	Q9M2Z5	sp_plants	Complete Sure	3e-141	66.56	309	3	108	1025	sp=F-box/LRR-repeat protein At3g48880; Arabidopsis thaliana (Mouse-ear cress).
Contig4857	1102	Q9FZ33	sp_plants	C_terminal Putative	2e-69	56.67	473	2	2	679	sp=Protein AUXIN RESPONSE 4; Arabidopsis thaliana (Mouse-ear cress).
Contig4858	929	I3SMD1	tr_plants	Complete Sure	5e-74	82.96	165	1	163	678	tr=Uncharacterized protein; Medicago truncatula (Barrel medic) (Medicago tribuloides).
Contig4859	1280	Q8VZJ9	sp_plants	C_terminal Putative	5e-148	73.55	411	3	3	881	sp=Calmodulin-binding receptor-like cytoplasmic kinase 2; Arabidopsis thaliana (Mouse-ear cress).
Contig4862	742	G7J2L0	tr_plants	C_terminal Putative	6e-40	74.51	532	2	47	400	tr=Inner membrane protein ALBINO3; Medicago truncatula (Barrel medic) (Medicago tribuloides).
Contig4863	1636	Q38959	sp_plants	C_terminal Putative	0	55.44	0	3	3	1073	sp=Pentatricopeptide repeat-containing protein At3g26630, chloroplastic; Arabidopsis thaliana (Mouse-ear cress).
Contig4865	1303	Q9FVR6	sp_plants	Complete Sure	0	72.41	0	2	113	1018	sp=Uncharacterized protein At1g32220, chloroplastic; Arabidopsis thaliana (Mouse-ear cress).
Contig4867	1121	Q1PCG0	tr_plants	Complete Putative	0	94.64	350	2	38	1012	tr=Mitogen-activated protein kinase; Medicago sativa (Alfalfa).
Contig4868	1076	I3RZM8	tr_plants	Complete Sure	7e-87	70.5	201	2	200	772	tr=Uncharacterized protein; Medicago truncatula (Barrel medic) (Medicago tribuloides).
Contig4869	1398	A3AVH5	sp_plants	C_terminal Putative	2e-152	62.01	832	2	2	1168	sp=DEAD-box ATP-dependent RNA helicase 13; Oryza sativa subsp. japonica (Rice).
Contig4870	966	P49592	sp_plants	Complete Sure	1e-84	79.22	159	2	167	637	sp=Protein Dr1 homolog; Arabidopsis thaliana (Mouse-ear cress).
Contig4871	1912	Q9LUB7	sp_plants	C_terminal Putative	0	69.53	574	3	18	1652	sp=Protein OBERON 2; Arabidopsis thaliana (Mouse-ear cress).
Contig4872	1394	Q2HRK3	tr_plants	C_terminal Putative	4e-123	78.49	324	3	3	911	tr=Syntaxin-61; Medicago truncatula (Barrel medic) (Medicago tribuloides).
Contig4873	1262	A7NY33	sp_plants	Complete Sure	1e-130	59.63	321	3	3	965	sp=Peroxidase 4; Vitis vinifera (Grape).
Contig4875	1334	Q93ZY7	sp_plants	Complete Sure	4e-71	60.31	203	1	298	972	sp=Nudix hydrolase 12, mitochondrial; Arabidopsis thaliana (Mouse-ear cress).
Contig4876	390	Q9ZRB2	sp_plants	C_terminal Putative	2e-08	100	445	3	3	134	sp=Tubulin beta-1 chain; Triticum aestivum (Wheat).
Contig4877	475	K7MXU6	tr_plants	Complete Sure	1e-17	62.9	62	1	169	357	tr=Uncharacterized protein; Glycine max (Soybean) (Glycine hispida).
Contig4879	842	K7LLB8	tr_plants	N_terminal Sure	1e-102	74.43	713	1	229	843	tr=Uncharacterized protein; Glycine max (Soybean) (Glycine hispida).
Contig4881	1116	Q9LS39	sp_plants	C_terminal Putative	6e-118	62.27	448	1	1	825	sp=Carbon catabolite repressor protein 4 homolog 3; Arabidopsis thaliana (Mouse-ear cress).
Contig4882	1855	G7K649	tr_plants	C_terminal Putative	0	95.8	488	1	1	1287	tr=Putative uncharacterized protein; Medicago truncatula (Barrel medic) (Medicago tribuloides).
Contig4883	1584	I1LC42	tr_plants	Complete Sure	2e-59	70.03	330	2	59	1129	tr=Uncharacterized protein; Glycine max (Soybean) (Glycine hispida).
Contig4884	1550	I1LC42	tr_plants	Complete Sure	1e-59	70.03	330	2	59	1129	tr=Uncharacterized protein; Glycine max (Soybean) (Glycine hispida).
Contig4885	876	Q9ZVT9	sp_plants	N_terminal Putative	0	47.27	0	3	3	653	sp=C2 and GRAM domain-containing protein At1g03370; Arabidopsis thaliana (Mouse-ear cress).
Contig4886	1232	Q9LMX4	sp_plants	C_terminal Sure	0	77.56	613	2	5	1213	sp=Probable inactive purple acid phosphatase 1; Arabidopsis thaliana (Mouse-ear cress).
Contig4887	873	G7IA04	tr_plants	Complete Sure	1e-66	76.02	184	1	55	597	tr=Putative uncharacterized protein; Medicago truncatula (Barrel medic) (Medicago tribuloides).
Contig4888	1313	Q9LRZ0	sp_plants	C_terminal Putative	5e-159	69.63	1131	3	3	1046	sp=Topless-related protein 2; Arabidopsis thaliana (Mouse-ear cress).
Contig4889	1430	K7MJZ6	tr_plants	C_terminal Putative	7e-115	63.53	860	1	1	1242	tr=Uncharacterized protein; Glycine max (Soybean) (Glycine hispida).
Contig4890	1400	Q9ZQR4	sp_plants	C_terminal Putative	2e-176	77.01	423	1	1	1047	sp=DUF21 domain-containing protein At2g14520; Arabidopsis thaliana (Mouse-ear cress).
Contig4891	1116	Q8L746	sp_plants	C_terminal Putative	1e-127	63.55	586	2	14	994	sp=Regulatory protein NPR3; Arabidopsis thaliana (Mouse-ear cress).
Contig4892	2414	Q9SM09	sp_plants	Complete Sure	0	92.49	623	2	113	2017	sp=V-type proton ATPase catalytic subunit A; Citrus unshiu (Satsuma mandarin) (Citrus nobilis var. unshiu).
Contig4893	1441	Q6YYC0	sp_plants	C_terminal Putative	3e-27	54.21	958	3	456	1232	sp=Zinc finger CCCH domain-containing protein 55; Oryza sativa subsp. japonica (Rice).
Contig4894	1464	A2ZMH2	sp_plants	C_terminal Putative	7e-79	45.03	591	1	1	1164	sp=Serine/threonine-protein kinase Nek2; Oryza sativa subsp. indica (Rice).
Contig4895	2666	P21616	sp_plants	Complete Sure	0	92.43	765	1	76	2376	sp=Pyrophosphate-energized vacuolar membrane proton pump; Vigna radiata var. radiata (Mung bean) (Phaseolus aureus).
Contig4896	1028	Q9CAF9	sp_plants	Complete Sure	7e-52	55.62	184	2	182	739	sp=Protein Iojap-related, mitochondrial; Arabidopsis thaliana (Mouse-ear cress).
Contig4898	1586	G7JCE1	tr_plants	Complete Sure	1e-169	84.32	369	1	19	1098	tr=RING finger protein; Medicago truncatula (Barrel medic) (Medicago tribuloides).
Contig4900	844	I1NHP3	tr_plants	Complete Sure	1e-19	56.98	142	2	107	550	tr=Uncharacterized protein; Glycine max (Soybean) (Glycine hispida).
Contig4902	1299	G7J4D2	tr_plants	Complete Putative	0	91.81	359	1	1	1035	tr=Tetratricopeptide repeat protein; Medicago truncatula (Barrel medic) (Medicago tribuloides).
Contig4903	1099	G7J046	tr_plants	C_terminal Putative	4e-130	82.17	350	2	5	739	tr=Upstream activation factor subunit UAF30; Medicago truncatula (Barrel medic) (Medicago tribuloides).
Contig4904	820	A6P6V9	sp_plants	C_terminal Putative	0	51.7	0	1	151	825	sp=Cannabidiolic acid synthase; Cannabis sativa (Hemp) (Marijuana).
Contig4905	1280	I3SMF8	tr_plants	Complete Sure	0	93.65	298	2	83	982	tr=Uncharacterized protein; Medicago truncatula (Barrel medic) (Medicago tribuloides).
Contig4906	1763	Q9LP45	sp_plants	Complete Sure	0	88.43	419	1	91	1359	sp=26S proteasome non-ATPase regulatory subunit 11 homolog; Arabidopsis thaliana (Mouse-ear cress).
Contig4907	899	Q9FY84	sp_plants	Complete Putative	3e-54	75.93	146	1	136	531	sp=Probable gamma-secretase subunit PEN-2; Arabidopsis thaliana (Mouse-ear cress).
Contig4908	1457	I3SJ12	tr_plants	Complete Sure	0	91.23	380	3	69	1241	sp=KRR1 small subunit processome component; Medicago truncatula (Barrel medic) (Medicago tribuloides).
Contig4910	1656	Q9LXD7	sp_plants	Complete Putative	0	89.46	0	2	2	1357	sp=MYST-like histone acetyltransferase 2; Arabidopsis thaliana (Mouse-ear cress).
Contig4911	1258	G7INC8	tr_plants	Complete Sure	0	81.42	315	1	13	981	tr=MOSC domain-containing protein; Medicago truncatula (Barrel medic) (Medicago tribuloides).
Contig4912	1361	P26360	sp_plants	Complete Sure	0	83.23	326	1	130	1110	sp=ATP synthase subunit gamma, mitochondrial; Ipomoea batatas (Sweet potato) (Convolvulus batatas).
Contig4913	1611	Q9FNP1	sp_plants	Internal Sure	0.015	56.25	1130	1	535	612	sp=Peroxisome biogenesis protein 1; Arabidopsis thaliana (Mouse-ear cress).
Contig4914	1516	Q9CAI3	sp_plants	Complete Sure	0	73.73	355	2	71	1144	sp=Probable cinnamyl alcohol dehydrogenase 1; Arabidopsis thaliana (Mouse-ear cress).
Contig4916	1165	Q9FK59	sp_plants	Complete Sure	6e-119	82.81	221	1	91	786	sp=Eukaryotic translation initiation factor NCBP; Arabidopsis thaliana (Mouse-ear cress).
Contig4917	571	G7KRV0	tr_plants	C_terminal Putative	5e-29	60.43	258	1	25	438	tr=Putative uncharacterized protein; Medicago truncatula (Barrel medic) (Medicago tribuloides).
Contig4918	1985	Q9M028	sp_plants	Complete Sure	0	87.27	509	2	47	1576	sp=LIMR family protein At5g01460; Arabidopsis thaliana (Mouse-ear cress).
Contig4919	844	Q41001	sp_plants	Complete Sure	1e-32	55.96	189	3	66	635	sp=Blue copper protein; Pisum sativum (Garden pea).
Contig4920	1251	G7JJ94	tr_plants	C_terminal Putative	1e-159	73.61	647	1	1	1008	tr=U3 small nucleolar RNA-associated protein-like protein; Medicago truncatula (Barrel medic) (Medicago tribuloides).
Contig4921	1086	P29675	sp_plants	Complete Putative	2e-63	55.49	219	2	197	766	sp=Pollen-specific protein SF3; Helianthus annuus (Common sunflower).
Contig4922	1436	G7KS56	tr_plants	Complete Sure	7e-138	85.65	243	2	38	778	tr=Putative uncharacterized protein; Medicago truncatula (Barrel medic) (Medicago tribuloides).
Contig4924	1284	I1M2V0	tr_plants	C_terminal Putative	7e-171	83.05	1038	2	2	883	tr=Uncharacterized protein; Glycine max (Soybean) (Glycine hispida).
Contig4925	1075	G7IYB4	tr_plants	Complete Putative	4e-160	76.51	333	3	108	1019	tr=Carboxymethylenebutenolidase-like protein; Medicago truncatula (Barrel medic) (Medicago tribuloides).
Contig4926	1912	Q9FXT6	sp_plants	Complete Sure	2e-86	48.34	507	3	90	1672	sp=Peroxisomal membrane protein PEX14; Arabidopsis thaliana (Mouse-ear cress).
Contig4927	1488	G7I6C9	tr_plants	Complete Sure	0	85.92	428	1	19	1314	tr=3-hydroxybenzoate 6-hydroxylase; Medicago truncatula (Barrel medic) (Medicago tribuloides).
Contig4928	818	I3S3G8	tr_plants	Complete Sure	6e-52	84.21	95	2	185	472	tr=Uncharacterized protein; Lotus japonicus (Lotus corniculatus var. japonicus).
Contig4929	838	G7J3I2	tr_plants	Complete Sure	6e-81	68.57	173	2	125	655	tr=Lachrymatory-factor synthase; Medicago truncatula (Barrel medic) (Medicago tribuloides).
Contig4930	1341	Q93Z16	sp_plants	C_terminal Putative	3e-120	64.42	691	3	33	1001	sp=Dolichyl-diphosphooligosaccharide--protein glycosyltransferase subunit 2; Arabidopsis thaliana (Mouse-ear cress).
Contig4931	1166	Q93Z16	sp_plants	C_terminal Putative	1e-96	66.25	691	2	2	973	sp=Dolichyl-diphosphooligosaccharide--protein glycosyltransferase subunit 2; Arabidopsis thaliana (Mouse-ear cress).
Contig4932	1165	G7LIM9	tr_plants	C_terminal Putative	0.001	47.69	427	3	9	317	tr=Putative uncharacterized protein; Medicago truncatula (Barrel medic) (Medicago tribuloides).
Contig4933	1290	Q9LU41	sp_plants	C_terminal Putative	7e-169	86.35	1086	3	3	980	sp=Calcium-transporting ATPase 9, plasma membrane-type; Arabidopsis thaliana (Mouse-ear cress).
Contig4934	530	G7JMI7	tr_plants	Complete Sure	2e-23	82.14	55	3	135	305	tr=Putative uncharacterized protein; Medicago truncatula (Barrel medic) (Medicago tribuloides).
Contig4935	1355	P43394	sp_plants	Complete Putative	5e-91	53.41	317	3	159	1052	sp=Fruit protein pKIWI502; Actinidia deliciosa (Kiwi).
Contig4936	439	G7K7V7	tr_plants	Complete Sure	8e-45	79.35	93	1	49	327	tr=Succinate dehydrogenase assembly factor-like protein; Medicago truncatula (Barrel medic) (Medicago tribuloides).
Contig4937	513	G7J0G8	tr_plants	Complete Sure	2e-08	94.74	77	3	156	377	tr=Putative uncharacterized protein; Medicago truncatula (Barrel medic) (Medicago tribuloides).
Contig4938	1190	P81393	sp_plants	Complete Sure	1e-88	91.37	232	3	45	998	sp=Myb-related protein 308; Antirrhinum majus (Garden snapdragon).
Contig4939	1476	G7I3X9	tr_plants	C_terminal Putative	0	92.17	0	1	1	1152	tr=Chloroplastic group IIA intron splicing facilitator CRS1; Medicago truncatula (Barrel medic) (Medicago tribuloides).
Contig4941	1456	I1J580	tr_plants	Complete Sure	2e-162	77.42	337	2	173	1192	tr=Uncharacterized protein; Glycine max (Soybean) (Glycine hispida).
Contig4942	1273	I1NHS2	tr_plants	C_terminal Putative	0	49.08	0	2	11	994	tr=Uncharacterized protein; Glycine max (Soybean) (Glycine hispida).
Contig4943	857	Q9C5Q8	sp_plants	C_terminal Putative	1e-65	62.5	942	1	16	549	sp=Small RNA 2'-O-methyltransferase; Arabidopsis thaliana (Mouse-ear cress).
Contig4944	994	Q94BU1	sp_plants	C_terminal Putative	4e-89	61.81	692	1	1	864	sp=Uncharacterized aarF domain-containing protein kinase At1g71810, chloroplastic; Arabidopsis thaliana (Mouse-ear cress).
Contig4945	1658	P92939	sp_plants	C_terminal Putative	0	83.33	1061	1	1	1410	sp=Calcium-transporting ATPase 1, endoplasmic reticulum-type; Arabidopsis thaliana (Mouse-ear cress).
Contig4946	1315	Q9SV26	sp_plants	C_terminal Putative	3e-72	56.91	768	1	1	567	sp=Pentatricopeptide repeat-containing protein At4g01030, mitochondrial; Arabidopsis thaliana (Mouse-ear cress).
Contig4947	1220	Q8VYI3	sp_plants	Complete Sure	8e-164	71.05	309	3	30	956	sp=Enoyl-CoA hydratase 2, peroxisomal; Arabidopsis thaliana (Mouse-ear cress).
Contig4948	1970	Q0WQK2	sp_plants	Complete Sure	0	77	443	1	280	1569	sp=Probable protein S-acyltransferase 7; Arabidopsis thaliana (Mouse-ear cress).
Contig4949	1794	Q9C641	sp_plants	C_terminal Putative	0	82.36	754	1	10	1518	sp=Elongation factor G, mitochondrial; Arabidopsis thaliana (Mouse-ear cress).
Contig4950	1465	Q84JM4	sp_plants	C_terminal Putative	0	74.81	1108	3	3	1160	sp=Topless-related protein 3; Arabidopsis thaliana (Mouse-ear cress).
Contig4951	1097	G7JTU8	tr_plants	C_terminal Putative	3e-104	81.25	1283	3	3	695	tr=Chromodomain-helicase-DNA-binding protein; Medicago truncatula (Barrel medic) (Medicago tribuloides).
Contig4952	804	P93829	sp_plants	C_terminal Putative	0.0007	63.33	182	3	72	248	sp=PRA1 family protein D; Arabidopsis thaliana (Mouse-ear cress).
Contig4953	611	I3T156	tr_plants	Complete Sure	1e-26	82.81	67	2	131	337	tr=Uncharacterized protein; Lotus japonicus (Lotus corniculatus var. japonicus).
Contig4955	1037	Q93W77	sp_plants	Complete Putative	2e-60	79.25	231	3	102	752	sp=NifU-like protein 1, chloroplastic; Arabidopsis thaliana (Mouse-ear cress).
Contig4956	1365	Q03467	sp_plants	Complete Sure	0	96.76	370	3	48	1160	sp=Glucan endo-1,3-beta-glucosidase; Pisum sativum (Garden pea).
Contig4957	1295	G7JCC8	tr_plants	C_terminal Putative	2e-86	68.63	608	1	7	760	tr=Putative uncharacterized protein; Medicago truncatula (Barrel medic) (Medicago tribuloides).
Contig4958	1418	P52418	sp_plants	C_terminal Putative	0	86.18	569	2	2	1141	sp=Amidophosphoribosyltransferase, chloroplastic; Glycine max (Soybean) (Glycine hispida).
Contig4962	764	I3S2Q7	tr_plants	Complete Sure	3e-59	95.88	129	2	125	493	tr=Uncharacterized protein; Medicago truncatula (Barrel medic) (Medicago tribuloides).
Contig4963	1100	G7JBF3	tr_plants	Complete Sure	7e-55	58.76	184	2	131	700	tr=Putative uncharacterized protein; Medicago truncatula (Barrel medic) (Medicago tribuloides).
Contig4964	1259	Q9AWM9	sp_plants	Complete Sure	9e-155	68.73	310	1	55	999	sp=Ribosome production factor 2 homolog; Oryza sativa subsp. japonica (Rice).
Contig4965	1159	Q9XF67	sp_plants	C_terminal Putative	5e-131	77.53	491	2	2	790	sp=3-phosphoinositide-dependent protein kinase 1; Arabidopsis thaliana (Mouse-ear cress).
Contig4966	1396	G7KZI1	tr_plants	Complete Sure	2e-156	76.78	363	1	64	1113	tr=TPR domain protein; Medicago truncatula (Barrel medic) (Medicago tribuloides).
Contig4967	745	I1LGP6	tr_plants	Complete Sure	7e-79	79.73	149	1	28	486	tr=Uncharacterized protein; Glycine max (Soybean) (Glycine hispida).
Contig4968	468	G7L3N4	tr_plants	Complete Sure	0.001	74	50	3	78	227	tr=Putative uncharacterized protein; Medicago truncatula (Barrel medic) (Medicago tribuloides).
Contig4969	1334	I1LWZ0	tr_plants	C_terminal Putative	0	91.29	502	3	3	1073	tr=Uncharacterized protein; Glycine max (Soybean) (Glycine hispida).
Contig4970	687	M1BRP3	tr_plants	C_terminal Putative	4e-26	87.5	148	1	109	387	tr=Uncharacterized protein; Solanum tuberosum (Potato).
Contig4971	1008	I3T390	tr_plants	Complete Sure	1e-81	90.3	165	2	173	670	tr=Uncharacterized protein; Medicago truncatula (Barrel medic) (Medicago tribuloides).
Contig4972	1546	O65351	sp_plants	C_terminal Putative	4e-116	51.19	757	2	110	1369	sp=Subtilisin-like protease; Arabidopsis thaliana (Mouse-ear cress).
Contig4973	1203	Q850K7	sp_plants	Complete Sure	2e-111	64.78	256	3	186	950	sp=Expansin-like B1; Oryza sativa subsp. japonica (Rice).
Contig4974	1679	Q84XV2	sp_plants	Complete Putative	7e-107	51.27	386	1	112	1212	sp=Transcription factor GTE1; Arabidopsis thaliana (Mouse-ear cress).
Contig4975	1402	O04373	sp_plants	C_terminal Putative	0	67.37	440	3	3	1151	sp=IAA-amino acid hydrolase ILR1-like 4; Arabidopsis thaliana (Mouse-ear cress).
Contig4976	2023	Q9ZS97	sp_plants	C_terminal Putative	0	81.77	557	2	2	1522	sp=UPF0051 protein ABCI8, chloroplastic; Arabidopsis thaliana (Mouse-ear cress).
Contig4977	1392	G7IFV6	tr_plants	C_terminal Putative	0	93.42	520	3	3	917	tr=E3 ubiquitin-protein ligase RNF216; Medicago truncatula (Barrel medic) (Medicago tribuloides).
Contig4978	985	I1JMM4	tr_plants	C_terminal Putative	5e-85	91.13	455	1	1	600	tr=Uncharacterized protein; Glycine max (Soybean) (Glycine hispida).
Contig4979	1029	G7IMW9	tr_plants	Complete Sure	1e-09	63.64	184	2	176	721	tr=Putative uncharacterized protein; Medicago truncatula (Barrel medic) (Medicago tribuloides).
Contig4980	1549	Q9FMF5	sp_plants	C_terminal Putative	6e-169	71.69	746	2	137	1384	sp=Root phototropism protein 3; Arabidopsis thaliana (Mouse-ear cress).
Contig4981	2214	Q9LRA7	sp_plants	C_terminal Putative	0	73.16	867	1	1	1746	sp=Probable alpha,alpha-trehalose-phosphate synthase [UDP-forming] 9; Arabidopsis thaliana (Mouse-ear cress).
Contig4982	1272	Q9LT08	sp_plants	Complete Sure	0	94.19	308	3	105	1037	sp=26S proteasome non-ATPase regulatory subunit 14 homolog; Arabidopsis thaliana (Mouse-ear cress).
Contig4983	1611	Q9STI6	sp_plants	Complete Sure	0	76.39	436	3	51	1340	sp=UDP-glucuronate 4-epimerase 5; Arabidopsis thaliana (Mouse-ear cress).
Contig4984	1195	O49743	sp_plants	C_terminal Sure	0.034	55.17	240	3	42	923	sp=GATA transcription factor 4; Arabidopsis thaliana (Mouse-ear cress).
Contig4985	2008	Q9C9U3	sp_plants	Complete Sure	0	69.5	631	1	34	1908	sp=Alpha-dioxygenase 2; Arabidopsis thaliana (Mouse-ear cress).
Contig4986	702	I1M1T7	tr_plants	Complete Sure	1e-63	71.89	195	2	38	598	tr=Uncharacterized protein; Glycine max (Soybean) (Glycine hispida).
Contig4987	1125	G7LEI6	tr_plants	C_terminal Putative	2e-93	82.41	440	3	3	593	tr=Mandelonitrile lyase; Medicago truncatula (Barrel medic) (Medicago tribuloides).
Contig4988	1383	I1KZQ1	tr_plants	Complete Sure	6e-120	76.69	234	3	48	758	tr=Uncharacterized protein; Glycine max (Soybean) (Glycine hispida).
Contig4989	1098	G7KU52	tr_plants	C_terminal Putative	0	90.32	509	2	2	835	tr=Putative uncharacterized protein; Medicago truncatula (Barrel medic) (Medicago tribuloides).
Contig4991	1099	G8A263	tr_plants	C_terminal Putative	4e-174	81.44	363	3	87	1079	tr=Putative uncharacterized protein; Medicago truncatula (Barrel medic) (Medicago tribuloides).
Contig4992	1225	G7JR97	tr_plants	C_terminal Putative	4e-156	81.52	329	1	106	1038	tr=Putative uncharacterized protein; Medicago truncatula (Barrel medic) (Medicago tribuloides).
Contig4993	1045	Q8LDU5	sp_plants	C_terminal Putative	7e-119	63.5	466	3	3	800	sp=Pentatricopeptide repeat-containing protein At4g01400, mitochondrial; Arabidopsis thaliana (Mouse-ear cress).
Contig4994	1877	Q9ZSY2	sp_plants	Complete Putative	5e-16	57.35	410	2	203	1234	sp=Chaperone protein dnaJ 15; Arabidopsis thaliana (Mouse-ear cress).
Contig4995	998	Q9SCY3	sp_plants	Complete Sure	9e-91	80.12	217	3	33	671	sp=Peptidyl-prolyl cis-trans isomerase FKBP16-2, chloroplastic; Arabidopsis thaliana (Mouse-ear cress).
Contig4996	1509	G7KQW4	tr_plants	C_terminal Putative	0	88.31	477	3	51	1295	tr=RNA-binding protein; Medicago truncatula (Barrel medic) (Medicago tribuloides).
Contig4997	2695	Q9FGM0	sp_plants	C_terminal Putative	0	75.62	806	2	83	2139	sp=ATP-dependent zinc metalloprotease FTSH 11, chloroplastic/mitochondrial; Arabidopsis thaliana (Mouse-ear cress).
Contig4998	1170	G7KZY3	tr_plants	Complete Sure	4e-123	81.96	255	3	159	920	tr=Protein vip1; Medicago truncatula (Barrel medic) (Medicago tribuloides).
Contig4999	630	I1K157	tr_plants	C_terminal Putative	0.0006	73.33	327	1	121	186	tr=Uncharacterized protein; Glycine max (Soybean) (Glycine hispida).
Contig5000	1525	Q9LHE5	sp_plants	Complete Sure	2e-158	69.87	309	2	80	1009	sp=Mitochondrial import receptor subunit TOM40-1; Arabidopsis thaliana (Mouse-ear cress).
Contig5001	438	B9IA19	tr_plants	Complete Sure	3e-07	47.92	64	3	87	239	tr=Predicted protein; subsp. trichocarpa).
Contig5002	768	P46604	sp_plants	C_terminal Putative	6e-57	77.05	278	2	62	601	sp=Homeobox-leucine zipper protein HAT22; Arabidopsis thaliana (Mouse-ear cress).
Contig5003	1686	I1M8F0	tr_plants	Complete Sure	0	81.9	425	2	131	1414	tr=Uncharacterized protein; Glycine max (Soybean) (Glycine hispida).
Contig5004	1094	Q08480	sp_plants	Complete Sure	5e-151	90.67	243	2	89	820	sp=Adenylate kinase B; Oryza sativa subsp. japonica (Rice).
Contig5005	694	O24413	sp_plants	Complete Sure	2e-16	67.65	120	2	83	445	sp=60S acidic ribosomal protein P3; Zea mays (Maize).
Contig5006	1743	Q8VYI1	sp_plants	Complete Sure	6e-133	79.38	260	2	281	1060	sp=Sphinganine C(4)-monooxygenase 1; Arabidopsis thaliana (Mouse-ear cress).
Contig5007	1265	G7IT78	tr_plants	C_terminal Putative	0	86.69	477	3	3	1016	tr=YTH domain family protein; Medicago truncatula (Barrel medic) (Medicago tribuloides).
Contig5008	1167	G7IPB1	tr_plants	C_terminal Putative	6e-83	62.65	700	2	2	772	tr=Putative uncharacterized protein; Medicago truncatula (Barrel medic) (Medicago tribuloides).
Contig5010	195	Q2PMP0	sp_plants	Internal Sure	7e-11	54.17	1792	1	4	198	sp=Putative membrane protein ycf1; Glycine max (Soybean) (Glycine hispida). Plastid; Chloroplast.
Contig5011	1449	F4IZC4	sp_plants	C_terminal Putative	4e-130	62.43	436	1	103	1305	sp=Probable sodium/metabolite cotransporter BASS4, chloroplastic; Arabidopsis thaliana (Mouse-ear cress).
Contig5012	906	Q6ID70	sp_plants	Complete Sure	1e-54	68.87	150	1	64	519	sp=Uncharacterized protein At3g03773; Arabidopsis thaliana (Mouse-ear cress).
Contig5013	1362	I1NA14	tr_plants	Complete Sure	8e-125	72.85	351	3	60	1109	tr=Uncharacterized protein; Glycine max (Soybean) (Glycine hispida).
Contig5014	1285	C0LGG7-2	sp_plants	N_terminal Putative	4e-78	46.82	698	1	1	1035	Isoform 2 of Probable LRR receptor-like serine/threonine-protein kinase At1g53420 OS=Arabidopsis thaliana GN=At1g53420
Contig5015	1123	Q9FLB1	sp_plants	Complete Sure	3e-74	61.81	203	3	87	674	sp=Abscisic acid receptor PYL5; Arabidopsis thaliana (Mouse-ear cress).
Contig5016	1436	G7L962	tr_plants	Complete Sure	0	95.26	359	1	40	1110	tr=Translation initiation factor eIF-2B subunit alpha; Medicago truncatula (Barrel medic) (Medicago tribuloides).
Contig5017	1493	Q9M548	sp_plants	C_terminal Putative	3e-176	66.76	626	1	97	1308	sp=DNA (cytosine-5)-methyltransferase DRM2; Arabidopsis thaliana (Mouse-ear cress).
Contig5020	1509	B7FI27	tr_plants	Complete Sure	0	93.86	342	1	244	1272	tr=Putative uncharacterized protein; Medicago truncatula (Barrel medic) (Medicago tribuloides).
Contig5021	1346	I3S6G0	tr_plants	Complete Sure	6e-169	76.05	373	3	21	1121	tr=Uncharacterized protein; Medicago truncatula (Barrel medic) (Medicago tribuloides).
Contig5023	922	G7JXS5	tr_plants	C_terminal Putative	5e-29	69.77	244	3	138	785	tr=Putative uncharacterized protein; Medicago truncatula (Barrel medic) (Medicago tribuloides).
Contig5024	1986	B9DFI7-2	sp_plants	C_terminal Putative	0	75.56	590	1	1	1591	Isoform 2 of Probable methyltransferase PMT2 OS=Arabidopsis thaliana GN=At1g26850
Contig5027	2069	Q71N54	sp_plants	Complete Sure	0	63.96	535	2	164	1780	sp=Lecithin-cholesterol acyltransferase-like 4; Arabidopsis thaliana (Mouse-ear cress).
Contig5028	968	I3T9W7	tr_plants	Complete Sure	1e-90	88.69	168	1	184	690	tr=Uncharacterized protein; Medicago truncatula (Barrel medic) (Medicago tribuloides).
Contig5029	1096	G7ISL3	tr_plants	C_terminal Putative	0	86.05	1155	2	2	886	tr=Mediator of DNA damage checkpoint protein; Medicago truncatula (Barrel medic) (Medicago tribuloides).
Contig5031	1434	Q84ST4	sp_plants	Complete Sure	3e-175	83.58	343	2	11	1051	sp=Chlorophyll(ide) b reductase NOL, chloroplastic; Oryza sativa subsp. japonica (Rice).
Contig5035	1123	G7KKY4	tr_plants	Complete Sure	2e-113	76.47	255	3	231	923	tr=Putative uncharacterized protein; Medicago truncatula (Barrel medic) (Medicago tribuloides).
Contig5036	1706	Q9ZSY2	sp_plants	C_terminal Sure	3e-05	47.92	410	1	10	1353	sp=Chaperone protein dnaJ 15; Arabidopsis thaliana (Mouse-ear cress).
Contig5037	1324	Q9SA98	sp_plants	Complete Putative	2e-150	63.89	345	2	2	1075	sp=Alpha-ketoglutarate-dependent dioxygenase alkB; Arabidopsis thaliana (Mouse-ear cress).
Contig5038	861	Q9ZS51	sp_plants	Complete Sure	1e-87	67.39	190	1	49	606	sp=Peroxisomal membrane protein PMP22; Arabidopsis thaliana (Mouse-ear cress).
Contig5039	840	Q9ZS51	sp_plants	Complete Sure	0	67.42	0	1	49	609	sp=Peroxisomal membrane protein PMP22; Arabidopsis thaliana (Mouse-ear cress).
Contig5040	999	I3T8T4	tr_plants	Complete Sure	1e-74	75.3	158	3	129	620	tr=Uncharacterized protein; Medicago truncatula (Barrel medic) (Medicago tribuloides).
Contig5041	960	I3T8T4	tr_plants	Complete Sure	9e-75	75.3	158	3	129	620	tr=Uncharacterized protein; Medicago truncatula (Barrel medic) (Medicago tribuloides).
Contig5043	1818	Q9ZQ94	sp_plants	Complete Sure	1e-178	55.9	495	3	93	1568	sp=UDP-glycosyltransferase 73C5; Arabidopsis thaliana (Mouse-ear cress).
Contig5044	1771	Q9ZQ94	sp_plants	Complete Sure	0	55.99	495	3	93	1565	sp=UDP-glycosyltransferase 73C5; Arabidopsis thaliana (Mouse-ear cress).
Contig5045	895	G7K4Q2	tr_plants	Complete Sure	2e-64	76.81	144	3	261	695	tr=Uncharacterized protein; Medicago truncatula (Barrel medic) (Medicago tribuloides).
Contig5047	1334	G7L906	tr_plants	Complete Putative	3e-138	83.27	258	3	45	800	tr=Peptidyl-tRNA hydrolase; Medicago truncatula (Barrel medic) (Medicago tribuloides).
Contig5051	1462	Q9FQ03	sp_plants	C_terminal Putative	1e-71	57.27	1020	1	1	1182	sp=5'-3' exoribonuclease 3; Arabidopsis thaliana (Mouse-ear cress).
Contig5053	418	P51105	sp_plants	C_terminal Putative	2e-07	60.61	366	1	46	192	sp=Dihydroflavonol-4-reductase; Gerbera hybrida (Daisy).
Contig5054	806	Q2HU21	tr_plants	Complete Sure	1e-72	96.36	114	1	139	483	sp=DNA-directed RNA polymerase subunit; Medicago truncatula (Barrel medic) (Medicago tribuloides).
Contig5055	1346	Q8S948-2	sp_plants	Complete Putative	0	79.64	367	3	3	1064	Isoform 2 of Solanesyl diphosphate synthase 1 OS=Arabidopsis thaliana GN=SPS1
Contig5057	2282	Q94BT6	sp_plants	C_terminal Putative	0	86.53	609	2	2	1483	sp=Adagio protein 1; Arabidopsis thaliana (Mouse-ear cress).
Contig5058	760	P33081	sp_plants	Complete Sure	5e-22	60.61	82	1	67	384	sp=Auxin-induced protein 15A; Glycine max (Soybean) (Glycine hispida).
Contig5062	1408	M0ZX51	tr_plants	Complete Sure	8e-28	58.42	101	3	885	1187	tr=Uncharacterized protein; Solanum tuberosum (Potato).
Contig5064	1339	O82768	sp_plants	Complete Sure	2e-129	77.39	281	1	124	978	sp=Histidine biosynthesis bifunctional protein hisIE, chloroplastic; Arabidopsis thaliana (Mouse-ear cress).
Contig5065	629	Q1S9I9	sp_plants	Complete Putative	7e-58	98.88	148	2	2	442	sp=Probable histone H2B.1; Medicago truncatula (Barrel medic) (Medicago tribuloides).
Contig5066	1571	P93231	sp_plants	C_terminal Putative	0	70.69	960	1	1	1146	sp=Vacuolar protein sorting-associated protein 41 homolog; Solanum lycopersicum (Tomato) (Lycopersicon esculentum).
Contig5067	1135	I3SMV9	tr_plants	C_terminal Putative	1e-51	54.55	221	2	2	562	tr=Uncharacterized protein; Medicago truncatula (Barrel medic) (Medicago tribuloides).
Contig5068	1235	Q9LSP9	sp_plants	Complete Sure	0	82.58	333	2	14	976	sp=Chitinase-like protein 2; Arabidopsis thaliana (Mouse-ear cress).
Contig5069	1297	Q9M2S6	sp_plants	Complete Sure	2e-109	77.9	273	2	275	1096	sp=E3 ubiquitin-protein ligase SDIR1; Arabidopsis thaliana (Mouse-ear cress).
Contig5070	1499	Q9SRE5	sp_plants	C_terminal Putative	1e-11	47.06	431	2	26	1033	sp=Uncharacterized protein At1g76660; Arabidopsis thaliana (Mouse-ear cress).
Contig5071	1491	I3SDY1	tr_plants	Complete Sure	0	91.44	360	1	64	1143	tr=Uncharacterized protein; Medicago truncatula (Barrel medic) (Medicago tribuloides).
Contig5073	1229	Q6V9I6	sp_plants	Complete Sure	3e-30	61.7	269	1	82	978	sp=Histone deacetylase HDT1; Solanum chacoense (Chaco potato).
Contig5074	1388	G7J9A2	tr_plants	Complete Sure	0	97.26	391	2	23	1183	tr=Putative uncharacterized protein; Medicago truncatula (Barrel medic) (Medicago tribuloides).
Contig5075	1110	G7JHC9	tr_plants	C_terminal Putative	4e-111	67.08	709	1	1	903	tr=Putative uncharacterized protein; Medicago truncatula (Barrel medic) (Medicago tribuloides).
Contig5076	1242	K7KDC4	tr_plants	C_terminal Putative	1e-168	79.38	732	3	6	992	tr=Uncharacterized protein; Glycine max (Soybean) (Glycine hispida).
Contig5077	1117	Q8VZC9	sp_plants	Complete Putative	9e-103	81.4	179	3	228	755	sp=Vacuolar protein sorting-associated protein 25; Arabidopsis thaliana (Mouse-ear cress).
Contig5078	1140	G7L6B1	tr_plants	C_terminal Putative	8e-106	82.05	340	1	1	828	tr=DNA-binding protein; Medicago truncatula (Barrel medic) (Medicago tribuloides).
Contig5080	1068	P43294-2	sp_plants	C_terminal Putative	1e-88	53.76	435	2	11	820	Isoform Short of Serine/threonine-protein kinase MHK OS=Arabidopsis thaliana GN=MHK
Contig5081	1135	Q9M060	sp_plants	Complete Sure	8e-154	85.71	245	3	177	905	sp=Eukaryotic translation initiation factor 6-2; Arabidopsis thaliana (Mouse-ear cress).
Contig5082	1580	Q9SYZ7	sp_plants	Complete Sure	2e-100	55.2	374	1	64	1191	sp=UPF0496 protein At4g34320; Arabidopsis thaliana (Mouse-ear cress).
Contig5083	1497	O80592	sp_plants	Complete Sure	1e-164	52.34	475	1	31	1425	sp=Amino acid permease 8; Arabidopsis thaliana (Mouse-ear cress).
Contig5084	1264	G7KQL6	tr_plants	C_terminal Putative	5e-77	80.7	613	1	1	600	tr=Putative uncharacterized protein; Medicago truncatula (Barrel medic) (Medicago tribuloides).
Contig5085	1092	Q39244	sp_plants	Complete Sure	6e-99	69.2	250	2	101	838	sp=U1 small nuclear ribonucleoprotein A; Arabidopsis thaliana (Mouse-ear cress).
Contig5086	989	I3SEN7	tr_plants	Complete Sure	8e-99	83.19	223	2	26	709	tr=Uncharacterized protein; Medicago truncatula (Barrel medic) (Medicago tribuloides).
Contig5089	671	Q2HRW3	tr_plants	C_terminal Putative	3e-52	83.7	301	1	1	402	tr=Putative uncharacterized protein; Medicago truncatula (Barrel medic) (Medicago tribuloides).
Contig5090	1082	O65421	sp_plants	Complete Sure	7e-121	83.73	209	3	153	782	sp=Vacuolar protein sorting-associated protein 28 homolog 1; Arabidopsis thaliana (Mouse-ear cress).
Contig5091	709	O24606	sp_plants	N_terminal Sure	2e-28	59.41	628	3	81	437	sp=Protein ETHYLENE INSENSITIVE 3; Arabidopsis thaliana (Mouse-ear cress).
Contig5092	1767	Q6Z2G9	sp_plants	Complete Sure	5e-176	63.66	428	1	331	1578	sp=Tubby-like F-box protein 5; Oryza sativa subsp. japonica (Rice).
Contig5094	589	G7JB56	tr_plants	Internal Sure	5e-39	78.95	943	2	161	748	tr=Peptidyl-prolyl cis-trans isomerase; Medicago truncatula (Barrel medic) (Medicago tribuloides).
Contig5096	777	Q66GI2	sp_plants	Complete Sure	1e-37	54.47	125	2	62	625	sp=Dirigent protein 22; Arabidopsis thaliana (Mouse-ear cress).
Contig5097	1363	G7L1R5	tr_plants	C_terminal Putative	0	90.28	512	2	2	868	tr=Putative uncharacterized protein; Medicago truncatula (Barrel medic) (Medicago tribuloides).
Contig5098	1696	G7KZ97	tr_plants	Complete Sure	0	94.6	419	1	136	1398	tr=Ethanolamine-phosphate cytidylyltransferase; Medicago truncatula (Barrel medic) (Medicago tribuloides).
Contig5100	1600	Q9SU08	sp_plants	C_terminal Putative	2e-51	63.57	904	2	860	2110	sp=Auxilin-related protein 1; Arabidopsis thaliana (Mouse-ear cress).
Contig5101	563	Q9LEV0	sp_plants	C_terminal Putative	2e-13	45.65	600	3	39	422	sp=Serine/threonine-protein phosphatase 7 inactive homolog; Arabidopsis thaliana (Mouse-ear cress).
Contig5102	1088	G7ZZI1	tr_plants	C_terminal Putative	1e-175	90.11	638	3	3	830	tr=Transcription factor; Medicago truncatula (Barrel medic) (Medicago tribuloides).
Contig5103	1350	Q9FPS3	sp_plants	C_terminal Putative	8e-154	67.36	551	1	1	999	sp=Ubiquitin carboxyl-terminal hydrolase 24; Arabidopsis thaliana (Mouse-ear cress).
Contig5104	1592	Q940Y3	sp_plants	C_terminal Putative	2e-156	73.25	786	2	332	1597	sp=AT-rich interactive domain-containing protein 3; Arabidopsis thaliana (Mouse-ear cress).
Contig5105	1217	G7LBH4	tr_plants	C_terminal Putative	0	92.6	379	1	1	936	tr=Aspartate-semialdehyde dehydrogenase; Medicago truncatula (Barrel medic) (Medicago tribuloides).
Contig5106	1463	G7K1Y4	tr_plants	Complete Putative	9e-95	56.52	357	1	100	1107	tr=Putative uncharacterized protein; Medicago truncatula (Barrel medic) (Medicago tribuloides).
Contig5107	1461	G7JE65	tr_plants	C_terminal Sure	0	88.54	0	2	2	1264	tr=RING finger protein ETP1-like protein; Medicago truncatula (Barrel medic) (Medicago tribuloides).
Contig5108	1137	Q9LFQ3	sp_plants	C_terminal Putative	1e-89	66.51	1367	3	3	749	sp=Paired amphipathic helix protein Sin3-like 2; Arabidopsis thaliana (Mouse-ear cress).
Contig5109	1861	G7JRG3	tr_plants	Complete Putative	0	85.92	489	3	48	1469	tr=Putative uncharacterized protein; Medicago truncatula (Barrel medic) (Medicago tribuloides).
Contig5110	1854	Q9LTR2	sp_plants	Complete Sure	5e-145	72.32	381	3	207	1349	sp=Protein TRIGALACTOSYLDIACYLGLYCEROL 2, chloroplastic; Arabidopsis thaliana (Mouse-ear cress).
Contig5111	1920	O81852	sp_plants	C_terminal Putative	0	78.51	916	1	1	1497	sp=Bifunctional aspartokinase/homoserine dehydrogenase 2, chloroplastic; Arabidopsis thaliana (Mouse-ear cress).
Contig5112	1466	P48484	sp_plants	Complete Sure	0	91.23	321	1	103	1074	sp=Serine/threonine-protein phosphatase PP1 isozyme 4; Arabidopsis thaliana (Mouse-ear cress).
Contig5113	746	P27572	sp_plants	C_terminal Sure	8e-160	97.42	495	3	3	704	sp=NADH-ubiquinone oxidoreductase chain 4; Triticum aestivum (Wheat). Mitochondrion.
Contig5114	1176	Q949P3	sp_plants	C_terminal Putative	3e-166	74.92	367	2	2	925	sp=Uncharacterized protein At2g17340; Arabidopsis thaliana (Mouse-ear cress).
Contig5115	1535	O23310	sp_plants	Complete Sure	3e-60	75.91	161	2	638	1207	sp=Nuclear transcription factor Y subunit B-3; Arabidopsis thaliana (Mouse-ear cress).
Contig5116	749	Q9LVI4	sp_plants	C_terminal Putative	0.0003	65.38	352	3	318	383	sp=Protein TIFY 6B; Arabidopsis thaliana (Mouse-ear cress).
Contig5118	1706	G7J8D4	tr_plants	Complete Sure	0	84.89	357	2	104	1189	tr=Omega-amidase NIT2; Medicago truncatula (Barrel medic) (Medicago tribuloides).
Contig5119	1147	B7FK95	tr_plants	Complete Sure	2e-143	88.4	249	1	142	879	tr=Uncharacterized protein; Medicago truncatula (Barrel medic) (Medicago tribuloides).
Contig5120	1454	G7JV22	tr_plants	Complete Sure	0	87.4	365	3	42	1139	tr=Putative uncharacterized protein; Medicago truncatula (Barrel medic) (Medicago tribuloides).
Contig5121	1499	Q9FJR0	sp_plants	C_terminal Putative	1e-85	62.98	1254	1	1	846	sp=Regulator of nonsense transcripts 1 homolog; Arabidopsis thaliana (Mouse-ear cress).
Contig5123	1251	G7K3P8	tr_plants	Internal Sure	8e-138	75.16	1908	3	3	989	tr=N-acetyltransferase, putative; Medicago truncatula (Barrel medic) (Medicago tribuloides).
Contig5124	1069	Q08632	sp_plants	Complete Putative	6e-94	57.69	271	1	61	831	sp=Short-chain type dehydrogenase/reductase; Picea abies (Norway spruce) (Picea excelsa).
Contig5125	1107	Q56Y11	sp_plants	Complete Putative	4e-110	66.08	310	1	166	942	sp=Dehydrodolichyl diphosphate synthase 2; Arabidopsis thaliana (Mouse-ear cress).
Contig5126	1784	B8BDV1	sp_plants	C_terminal Putative	0	82.31	884	3	3	1715	sp=Lon protease homolog 2, peroxisomal; Oryza sativa subsp. indica (Rice).
Contig5129	1800	G7KEQ1	tr_plants	Complete Putative	2e-133	64.26	391	2	143	1096	tr=WRKY transcription factor; Medicago truncatula (Barrel medic) (Medicago tribuloides).
Contig5130	1808	Q84WN0	sp_plants	Complete Putative	2e-90	45.48	427	2	92	1288	sp=Uncharacterized protein At4g37920, chloroplastic; Arabidopsis thaliana (Mouse-ear cress).
Contig5131	1510	I1JQN9	tr_plants	C_terminal Putative	3e-151	82.53	882	1	4	885	tr=Uncharacterized protein; Glycine max (Soybean) (Glycine hispida).
Contig5132	1686	Q9LJL3	sp_plants	C_terminal Putative	0	77.02	0	1	1	1491	sp=Presequence protease 1, chloroplastic/mitochondrial; Arabidopsis thaliana (Mouse-ear cress).
Contig5133	526	G7L607	tr_plants	Complete Sure	8e-47	80	96	3	57	347	tr=Putative uncharacterized protein; Medicago truncatula (Barrel medic) (Medicago tribuloides).
Contig5134	1436	Q8LBV4	sp_plants	Complete Sure	2e-148	67.55	355	3	45	1085	sp=Uncharacterized methyltransferase At1g78140, chloroplastic; Arabidopsis thaliana (Mouse-ear cress).
Contig5135	1284	Q93VB2	sp_plants	C_terminal Putative	1e-149	72.11	425	2	2	1030	sp=Autophagy-related protein 18a; Arabidopsis thaliana (Mouse-ear cress).
Contig5136	1272	Q8GWP5	sp_plants	C_terminal Putative	2e-97	53.7	426	1	94	1050	sp=Riboflavin biosynthesis protein PYRD, chloroplastic; Arabidopsis thaliana (Mouse-ear cress).
Contig5137	892	Q9M9E1	sp_plants	Internal Sure	1e-15	55	1423	2	503	703	sp=ABC transporter G family member 40; Arabidopsis thaliana (Mouse-ear cress).
Contig5139	1301	G7L2Q2	tr_plants	C_terminal Putative	4e-177	96.06	699	1	4	780	tr=Putative uncharacterized protein; Medicago truncatula (Barrel medic) (Medicago tribuloides).
Contig5140	1316	Q9SYX2	sp_plants	C_terminal Putative	4e-143	67.06	1029	3	3	1025	sp=Protein SUPPRESSOR OF PHYA-105 1; Arabidopsis thaliana (Mouse-ear cress).
Contig5141	1381	I3S373	tr_plants	Complete Sure	0	94.2	293	2	173	1045	tr=Uncharacterized protein; Medicago truncatula (Barrel medic) (Medicago tribuloides).
Contig5142	886	K7LTY2	tr_plants	Complete Sure	5e-16	49.69	153	1	85	531	tr=Uncharacterized protein; Glycine max (Soybean) (Glycine hispida).
Contig5143	1101	Q949R4	sp_plants	Complete Sure	2e-122	66.8	269	3	48	848	sp=4,5-DOPA dioxygenase extradiol-like protein; Arabidopsis thaliana (Mouse-ear cress).
Contig5144	1173	Q949R4	sp_plants	Complete Sure	5e-117	61.07	269	3	48	920	sp=4,5-DOPA dioxygenase extradiol-like protein; Arabidopsis thaliana (Mouse-ear cress).
Contig5145	1208	Q9FL82	sp_plants	Complete Sure	7e-102	65.13	252	2	188	943	sp=F-box protein At5g39250; Arabidopsis thaliana (Mouse-ear cress).
Contig5146	1328	I1LJG3	tr_plants	Complete Sure	2e-129	77.91	256	2	155	931	tr=Uncharacterized protein; Glycine max (Soybean) (Glycine hispida).
Contig5147	1226	O81117	sp_plants	C_terminal Putative	3e-88	49.63	514	1	1	855	sp=Cytochrome P450 94A1; Vicia sativa (Spring vetch) (Tare).
Contig5148	1327	G7L4X9	tr_plants	C_terminal Putative	0	91.9	0	1	1	1014	tr=Chromodomain-helicase-DNA-binding protein; Medicago truncatula (Barrel medic) (Medicago tribuloides).
Contig5149	1121	K7KNW0	tr_plants	Complete Sure	5e-31	75.64	78	2	47	904	tr=Uncharacterized protein; Glycine max (Soybean) (Glycine hispida).
Contig5150	1379	Q8L4B2	sp_plants	Complete Sure	2e-75	63.03	231	2	242	1012	sp=Nuclear transcription factor Y subunit C-9; Arabidopsis thaliana (Mouse-ear cress).
Contig5151	1517	P42158	sp_plants	C_terminal Putative	5e-133	65.55	450	3	3	977	sp=Casein kinase I isoform delta-like; Arabidopsis thaliana (Mouse-ear cress).
Contig5153	1577	P37116	sp_plants	C_terminal Putative	0	89.66	690	3	6	1229	sp=NADPH--cytochrome P450 reductase; Vigna radiata var. radiata (Mung bean) (Phaseolus aureus).
Contig5154	1605	Q94FY7	sp_plants	C_terminal Putative	0	70.63	488	1	7	1389	sp=Tocopherol cyclase, chloroplastic; Arabidopsis thaliana (Mouse-ear cress).
Contig5156	1026	P27061	sp_plants	Complete Putative	4e-62	46.33	255	1	88	801	sp=Acid phosphatase 1; Solanum lycopersicum (Tomato) (Lycopersicon esculentum).
Contig5157	1300	Q9FNY2-2	sp_plants	C_terminal Putative	2e-104	63.84	379	2	2	718	Isoform 2 of Transcription factor-like protein DPB OS=Arabidopsis thaliana GN=DPB
Contig5158	1236	O24542	sp_plants	Complete Sure	0.006	89.47	193	3	42	953	sp=Auxin-induced protein 22D; Vigna radiata var. radiata (Mung bean) (Phaseolus aureus).
Contig5159	1090	G7KAI8	tr_plants	C_terminal Putative	2e-174	84.84	397	3	3	845	tr=Protein AATF; Medicago truncatula (Barrel medic) (Medicago tribuloides).
Contig5161	903	K7LFK0	tr_plants	C_terminal Putative	1e-94	83.5	518	2	2	622	tr=Uncharacterized protein; Glycine max (Soybean) (Glycine hispida).
Contig5162	1159	P51820	sp_plants	C_terminal Putative	4e-164	86.8	530	2	2	754	sp=Bifunctional dihydrofolate reductase-thymidylate synthase; Glycine max (Soybean) (Glycine hispida).
Contig5163	1121	Q9SZ83	sp_plants	C_terminal Putative	2e-162	64.91	362	2	2	976	sp=Uncharacterized oxidoreductase At4g09670; Arabidopsis thaliana (Mouse-ear cress).
Contig5164	865	Q39162	sp_plants	C_terminal Putative	7e-87	69.73	364	1	7	576	sp=Transcription factor TGA4; Arabidopsis thaliana (Mouse-ear cress).
Contig5165	1484	G7J8P2	tr_plants	C_terminal Putative	0	84.56	505	3	3	1265	tr=60S ribosomal export protein NMD3; Medicago truncatula (Barrel medic) (Medicago tribuloides).
Contig5166	478	Q6NQD9	sp_plants	N_terminal Sure	5e-27	51.46	207	3	75	428	sp=Probable mediator of RNA polymerase II transcription subunit 19b; Arabidopsis thaliana (Mouse-ear cress).
Contig5167	1047	Q6NQD9	sp_plants	Complete Putative	2e-28	51.4	207	1	286	855	sp=Probable mediator of RNA polymerase II transcription subunit 19b; Arabidopsis thaliana (Mouse-ear cress).
Contig5168	843	G7KE40	tr_plants	Complete Sure	1e-95	83.75	161	3	84	563	tr=Putative uncharacterized protein; Medicago truncatula (Barrel medic) (Medicago tribuloides).
Contig5169	1085	Q6I544	sp_plants	Complete Sure	1e-106	77.78	221	2	137	793	sp=Germin-like protein 5-1; Oryza sativa subsp. japonica (Rice).
Contig5170	1757	Q9SSA5	sp_plants	Complete Sure	0	71.21	437	1	106	1500	sp=Peptidyl-prolyl cis-trans isomerase CYP38, chloroplastic; Arabidopsis thaliana (Mouse-ear cress).
Contig5172	1766	Q38933-2	sp_plants	Complete Sure	0	82.93	369	2	362	1465	Isoform 2 of Lycopene beta cyclase, chloroplastic OS=Arabidopsis thaliana GN=LCY1
Contig5173	1548	Q0IU52	sp_plants	Complete Sure	1e-106	45.1	410	3	48	1313	sp=Aspartic proteinase Asp1; Oryza sativa subsp. japonica (Rice).
Contig5174	757	I3T0I8	tr_plants	Complete Sure	4e-34	77.3	184	3	21	560	tr=Uncharacterized protein; Medicago truncatula (Barrel medic) (Medicago tribuloides).
Contig5175	1035	G7J7N1	tr_plants	C_terminal Putative	2e-110	79.5	265	1	1	606	tr=Putative uncharacterized protein; Medicago truncatula (Barrel medic) (Medicago tribuloides).
Contig5178	1250	G8A036	tr_plants	C_terminal Putative	0	84.37	650	2	8	1027	tr=Protein tolB; Medicago truncatula (Barrel medic) (Medicago tribuloides).
Contig5179	1376	Q9SJ12	sp_plants	Complete Sure	1e-87	65.15	240	3	132	857	sp=Probable ATP synthase 24 kDa subunit, mitochondrial; Arabidopsis thaliana (Mouse-ear cress).
Contig5181	1241	Q9M330	sp_plants	Complete Sure	8e-66	51.97	302	2	83	1018	sp=Probable proteasome inhibitor; Arabidopsis thaliana (Mouse-ear cress).
Contig5182	1218	G7JJ95	tr_plants	Complete Sure	1e-142	77.98	267	1	112	936	tr=Putative uncharacterized protein; Medicago truncatula (Barrel medic) (Medicago tribuloides).
Contig5183	1481	O80719	sp_plants	Complete Sure	0	82.87	365	1	181	1266	sp=Probable receptor-like protein kinase At2g47060; Arabidopsis thaliana (Mouse-ear cress).
Contig5184	1566	G7JC45	tr_plants	Complete Sure	0	87.82	432	3	81	1376	tr=E3 ubiquitin-protein ligase mib1; Medicago truncatula (Barrel medic) (Medicago tribuloides).
Contig5185	1085	Q6NKP9	sp_plants	Complete Sure	8e-103	76.97	223	2	167	874	sp=AMSH-like ubiquitin thioesterase 2; Arabidopsis thaliana (Mouse-ear cress).
Contig5187	1243	Q9FKI0	sp_plants	C_terminal Putative	0	75	0	3	3	986	sp=Fimbrin-like protein 2; Arabidopsis thaliana (Mouse-ear cress).
Contig5190	1043	Q9C585	sp_plants	C_terminal Putative	1e-70	77.94	871	1	1	417	sp=Ubiquitin carboxyl-terminal hydrolase 8; Arabidopsis thaliana (Mouse-ear cress).
Contig5191	896	I3T868	tr_plants	Complete Sure	9e-69	72.55	151	1	118	579	tr=Uncharacterized protein; Lotus japonicus (Lotus corniculatus var. japonicus).
Contig5192	1233	Q9FE83	sp_plants	C_terminal Putative	4e-89	54.55	527	2	17	973	sp=F-box protein SKIP2; Arabidopsis thaliana (Mouse-ear cress).
Contig5194	932	I1M4E7	tr_plants	Complete Sure	2e-98	88.68	159	2	125	607	tr=Uncharacterized protein; Glycine max (Soybean) (Glycine hispida).
Contig5195	1541	I1KIC5	tr_plants	Complete Sure	6e-118	69.77	340	1	250	1311	tr=Uncharacterized protein; Glycine max (Soybean) (Glycine hispida).
Contig5196	1169	A7PQW3	sp_plants	Complete Sure	2e-107	57.99	344	2	14	1009	sp=Glucan endo-1,3-beta-glucosidase; Vitis vinifera (Grape).
Contig5197	646	I3SFC9	tr_plants	C_terminal Putative	1e-14	89.36	230	3	3	287	tr=Uncharacterized protein; Medicago truncatula (Barrel medic) (Medicago tribuloides).
Contig5198	1015	I3SDT4	tr_plants	Complete Sure	3e-89	75.31	243	1	73	783	tr=Uncharacterized protein; Medicago truncatula (Barrel medic) (Medicago tribuloides).
Contig5199	1244	Q93XM7	sp_plants	Complete Sure	1e-159	77.33	300	1	142	1035	sp=Mitochondrial carnitine/acylcarnitine carrier-like protein; Arabidopsis thaliana (Mouse-ear cress).
Contig5200	2253	Q94AS9	sp_plants	Complete Putative	0	76.9	694	3	123	2114	sp=Cyclic nucleotide-gated ion channel 4; Arabidopsis thaliana (Mouse-ear cress).
Contig4940_split_0	375	P57741	sp_plants	Internal Sure	2e-53	86.14	195	3	30	404	sp=Probable prefoldin subunit 3; Arabidopsis thaliana (Mouse-ear cress).
Contig5079_split_0	648	Q9ZNT1	sp_plants	C_terminal Putative	2e-71	70.95	281	3	3	449	sp=NADH--cytochrome b5 reductase 1; Arabidopsis thaliana (Mouse-ear cress).
Contig5079_split_1	981	Q9FF81	sp_plants	C_terminal Putative	3e-141	76.06	440	3	3	797	sp=Vacuolar protein sorting-associated protein 36; Arabidopsis thaliana (Mouse-ear cress).
Contig1601	1107	O24496	sp_plants	Complete Sure	7e-145	74.42	258	3	54	830	sp=Hydroxyacylglutathione hydrolase cytoplasmic; Arabidopsis thaliana (Mouse-ear cress).
Contig1602	1636	G7IQI5	tr_plants	Complete Sure	0	81.7	382	1	25	1155	tr=Heme-binding-like protein; Medicago truncatula (Barrel medic) (Medicago tribuloides).
Contig1604	899	Q41709	sp_plants	C_terminal Putative	1e-121	83.48	250	2	2	688	sp=Ferritin-2, chloroplastic; Vigna unguiculata (Cowpea).
Contig1607	1036	B7FNC0	tr_plants	Complete Sure	9e-134	91.09	202	1	175	783	tr=Pleckstrin homology domain-containing protein; Medicago truncatula (Barrel medic) (Medicago tribuloides).
Contig1608	1606	Q2V6K0	sp_plants	Complete Sure	3e-158	51.13	479	3	33	1466	sp=UDP-glucose flavonoid 3-O-glucosyltransferase 6; Fragaria ananassa (Strawberry).
Contig1609	705	G7K834	tr_plants	C_terminal Putative	2e-51	87	361	2	32	358	tr=Upstream activation factor subunit spp27; Medicago truncatula (Barrel medic) (Medicago tribuloides).
Contig1613	943	I3TA97	tr_plants	Complete Sure	1e-54	71.54	132	2	155	565	tr=Uncharacterized protein; Lotus japonicus (Lotus corniculatus var. japonicus).
Contig1614	858	Q2MGQ1	tr_plants	Complete Sure	3e-108	94.41	173	2	80	733	tr=Putative uncharacterized protein; Medicago truncatula (Barrel medic) (Medicago tribuloides).
Contig1615	1741	B8BDV1	sp_plants	C_terminal Putative	0	80.6	884	3	3	1196	sp=Lon protease homolog 2, peroxisomal; Oryza sativa subsp. indica (Rice).
Contig1618	2026	P93111	sp_plants	Complete Sure	0	76.09	552	3	102	1706	sp=Glutamyl-tRNA reductase 1, chloroplastic; Cucumis sativus (Cucumber).
Contig1619	1105	P40620	sp_plants	Complete Sure	2e-12	89.66	149	1	163	627	sp=HMG1/2-like protein; Vicia faba (Broad bean) (Faba vulgaris).
Contig1620	1488	Q9M0Z3	sp_plants	C_terminal Putative	3e-120	63.79	776	3	3	1190	sp=K(+) efflux antiporter 3, chloroplastic; Arabidopsis thaliana (Mouse-ear cress).
Contig1621	808	Q96319	sp_plants	Complete Sure	1e-49	74.23	109	3	165	479	sp=Enhancer of rudimentary homolog; Arabidopsis thaliana (Mouse-ear cress).
Contig1623	1258	M5VRH3	tr_plants	C_terminal Sure	5e-146	69.36	292	3	3	893	tr=Uncharacterized protein; Prunus persica (Peach) (Amygdalus persica).
Contig1624	1552	Q06197	sp_plants	Complete Sure	0	93.89	413	3	72	1310	sp=Isocitrate dehydrogenase [NADP]; Glycine max (Soybean) (Glycine hispida).
Contig1627	1032	Q9LUQ6	sp_plants	Complete Sure	1e-96	91.01	209	1	49	708	sp=60S ribosomal protein L19-2; Arabidopsis thaliana (Mouse-ear cress).
Contig1628	1369	G7JE75	tr_plants	C_terminal Putative	0	90.26	666	2	2	1237	tr=TBC1 domain family member; Medicago truncatula (Barrel medic) (Medicago tribuloides).
Contig1630	1092	P17407	sp_plants	Complete Sure	7e-35	45.12	193	3	60	638	sp=21 kDa protein; Daucus carota (Carrot).
Contig1631	937	P17407	sp_plants	Complete Sure	2e-35	45.12	193	3	60	638	sp=21 kDa protein; Daucus carota (Carrot).
Contig1632	760	G7KBN8	tr_plants	Complete Sure	1e-25	59.69	126	1	124	510	tr=Uncharacterized protein; Medicago truncatula (Barrel medic) (Medicago tribuloides).
Contig1633	1822	Q39445	sp_plants	Complete Sure	0	99.31	449	2	26	1378	sp=Tubulin beta chain; Cicer arietinum (Chickpea) (Garbanzo).
Contig1634	1031	Q0V7V2	sp_plants	C_terminal Putative	1e-147	74.82	384	2	8	829	sp=Probable protein phosphatase 2C 42; Arabidopsis thaliana (Mouse-ear cress).
Contig1635	1933	Q5JK68	sp_plants	Complete Sure	0	84.26	513	2	62	1618	sp=Cyclin-dependent kinase C-2; Oryza sativa subsp. japonica (Rice).
Contig1637	953	Q9LJ98	sp_plants	Complete Sure	3e-64	72	148	3	237	680	sp=Probable prefoldin subunit 2; Arabidopsis thaliana (Mouse-ear cress).
Contig1638	1016	I1LIU2	tr_plants	Complete Sure	6e-85	78.98	178	1	292	828	tr=Uncharacterized protein; Glycine max (Soybean) (Glycine hispida).
Contig1639	1138	O22808	sp_plants	C_terminal Putative	3e-110	58.63	664	2	2	862	sp=Protein LYK5; Arabidopsis thaliana (Mouse-ear cress).
Contig1640	1084	I1MX12	tr_plants	Complete Sure	2e-41	61.43	150	2	263	739	tr=Uncharacterized protein; Glycine max (Soybean) (Glycine hispida).
Contig1641	1250	B9FSC8	sp_plants	Complete Sure	0	66.58	367	1	67	1146	sp=Putative 12-oxophytodienoate reductase 11; Oryza sativa subsp. japonica (Rice).
Contig1642	1442	Q71DJ5	sp_plants	Complete Sure	6e-180	63.04	393	1	46	1275	sp=Triacylglycerol lipase 1; Arabidopsis thaliana (Mouse-ear cress).
Contig1644	874	Q0D5W6	sp_plants	Complete Sure	3e-68	89.57	115	3	192	536	sp=Protein translation factor SUI1 homolog; Oryza sativa subsp. japonica (Rice).
Contig1645	1028	Q94K18	sp_plants	Complete Sure	1e-24	62.26	103	3	132	489	sp=Uncharacterized protein At4g29660; Arabidopsis thaliana (Mouse-ear cress).
Contig1646	964	Q94K18	sp_plants	Complete Sure	4e-39	69.66	103	3	132	422	sp=Uncharacterized protein At4g29660; Arabidopsis thaliana (Mouse-ear cress).
Contig1648	984	Q9S7L9	sp_plants	Complete Sure	1e-46	92.86	191	1	31	573	sp=Cytochrome c oxidase subunit 6b-1; Arabidopsis thaliana (Mouse-ear cress).
Contig1649	1214	Q9SVD7	sp_plants	Complete Sure	2e-89	90.54	146	2	179	625	sp=Ubiquitin-conjugating enzyme E2 variant 1D; Arabidopsis thaliana (Mouse-ear cress).
Contig1650	890	G7JN88	tr_plants	Complete Sure	3e-89	89.04	199	1	46	630	tr=50S ribosomal protein L18; Medicago truncatula (Barrel medic) (Medicago tribuloides).
Contig1653	1475	G7JBD3	tr_plants	Complete Sure	0	78.45	399	3	81	1268	tr=Polyribonucleotide nucleotidyltransferase; Medicago truncatula (Barrel medic) (Medicago tribuloides).
Contig1654	986	P93009	sp_plants	Complete Sure	1e-60	64.88	182	1	151	705	sp=Protein CutA, chloroplastic; Arabidopsis thaliana (Mouse-ear cress).
Contig1656	1316	Q9FE20	sp_plants	C_terminal Putative	7e-154	67.31	456	3	12	995	sp=Serine/threonine-protein kinase PBS1; Arabidopsis thaliana (Mouse-ear cress).
Contig1658	1501	Q9SA00	sp_plants	Complete Sure	7e-112	61.51	310	1	112	1047	sp=5'-adenylylsulfate reductase-like 4; Arabidopsis thaliana (Mouse-ear cress).
Contig1660	752	G7K6Q9	tr_plants	Complete Sure	3e-37	95.59	68	1	112	318	tr=Zinc finger protein; Medicago truncatula (Barrel medic) (Medicago tribuloides).
Contig1661	783	Q9M015	sp_plants	Complete Sure	2e-91	72.35	170	2	80	592	sp=Uncharacterized protein At5g01610; Arabidopsis thaliana (Mouse-ear cress).
Contig1662	812	Q9M015	sp_plants	Complete Sure	6e-89	72.94	170	2	80	592	sp=Uncharacterized protein At5g01610; Arabidopsis thaliana (Mouse-ear cress).
Contig1663	809	Q8LGU1	sp_plants	C_terminal Putative	0	77.78	0	3	18	320	sp=ABC transporter C family member 8; Arabidopsis thaliana (Mouse-ear cress).
Contig1664	2136	Q8LGU1	sp_plants	C_terminal Putative	0	76.24	0	1	64	1969	sp=ABC transporter C family member 8; Arabidopsis thaliana (Mouse-ear cress).
Contig1665	165	Q8LGU1	sp_plants	Internal Sure	6e-11	67.65	1464	1	64	228	sp=ABC transporter C family member 8; Arabidopsis thaliana (Mouse-ear cress).
Contig1666	1281	P31022	sp_plants	Complete Sure	8e-149	99.51	206	3	27	647	sp=Ras-related protein Rab7; Pisum sativum (Garden pea).
Contig1667	763	G7JHJ2	tr_plants	Complete Sure	4e-60	98.98	98	2	29	634	tr=U6 snRNA-associated Sm-like protein LSm3; Medicago truncatula (Barrel medic) (Medicago tribuloides).
Contig1668	618	G7JHJ2	tr_plants	Complete Sure	2e-60	98.98	98	2	29	325	tr=U6 snRNA-associated Sm-like protein LSm3; Medicago truncatula (Barrel medic) (Medicago tribuloides).
Contig1670	1504	Q655S1	sp_plants	C_terminal Putative	0	90.88	676	3	30	1148	sp=ATP-dependent zinc metalloprotease FTSH 2, chloroplastic; Oryza sativa subsp. japonica (Rice).
Contig1671	1039	Q9ZQI8-2	sp_plants	Complete Sure	2e-35	53.6	129	3	303	863	Isoform 2 of Non-specific lipid-transfer protein-like protein At2g13820 OS=Arabidopsis thaliana GN=At2g13820
Contig1672	559	G7II86	tr_plants	Complete Putative	7e-46	69.29	145	2	29	412	tr=Putative uncharacterized protein; Medicago truncatula (Barrel medic) (Medicago tribuloides).
Contig1674	558	I3S2N9	tr_plants	Complete Sure	8e-24	73.13	66	2	8	217	tr=Uncharacterized protein; Medicago truncatula (Barrel medic) (Medicago tribuloides).
Contig1675	1312	G7LAF7	tr_plants	Complete Sure	4e-145	84.92	273	3	66	956	sp=Probable ribosome biogenesis protein MTR_8g091510; Medicago truncatula (Barrel medic) (Medicago tribuloides).
Contig1677	1116	F4HVJ3	sp_plants	C_terminal Putative	3e-109	74.15	624	1	7	720	sp=Protein POLLEN DEFECTIVE IN GUIDANCE 1; Arabidopsis thaliana (Mouse-ear cress).
Contig1678	1256	Q0DAE4	sp_plants	Complete Sure	0.001	50	136	2	239	814	sp=Glutaredoxin-C8; Oryza sativa subsp. japonica (Rice).
Contig1679	1711	P55217	sp_plants	C_terminal Putative	0	79.51	563	1	127	1470	sp=Cystathionine gamma-synthase, chloroplastic; Arabidopsis thaliana (Mouse-ear cress).
Contig1680	1097	P92963	sp_plants	Complete Putative	4e-132	99.46	211	2	2	628	sp=Ras-related protein RABB1c; Arabidopsis thaliana (Mouse-ear cress).
Contig1681	606	Q9SIK2	sp_plants	Complete Sure	2e-42	90.28	108	1	82	408	sp=40S ribosomal protein S25-2; Arabidopsis thaliana (Mouse-ear cress).
Contig1682	717	Q9SIK2	sp_plants	Complete Sure	6e-41	87.5	108	1	82	471	sp=40S ribosomal protein S25-2; Arabidopsis thaliana (Mouse-ear cress).
Contig1683	590	Q9SIK2	sp_plants	Complete Sure	2e-42	90.28	108	1	82	408	sp=40S ribosomal protein S25-2; Arabidopsis thaliana (Mouse-ear cress).
Contig1684	1129	Q9ZPX1	sp_plants	Complete Sure	3e-110	94.59	185	1	193	750	sp=Probable ADP-ribosylation factor At2g18390; Arabidopsis thaliana (Mouse-ear cress).
Contig1685	649	O04006	sp_plants	Complete Sure	2e-53	81.1	145	1	49	495	sp=Photosystem I reaction center subunit VI, chloroplastic; Brassica rapa (Turnip).
Contig1686	1213	P94077	sp_plants	Complete Putative	2e-69	67.55	189	3	261	776	sp=Protein LSD1; Arabidopsis thaliana (Mouse-ear cress).
Contig1687	1388	G7JR01	tr_plants	Complete Sure	0	86.36	0	3	72	1196	tr=Putative uncharacterized protein; Medicago truncatula (Barrel medic) (Medicago tribuloides).
Contig1690	846	Q08935	sp_plants	Complete Putative	3e-15	48.68	273	1	202	576	sp=29 kDa ribonucleoprotein A, chloroplastic; Nicotiana sylvestris (Wood tobacco) (South American tobacco).
Contig1692	729	I3T3K7	tr_plants	Complete Putative	2e-61	90.83	184	2	182	559	tr=Uncharacterized protein; Lotus japonicus (Lotus corniculatus var. japonicus).
Contig1693	709	B7FH48	tr_plants	Complete Sure	2e-25	79.31	115	1	58	408	tr=Uncharacterized protein; Medicago truncatula (Barrel medic) (Medicago tribuloides).
Contig1694	1041	G7J670	tr_plants	Complete Sure	2e-133	85.27	222	3	147	821	tr=Pleckstrin homology domain-containing protein; Medicago truncatula (Barrel medic) (Medicago tribuloides).
Contig1695	806	Q40251	sp_plants	Internal Sure	2e-06	54.17	473	3	633	767	sp=Violaxanthin de-epoxidase, chloroplastic; Lactuca sativa (Garden lettuce).
Contig1697	968	P11891	sp_plants	Complete Sure	1e-17	84.14	145	2	137	574	sp=50S ribosomal protein 5, chloroplastic; Pisum sativum (Garden pea).
Contig1698	1285	B7FFY4	tr_plants	Complete Sure	8e-28	92.86	56	3	975	1145	tr=Uncharacterized protein; Medicago truncatula (Barrel medic) (Medicago tribuloides).
Contig1699	1153	P93447	sp_plants	Complete Sure	7e-83	79.65	226	1	73	768	sp=Elongation factor 1-delta; Pimpinella brachycarpa.
Contig1700	1036	P93447	sp_plants	Complete Sure	7e-83	79.65	226	1	73	768	sp=Elongation factor 1-delta; Pimpinella brachycarpa.
Contig1701	1143	P29545	sp_plants	Complete Sure	5e-71	73.66	224	3	84	758	sp=Elongation factor 1-beta; Oryza sativa subsp. japonica (Rice).
Contig1702	828	Q9M5L0	sp_plants	Complete Sure	1e-71	92.62	123	1	79	450	sp=60S ribosomal protein L35; Euphorbia esula (Leafy spurge).
Contig1704	1064	B7FKK9	tr_plants	Complete Sure	1e-173	89.81	264	3	36	833	tr=Phosphate metabolism protein; Medicago truncatula (Barrel medic) (Medicago tribuloides).
Contig1705	1502	Q9SZ83	sp_plants	Complete Sure	9e-109	52.89	362	2	65	1156	sp=Uncharacterized oxidoreductase At4g09670; Arabidopsis thaliana (Mouse-ear cress).
Contig1706	1644	Q9SV09	sp_plants	C_terminal Putative	0	64.73	0	1	4	1137	sp=Zinc finger CCCH domain-containing protein 46; Arabidopsis thaliana (Mouse-ear cress).
Contig1707	1385	P24922	sp_plants	Complete Sure	2e-107	97.47	159	3	96	1238	sp=Eukaryotic translation initiation factor 5A-2; Nicotiana plumbaginifolia (Leadwort-leaved tobacco) (Tex-Mex tobacco).
Contig1708	931	P24922	sp_plants	Complete Sure	8e-111	97.48	159	3	96	578	sp=Eukaryotic translation initiation factor 5A-2; Nicotiana plumbaginifolia (Leadwort-leaved tobacco) (Tex-Mex tobacco).
Contig1709	955	Q945F4	sp_plants	Complete Sure	4e-107	96.15	159	3	72	551	sp=Eukaryotic translation initiation factor 5A-2; Medicago sativa (Alfalfa).
Contig1710	1503	P24922	sp_plants	Complete Sure	9e-107	97.47	159	3	96	1238	sp=Eukaryotic translation initiation factor 5A-2; Nicotiana plumbaginifolia (Leadwort-leaved tobacco) (Tex-Mex tobacco).
Contig1711	802	I3TAJ2	tr_plants	Complete Sure	1e-104	79.12	184	2	53	610	tr=Uncharacterized protein; Lotus japonicus (Lotus corniculatus var. japonicus).
Contig1712	1385	O65590	sp_plants	C_terminal Putative	1e-109	58.61	568	1	4	1212	sp=Probable WRKY transcription factor 34; Arabidopsis thaliana (Mouse-ear cress).
Contig1714	922	Q9ATF5	sp_plants	Complete Sure	1e-119	92.13	178	3	66	602	sp=60S ribosomal protein L18a; Castanea sativa (Sweet chestnut).
Contig1715	677	Q40519	sp_plants	Complete Sure	3e-46	69.34	136	2	41	460	sp=Photosystem II 10 kDa polypeptide, chloroplastic; Nicotiana tabacum (Common tobacco).
Contig1716	774	Q9LZQ0	sp_plants	Complete Sure	3e-22	81.25	64	1	91	285	sp=Cytochrome c oxidase subunit 5C-2; Arabidopsis thaliana (Mouse-ear cress).
Contig1718	1604	Q04960	sp_plants	Complete Sure	0	69.6	413	2	92	1357	sp=DnaJ protein homolog; Cucumis sativus (Cucumber).
Contig1719	651	C5I847	tr_plants	Complete Putative	7e-57	81.45	191	2	26	550	tr=Plastocyanin-like domain-containing protein; Astragalus sinicus (Chinese milk vetch).
Contig1720	1539	G7KEE1	tr_plants	Complete Sure	0	87.25	400	3	9	1190	tr=Pectinesterase; Medicago truncatula (Barrel medic) (Medicago tribuloides).
Contig1721	1513	G7L6D4	tr_plants	Complete Sure	0	82.91	390	3	72	1283	tr=Epoxide hydrolase; Medicago truncatula (Barrel medic) (Medicago tribuloides).
Contig1722	1249	Q84WV0	sp_plants	C_terminal Putative	2e-101	76.34	598	1	1	666	sp=Serine hydroxymethyltransferase 7; Arabidopsis thaliana (Mouse-ear cress).
Contig1723	2111	Q9FIK7-2	sp_plants	Complete Putative	0	80.49	405	2	32	1147	Isoform 2 of Probable acetyl-CoA acetyltransferase, cytosolic 2 OS=Arabidopsis thaliana GN=At5g47720
Contig1724	2097	Q8S4Y1	sp_plants	Complete Sure	2e-176	76.9	403	2	32	1410	sp=Acetyl-CoA acetyltransferase, cytosolic 1; Arabidopsis thaliana (Mouse-ear cress).
Contig1725	1948	Q9FIK7-2	sp_plants	Complete Sure	0	80.1	405	2	32	1258	Isoform 2 of Probable acetyl-CoA acetyltransferase, cytosolic 2 OS=Arabidopsis thaliana GN=At5g47720
Contig1727	1115	Q9SH69	sp_plants	C_terminal Putative	0	89.42	487	1	1	906	sp=6-phosphogluconate dehydrogenase, decarboxylating 1, chloroplastic; Arabidopsis thaliana (Mouse-ear cress).
Contig1728	1783	Q42601	sp_plants	C_terminal Putative	0	77.8	1187	3	3	1361	sp=Carbamoyl-phosphate synthase large chain, chloroplastic; Arabidopsis thaliana (Mouse-ear cress).
Contig1729	1797	O81916	sp_plants	C_terminal Putative	0	64.05	484	3	3	1274	sp=Uncharacterized calcium-binding protein At1g02270; Arabidopsis thaliana (Mouse-ear cress).
Contig1730	803	G7JGG5	tr_plants	Complete Sure	6e-108	82.26	186	2	50	601	tr=Ferredoxin-6; Medicago truncatula (Barrel medic) (Medicago tribuloides).
Contig1731	1933	Q949Y3	sp_plants	Complete Sure	0	77.31	475	2	206	1630	sp=Bifunctional purple acid phosphatase 26; Arabidopsis thaliana (Mouse-ear cress).
Contig1733	1729	G7LIW7	tr_plants	Complete Sure	0	93.82	418	1	133	1383	tr=Ethanolamine-phosphate cytidylyltransferase; Medicago truncatula (Barrel medic) (Medicago tribuloides).
Contig1735	968	C6T1M6	tr_plants	Complete Sure	1e-24	47.26	141	2	35	490	tr=Putative uncharacterized protein; Glycine max (Soybean) (Glycine hispida).
Contig1736	774	O04616	sp_plants	Complete Putative	1e-25	50	164	3	3	515	sp=Uncharacterized protein At4g01150, chloroplastic; Arabidopsis thaliana (Mouse-ear cress).
Contig1737	1180	O64792	sp_plants	Complete Sure	0	63.74	0	2	164	601	sp=Phosphatidylinositol N-acetylglucosaminyltransferase subunit P; Arabidopsis thaliana (Mouse-ear cress).
Contig1738	1167	Q8LGE3	sp_plants	C_terminal Putative	4e-162	70.25	421	3	3	980	sp=Actin-related protein 6; Arabidopsis thaliana (Mouse-ear cress).
Contig1739	875	Q9LXB4	sp_plants	Complete Sure	9e-85	64.84	193	1	58	636	sp=Putative RNA methyltransferase At5g10620; Arabidopsis thaliana (Mouse-ear cress).
Contig1740	886	Q9LXB4	sp_plants	Complete Sure	5e-85	64.84	193	1	58	636	sp=Putative RNA methyltransferase At5g10620; Arabidopsis thaliana (Mouse-ear cress).
Contig1741	873	Q2HT27	tr_plants	Complete Sure	8e-77	71.6	171	1	199	732	tr=Blue (Type 1) copper domain; Medicago truncatula (Barrel medic) (Medicago tribuloides).
Contig1742	1488	B7FIL7	tr_plants	Complete Sure	2e-148	85.61	267	1	76	888	tr=Putative uncharacterized protein; Medicago truncatula (Barrel medic) (Medicago tribuloides).
Contig1743	1328	Q96361	sp_plants	Complete Sure	2e-110	92.22	182	3	351	899	sp=ADP-ribosylation factor 1; pekinensis).
Contig1745	671	P14710	sp_plants	C_terminal Putative	2e-51	64.08	158	1	1	429	sp=Disease resistance response protein Pi49; Pisum sativum (Garden pea).
Contig1746	800	P82658	sp_plants	Complete Putative	9e-86	79.05	229	2	2	676	sp=Thylakoid lumenal 19 kDa protein, chloroplastic; Arabidopsis thaliana (Mouse-ear cress).
Contig1747	627	Q9FYB5	sp_plants	Complete Putative	7e-32	57.55	161	3	195	485	sp=Chaperone protein dnaJ 11, chloroplastic; Arabidopsis thaliana (Mouse-ear cress).
Contig1748	730	Q9FYB5	sp_plants	Complete Putative	3e-34	58.33	161	3	195	491	sp=Chaperone protein dnaJ 11, chloroplastic; Arabidopsis thaliana (Mouse-ear cress).
Contig1749	1308	I1LNW0	tr_plants	C_terminal Putative	4e-143	74.68	1299	3	3	941	tr=Uncharacterized protein; Glycine max (Soybean) (Glycine hispida).
Contig1750	1231	G7JPV2	tr_plants	Complete Sure	2e-97	72.62	229	1	151	936	tr=HPP domain containing protein; Medicago truncatula (Barrel medic) (Medicago tribuloides).
Contig1751	596	Q84ZV2	tr_plants	Complete Sure	6e-52	76.7	104	2	62	379	tr=Uncharacterized protein; Glycine max (Soybean) (Glycine hispida).
Contig1752	698	Q84ZV2	tr_plants	Complete Sure	7e-51	75.73	104	2	62	379	tr=Uncharacterized protein; Glycine max (Soybean) (Glycine hispida).
Contig1753	1534	Q9S814	sp_plants	C_terminal Putative	8e-136	59.17	1294	3	3	1124	sp=Ethylene-insensitive protein 2; Arabidopsis thaliana (Mouse-ear cress).
Contig1754	1526	Q9LDC0	sp_plants	Complete Sure	0	70.43	365	1	118	1230	sp=Peptidyl-prolyl cis-trans isomerase FKBP42; Arabidopsis thaliana (Mouse-ear cress).
Contig1757	1719	P54873	sp_plants	Complete Sure	0	78.09	461	2	68	1471	sp=Hydroxymethylglutaryl-CoA synthase; Arabidopsis thaliana (Mouse-ear cress).
Contig1758	255	G7KLY8	tr_plants	C_terminal Putative	0.0003	52.63	116	3	24	170	tr=Putative uncharacterized protein; Medicago truncatula (Barrel medic) (Medicago tribuloides).
Contig1759	1587	Q9MAB3	sp_plants	N_terminal Sure	0	79.91	533	1	160	1575	sp=Probable nucleolar protein 5-2; Arabidopsis thaliana (Mouse-ear cress).
Contig1762	1867	G7KZ83	tr_plants	Complete Sure	0	87.84	475	2	53	1474	tr=Putative uncharacterized protein; Medicago truncatula (Barrel medic) (Medicago tribuloides).
Contig1765	735	B7FMQ2	tr_plants	Complete Sure	1e-75	97.54	144	3	75	506	tr=Uncharacterized protein; Medicago truncatula (Barrel medic) (Medicago tribuloides).
Contig1766	1149	G7KDK2	tr_plants	C_terminal Putative	4e-128	85.28	899	1	10	807	tr=Vam6/Vps39-like protein; Medicago truncatula (Barrel medic) (Medicago tribuloides).
Contig1768	897	I1L0C7	tr_plants	C_terminal Putative	9e-33	77.11	371	2	5	262	tr=Uncharacterized protein; Glycine max (Soybean) (Glycine hispida).
Contig1769	780	O22165	sp_plants	Complete Sure	3e-76	68.9	159	2	92	586	sp=Probable ribosome biogenesis protein RLP24; Arabidopsis thaliana (Mouse-ear cress).
Contig1770	845	O22165	sp_plants	Complete Sure	1e-78	70.37	159	2	92	580	sp=Probable ribosome biogenesis protein RLP24; Arabidopsis thaliana (Mouse-ear cress).
Contig1771	700	I1LUX7	tr_plants	Complete Sure	1e-40	68.52	112	3	90	416	tr=Uncharacterized protein; Glycine max (Soybean) (Glycine hispida).
Contig1772	1940	Q8RY60	sp_plants	Complete Putative	0	69.28	527	3	69	1532	sp=DUF21 domain-containing protein At1g47330; Arabidopsis thaliana (Mouse-ear cress).
Contig1773	1900	B7FII2	tr_plants	Complete Sure	0	92.42	409	3	126	1355	tr=Uncharacterized protein; Medicago truncatula (Barrel medic) (Medicago tribuloides).
Contig1774	612	G7IL76	tr_plants	Complete Sure	4e-23	74.14	73	2	176	385	tr=Uncharacterized protein; Medicago truncatula (Barrel medic) (Medicago tribuloides).
Contig1775	625	G7IL76	tr_plants	Complete Sure	1e-25	76.56	73	2	176	385	tr=Uncharacterized protein; Medicago truncatula (Barrel medic) (Medicago tribuloides).
Contig1777	837	G7IL76	tr_plants	Complete Sure	2e-22	74.14	73	2	176	385	tr=Uncharacterized protein; Medicago truncatula (Barrel medic) (Medicago tribuloides).
Contig1778	1402	G7IDL0	tr_plants	C_terminal Putative	0	81.65	1796	1	1	1113	tr=Centromere protein; Medicago truncatula (Barrel medic) (Medicago tribuloides).
Contig1779	1366	Q8S9H7	sp_plants	Complete Sure	1e-103	54.9	307	2	20	952	sp=Transcription factor DIVARICATA; Antirrhinum majus (Garden snapdragon).
Contig1780	2278	P37107	sp_plants	Complete Sure	0	81.01	564	2	59	1729	sp=Signal recognition particle 54 kDa protein, chloroplastic; Arabidopsis thaliana (Mouse-ear cress).
Contig1781	1503	Q8RY18	sp_plants	Internal Sure	7e-179	71.5	1055	2	2	1144	sp=MATH domain-containing protein At5g43560; Arabidopsis thaliana (Mouse-ear cress).
Contig1782	1545	P52904	sp_plants	Complete Sure	0	96.39	359	2	134	1216	sp=Pyruvate dehydrogenase E1 component subunit beta, mitochondrial; Pisum sativum (Garden pea).
Contig1783	1845	Q9LV33	sp_plants	Complete Sure	0	81.2	512	1	31	1557	sp=Beta-glucosidase 44; Arabidopsis thaliana (Mouse-ear cress).
Contig1786	510	I1M5N6	tr_plants	Complete Sure	0.004	52.94	56	1	139	306	tr=Uncharacterized protein; Glycine max (Soybean) (Glycine hispida).
Contig1787	914	O22160	sp_plants	C_terminal Putative	8e-79	92.52	224	1	172	786	sp=Thylakoid lumenal 15 kDa protein 1, chloroplastic; Arabidopsis thaliana (Mouse-ear cress).
Contig1788	1396	G7JK42	tr_plants	Complete Sure	0	88	400	3	45	1223	tr=Transaldolase; Medicago truncatula (Barrel medic) (Medicago tribuloides).
Contig1790	973	Q9ZT05	sp_plants	Complete Sure	1e-65	91.89	129	1	142	534	sp=Photosystem I reaction center subunit psaK, chloroplastic; Medicago sativa (Alfalfa).
Contig1791	1301	I1KJM9	tr_plants	Complete Sure	2e-105	61.02	266	3	21	839	tr=Uncharacterized protein; Glycine max (Soybean) (Glycine hispida).
Contig1792	1282	O48782	sp_plants	Complete Sure	3e-130	71.48	282	3	102	947	sp=Heme oxygenase 1, chloroplastic; Arabidopsis thaliana (Mouse-ear cress).
Contig1793	3401	Q03194	sp_plants	Complete Sure	0	89.05	952	1	97	2955	sp=Plasma membrane ATPase 4; Nicotiana plumbaginifolia (Leadwort-leaved tobacco) (Tex-Mex tobacco).
Contig1794	881	I3SMS5	tr_plants	Complete Sure	3e-86	80.95	167	1	73	576	tr=Uncharacterized protein; Lotus japonicus (Lotus corniculatus var. japonicus).
Contig1795	1203	Q8VY10-2	sp_plants	C_terminal Putative	2e-110	72.22	431	1	1	684	Isoform 2 of Probable ubiquitin-conjugating enzyme E2 24 OS=Arabidopsis thaliana GN=UBC24
Contig1796	1013	Q8VY10-2	sp_plants	C_terminal Putative	1e-112	70.22	431	1	1	684	Isoform 2 of Probable ubiquitin-conjugating enzyme E2 24 OS=Arabidopsis thaliana GN=UBC24
Contig1798	543	P46302	sp_plants	Complete Sure	8e-24	88.24	65	1	121	318	sp=40S ribosomal protein S28; Zea mays (Maize).
Contig1802	1076	Q8LEK2	sp_plants	Complete Sure	4e-108	83.33	186	3	186	737	sp=Golgi apparatus membrane protein-like protein ECHIDNA; Arabidopsis thaliana (Mouse-ear cress).
Contig1804	649	P49690	sp_plants	Complete Sure	4e-92	96.48	140	2	41	469	sp=60S ribosomal protein L23; Arabidopsis thaliana (Mouse-ear cress).
Contig1805	1427	C6TMU0	tr_plants	C_terminal Putative	5e-124	56.92	403	2	5	1168	tr=Putative uncharacterized protein; Glycine max (Soybean) (Glycine hispida).
Contig1806	1614	Q8W3Y4	sp_plants	Complete Sure	0	95.38	392	2	107	1288	sp=S-adenosylmethionine synthase; Phaseolus lunatus (Lima bean) (Phaseolus limensis).
Contig1807	1085	B7FMV5	tr_plants	Complete Sure	3e-43	47.41	215	3	72	707	tr=Uncharacterized protein; Medicago truncatula (Barrel medic) (Medicago tribuloides).
Contig1810	1841	I3T8Z3	tr_plants	Complete Sure	0	90.37	515	2	14	1522	tr=Uncharacterized protein; Medicago truncatula (Barrel medic) (Medicago tribuloides).
Contig1811	3408	G7LIN4	tr_plants	C_terminal Putative	0	97.15	1117	1	1	2793	tr=Ran-binding protein; Medicago truncatula (Barrel medic) (Medicago tribuloides).
Contig1812	1425	B7FJ33	tr_plants	Complete Sure	0	93.2	294	2	71	955	tr=Putative uncharacterized protein; Medicago truncatula (Barrel medic) (Medicago tribuloides).
Contig1813	1695	P26300	sp_plants	Complete Sure	0	89.64	444	1	76	1410	sp=Enolase; Solanum lycopersicum (Tomato) (Lycopersicon esculentum).
Contig1814	993	I1K8Y6	tr_plants	Complete Sure	3e-110	87.36	192	3	81	656	tr=Uncharacterized protein; Glycine max (Soybean) (Glycine hispida).
Contig1815	1115	M4CZG0	tr_plants	C_terminal Sure	0.006	55.56	204	3	78	932	tr=Uncharacterized protein; pekinensis).
Contig1816	971	I1KK08	tr_plants	Complete Sure	2e-68	53.31	226	3	78	788	tr=Uncharacterized protein; Glycine max (Soybean) (Glycine hispida).
Contig1817	925	G7LCJ1	tr_plants	Complete Sure	3e-47	79.57	115	2	98	430	tr=Putative uncharacterized protein; Medicago truncatula (Barrel medic) (Medicago tribuloides).
Contig1818	623	G7LCJ1	tr_plants	Complete Sure	1e-45	89.25	115	2	98	430	tr=Putative uncharacterized protein; Medicago truncatula (Barrel medic) (Medicago tribuloides).
Contig1819	1588	G7L2Y0	tr_plants	C_terminal Putative	5e-179	90.53	2751	1	1	1062	tr=Translational activator GCN1; Medicago truncatula (Barrel medic) (Medicago tribuloides).
Contig1820	1902	I1J4H3	tr_plants	C_terminal Putative	0	80.67	708	3	6	1679	tr=Uncharacterized protein; Glycine max (Soybean) (Glycine hispida).
Contig1821	1095	I3S4M3	tr_plants	Complete Sure	3e-152	85.87	273	1	109	927	tr=Uncharacterized protein; Lotus japonicus (Lotus corniculatus var. japonicus).
Contig1822	1010	Q08298	sp_plants	C_terminal Putative	4e-71	53.45	392	1	121	933	sp=Dehydration-responsive protein RD22; Arabidopsis thaliana (Mouse-ear cress).
Contig1823	908	I1LMW4	tr_plants	Complete Sure	1e-57	67.12	144	3	75	536	tr=Uncharacterized protein; Glycine max (Soybean) (Glycine hispida).
Contig1824	465	G7JBK8	tr_plants	C_terminal Putative	4e-50	95.12	159	3	27	299	tr=NAD(P)H-quinone oxidoreductase subunit; Medicago truncatula (Barrel medic) (Medicago tribuloides).
Contig1825	1750	Q0WW84	sp_plants	Complete Sure	1e-152	69.38	435	1	37	1410	sp=Polyadenylate-binding protein RBP47B; Arabidopsis thaliana (Mouse-ear cress).
Contig1826	824	P82412	sp_plants	Complete Putative	2e-49	87.36	179	2	119	595	sp=30S ribosomal protein 3, chloroplastic; Spinacia oleracea (Spinach).
Contig1827	1337	O22607	sp_plants	C_terminal Putative	0	74.47	507	3	3	1157	sp=WD-40 repeat-containing protein MSI4; Arabidopsis thaliana (Mouse-ear cress).
Contig1828	946	I3SGV4	tr_plants	Complete Putative	1e-102	81.46	241	3	3	683	tr=Uncharacterized protein; Medicago truncatula (Barrel medic) (Medicago tribuloides).
Contig1829	617	P40590	sp_plants	Complete Sure	4e-62	100	120	3	45	407	sp=60S ribosomal protein L34; Pisum sativum (Garden pea).
Contig1830	597	P40590	sp_plants	Complete Sure	5e-60	94.49	120	3	54	437	sp=60S ribosomal protein L34; Pisum sativum (Garden pea).
Contig1831	838	Q9LUJ3	sp_plants	Complete Sure	9e-54	63.71	163	3	84	587	sp=Protein RDM1; Arabidopsis thaliana (Mouse-ear cress).
Contig1832	710	Q8LHP0	sp_plants	Complete Sure	5e-41	88.37	89	2	143	409	sp=Transcription elongation factor 1 homolog; Oryza sativa subsp. japonica (Rice).
Contig1833	865	Q8LHP0	sp_plants	Complete Sure	1e-16	93.75	89	2	143	682	sp=Transcription elongation factor 1 homolog; Oryza sativa subsp. japonica (Rice).
Contig1834	657	P49030	sp_plants	Complete Putative	2e-95	92.31	160	2	2	478	sp=Protein mago nashi homolog; Oryza sativa subsp. japonica (Rice).
Contig1835	1229	Q99090	sp_plants	C_terminal Putative	1e-72	53.63	401	3	54	989	sp=Light-inducible protein CPRF2; Petroselinum crispum (Parsley) (Petroselinum hortense).
Contig1836	761	Q9ZQX4	sp_plants	Complete Sure	2e-75	84.92	128	3	114	506	sp=V-type proton ATPase subunit F; Arabidopsis thaliana (Mouse-ear cress).
Contig1837	594	Q6NMQ7	sp_plants	Complete Sure	4e-33	81.82	101	1	46	408	sp=Gibberellin-regulated protein 6; Arabidopsis thaliana (Mouse-ear cress).
Contig1838	913	G7LEV6	tr_plants	Internal Sure	5e-06	51.72	693	2	47	962	tr=Cyclin-D-binding Myb-like transcription factor; Medicago truncatula (Barrel medic) (Medicago tribuloides).
Contig1839	1215	Q9SCY2	sp_plants	Complete Sure	2e-73	80.45	208	3	135	761	sp=Peptidyl-prolyl cis-trans isomerase FKBP13, chloroplastic; Arabidopsis thaliana (Mouse-ear cress).
Contig1840	1027	P38385	sp_plants	Complete Sure	2e-26	80	69	2	128	700	sp=Protein transport protein Sec61 subunit gamma; Oryza sativa subsp. japonica (Rice).
Contig1842	1668	Q9ZUU4	sp_plants	Complete Putative	1e-83	61.51	289	3	102	893	sp=Ribonucleoprotein At2g37220, chloroplastic; Arabidopsis thaliana (Mouse-ear cress).
Contig1844	3266	P35100	sp_plants	Complete Sure	0	97.4	922	2	131	2890	sp=Chaperone protein ClpC, chloroplastic; Pisum sativum (Garden pea).
Contig1845	2661	P35100	sp_plants	C_terminal Putative	0	97.04	922	2	29	2593	sp=Chaperone protein ClpC, chloroplastic; Pisum sativum (Garden pea).
Contig1846	2141	P34899	sp_plants	Complete Sure	0	97.3	518	3	48	1604	sp=Serine hydroxymethyltransferase, mitochondrial; Pisum sativum (Garden pea).
Contig1847	1195	P52902	sp_plants	C_terminal Putative	0	95.56	397	2	2	814	sp=Pyruvate dehydrogenase E1 component subunit alpha, mitochondrial; Pisum sativum (Garden pea).
Contig1848	1790	Q9M7Z1	sp_plants	Complete Sure	0	60.76	483	1	70	1644	sp=Lipoamide acyltransferase component of branched-chain alpha-keto acid dehydrogenase complex, mitochondrial; Arabidopsis thaliana (Mouse-ear cress).
Contig1849	960	G7L8X0	tr_plants	Complete Sure	4e-125	84.89	226	2	104	760	tr=Protein SYM1; Medicago truncatula (Barrel medic) (Medicago tribuloides).
Contig1850	1833	I1LS24	tr_plants	Complete Sure	0	69.55	534	1	52	1644	tr=Uncharacterized protein; Glycine max (Soybean) (Glycine hispida).
Contig1851	1217	O64639	sp_plants	C_terminal Putative	2e-87	63.22	683	3	3	1007	sp=Receptor-like serine/threonine-protein kinase At2g45590; Arabidopsis thaliana (Mouse-ear cress).
Contig1852	1224	Q9FGM1	sp_plants	Complete Sure	4e-100	78.02	188	2	209	805	sp=Abscisic acid receptor PYL8; Arabidopsis thaliana (Mouse-ear cress).
Contig1853	1053	Q8S8S7	sp_plants	C_terminal Putative	6e-118	68	801	2	2	879	sp=U-box domain-containing protein 34; Arabidopsis thaliana (Mouse-ear cress).
Contig1854	1103	O22928	sp_plants	C_terminal Putative	4e-10	47.54	510	1	250	1026	sp=Putative tRNA pseudouridine synthase; Arabidopsis thaliana (Mouse-ear cress).
Contig1855	946	Q4TU14	sp_plants	C_terminal Putative	3e-14	47.27	371	2	83	640	sp=E3 ubiquitin-protein ligase RHF1A; Arabidopsis thaliana (Mouse-ear cress).
Contig1856	740	K7KBA4	tr_plants	Complete Sure	1e-73	74.74	202	3	87	668	tr=Uncharacterized protein; Glycine max (Soybean) (Glycine hispida).
Contig1858	1364	Q9LT10	sp_plants	Complete Putative	9e-141	59.34	335	3	15	1031	sp=Probable carboxylesterase 18; Arabidopsis thaliana (Mouse-ear cress).
Contig1859	1384	G7K556	tr_plants	Complete Sure	0	86.07	322	3	30	1001	tr=Putative uncharacterized protein; Medicago truncatula (Barrel medic) (Medicago tribuloides).
Contig1860	1740	Q56YU0	sp_plants	Complete Sure	0	72.26	501	1	79	1587	sp=Aldehyde dehydrogenase family 2 member C4; Arabidopsis thaliana (Mouse-ear cress).
Contig1861	1050	O80813	sp_plants	Complete Sure	1e-64	64.46	197	2	158	784	sp=Ycf20-like protein; Arabidopsis thaliana (Mouse-ear cress).
Contig1862	1361	Q9FIJ7	sp_plants	Complete Sure	2e-119	73.78	283	1	79	1005	sp=Adenylate kinase 2, chloroplastic; Arabidopsis thaliana (Mouse-ear cress).
Contig1863	1081	G7IZ45	tr_plants	Complete Sure	3e-112	84.32	198	1	160	756	tr=Putative uncharacterized protein; Medicago truncatula (Barrel medic) (Medicago tribuloides).
Contig1865	881	Q9AST6	sp_plants	Complete Sure	3e-63	68.84	140	1	235	654	sp=Vacuolar protein sorting-associated protein 55 homolog; Arabidopsis thaliana (Mouse-ear cress).
Contig1866	1055	Q9AST6	sp_plants	Complete Sure	3e-17	75.56	140	1	235	828	sp=Vacuolar protein sorting-associated protein 55 homolog; Arabidopsis thaliana (Mouse-ear cress).
Contig1867	3562	P57997	sp_plants	Complete Sure	0	74.62	1012	3	18	3041	sp=Translation initiation factor IF-2, chloroplastic; Phaseolus vulgaris (Kidney bean) (French bean).
Contig1869	895	Q41649	sp_plants	Complete Sure	8e-81	99.16	151	3	60	515	sp=FK506-binding protein 2; Vicia faba (Broad bean) (Faba vulgaris).
Contig1870	734	Q41649	sp_plants	Complete Putative	3e-53	94.32	151	2	134	421	sp=FK506-binding protein 2; Vicia faba (Broad bean) (Faba vulgaris).
Contig1872	1016	O65717	sp_plants	C_terminal Putative	1e-109	74.61	716	1	1	771	sp=Cyclic nucleotide-gated ion channel 1; Arabidopsis thaliana (Mouse-ear cress).
Contig1873	1472	G7LDQ2	tr_plants	Complete Sure	0	87.7	375	1	103	1251	tr=Putative uncharacterized protein; Medicago truncatula (Barrel medic) (Medicago tribuloides).
Contig1874	1426	Q8VYA5	sp_plants	Complete Sure	3e-82	82.12	290	2	56	985	sp=Serine/arginine-rich splicing factor RS2Z33; Arabidopsis thaliana (Mouse-ear cress).
Contig1875	1284	I1KT03	tr_plants	Complete Putative	3e-177	74.35	312	3	3	938	tr=Uncharacterized protein; Glycine max (Soybean) (Glycine hispida).
Contig1876	819	Q06931	sp_plants	Complete Sure	3e-99	93.63	157	1	97	570	sp=ABA-responsive protein ABR17; Pisum sativum (Garden pea).
Contig1877	836	I1KT36	tr_plants	Complete Sure	6e-89	79.04	189	3	78	647	tr=Uncharacterized protein; Glycine max (Soybean) (Glycine hispida).
Contig1878	857	K7MVC4	tr_plants	Internal Sure	3e-12	56.58	1680	1	625	810	tr=Uncharacterized protein; Glycine max (Soybean) (Glycine hispida).
Contig1879	800	G7K4W0	tr_plants	Complete Sure	5e-60	60.96	151	3	33	497	tr=Skp1; Medicago truncatula (Barrel medic) (Medicago tribuloides).
Contig1883	1083	G7JWJ0	tr_plants	N_terminal Sure	1e-97	75.6	660	2	14	796	tr=Cysteine-rich receptor-like protein kinase; Medicago truncatula (Barrel medic) (Medicago tribuloides).
Contig1884	1251	G7IHP7	tr_plants	Complete Sure	1e-179	87.8	286	1	103	960	tr=PGR5-like protein; Medicago truncatula (Barrel medic) (Medicago tribuloides).
Contig1885	864	G7LHX9	tr_plants	Complete Sure	1e-81	72.16	194	2	83	646	tr=Non-specific lipid-transfer protein-like protein; Medicago truncatula (Barrel medic) (Medicago tribuloides).
Contig1886	1205	I1M2U5	tr_plants	Complete Sure	0	82.67	355	3	12	1073	tr=Uncharacterized protein; Glycine max (Soybean) (Glycine hispida).
Contig1887	1279	Q8RY17	sp_plants	C_terminal Putative	1e-122	64.71	751	1	1	1002	sp=Wall-associated receptor kinase-like 22; Arabidopsis thaliana (Mouse-ear cress).
Contig1888	884	G7JCN0	tr_plants	C_terminal Putative	2e-103	86.04	860	1	1	807	tr=Putative uncharacterized protein; Medicago truncatula (Barrel medic) (Medicago tribuloides).
Contig1889	923	Q940Q1	sp_plants	C_terminal Sure	0	88.12	431	3	3	914	sp=Probable pectate lyase 1; Arabidopsis thaliana (Mouse-ear cress).
Contig1890	1334	Q8LJS2	sp_plants	Complete Sure	6e-49	47.46	295	1	76	1038	sp=Histone deacetylase HDT1; Glycine max (Soybean) (Glycine hispida).
Contig1892	1491	O82383	sp_plants	C_terminal Putative	3e-112	48.51	467	3	3	1280	sp=UDP-glycosyltransferase 71D1; Arabidopsis thaliana (Mouse-ear cress).
Contig1893	1427	Q9LML7	sp_plants	C_terminal Putative	7e-115	47.38	476	3	6	1274	sp=UDP-glycosyltransferase 71C3; Arabidopsis thaliana (Mouse-ear cress).
Contig1894	888	Q9FT52	sp_plants	Complete Sure	7e-85	79.76	168	2	68	574	sp=ATP synthase subunit d, mitochondrial; Arabidopsis thaliana (Mouse-ear cress).
Contig1896	1162	Q07090	sp_plants	Complete Putative	3e-07	63.64	118	1	700	942	sp=Thioredoxin H-type 2; Nicotiana tabacum (Common tobacco).
Contig1897	1166	Q8RWW0	sp_plants	Internal Sure	1e-105	65.48	744	1	1	960	sp=Receptor-like serine/threonine-protein kinase ALE2; Arabidopsis thaliana (Mouse-ear cress).
Contig1898	1069	P35694	sp_plants	Complete Sure	5e-169	80.57	283	1	16	855	sp=Brassinosteroid-regulated protein BRU1; Glycine max (Soybean) (Glycine hispida).
Contig1899	1139	P35694	sp_plants	Complete Sure	6e-167	80.43	283	1	16	846	sp=Brassinosteroid-regulated protein BRU1; Glycine max (Soybean) (Glycine hispida).
Contig1900	1058	P35694	sp_plants	Complete Sure	2e-175	85.92	283	2	17	844	sp=Brassinosteroid-regulated protein BRU1; Glycine max (Soybean) (Glycine hispida).
Contig1901	1922	O80792	sp_plants	Internal Sure	3e-13	46.67	845	3	66	1706	sp=Putative DEAD-box ATP-dependent RNA helicase 33; Arabidopsis thaliana (Mouse-ear cress).
Contig1902	1753	B7FG42	tr_plants	Complete Sure	3e-34	93.85	65	1	1114	1311	tr=Putative uncharacterized protein; Medicago truncatula (Barrel medic) (Medicago tribuloides).
Contig1903	2652	Q9S7Z8	sp_plants	Complete Putative	0	73.64	640	2	224	2080	sp=Auxin efflux carrier component 3; Arabidopsis thaliana (Mouse-ear cress).
Contig1905	1058	Q9C8L4	sp_plants	C_terminal Putative	3e-145	81.43	294	1	31	786	sp=Persulfide dioxygenase ETHE1 homolog, mitochondrial; Arabidopsis thaliana (Mouse-ear cress).
Contig1906	917	G7IIN9	tr_plants	Complete Sure	3e-67	99.22	128	1	178	564	tr=U6 snRNA-associated Sm-like protein LSm1; Medicago truncatula (Barrel medic) (Medicago tribuloides).
Contig1907	1328	Q9SKZ2	sp_plants	Complete Sure	2e-143	73.86	275	1	232	1047	sp=Probable CCR4-associated factor 1 homolog 7; Arabidopsis thaliana (Mouse-ear cress).
Contig1908	1268	Q9SKZ2	sp_plants	Complete Putative	8e-107	66.29	275	1	232	987	sp=Probable CCR4-associated factor 1 homolog 7; Arabidopsis thaliana (Mouse-ear cress).
Contig1909	912	Q2HTP5	tr_plants	Complete Sure	1e-92	84.34	160	2	125	625	tr=Putative uncharacterized protein; Medicago truncatula (Barrel medic) (Medicago tribuloides).
Contig1910	1295	Q9SFX2	sp_plants	C_terminal Putative	5e-138	64.69	811	3	3	1013	sp=U-box domain-containing protein 43; Arabidopsis thaliana (Mouse-ear cress).
Contig1911	965	O23310	sp_plants	Complete Putative	3e-50	80.65	161	1	109	432	sp=Nuclear transcription factor Y subunit B-3; Arabidopsis thaliana (Mouse-ear cress).
Contig1912	1540	Q01587	sp_plants	Complete Putative	9e-101	48.82	413	3	51	1286	sp=Ribulose bisphosphate carboxylase/oxygenase activase, chloroplastic; Cucumis sativus (Cucumber).
Contig1913	497	G7JL09	tr_plants	Complete Sure	9e-24	88.46	52	2	107	268	tr=Uncharacterized protein; Medicago truncatula (Barrel medic) (Medicago tribuloides).
Contig1914	1607	Q9SCZ4	sp_plants	C_terminal Putative	5e-155	59.52	895	3	129	1472	sp=Receptor-like protein kinase FERONIA; Arabidopsis thaliana (Mouse-ear cress).
Contig1915	1952	Q8GWB7	sp_plants	Complete Sure	0	66.67	537	2	59	1708	sp=Putative glucuronosyltransferase PGSIP6; Arabidopsis thaliana (Mouse-ear cress).
Contig1918	995	Q94A20	sp_plants	Complete Putative	6e-66	53.09	256	1	58	783	sp=BI1-like protein; Arabidopsis thaliana (Mouse-ear cress).
Contig1919	1423	G7JFC6	tr_plants	C_terminal Putative	0	86.53	881	1	1	1023	tr=CCR4-NOT transcription complex subunit 10-B; Medicago truncatula (Barrel medic) (Medicago tribuloides).
Contig1920	1415	G7I4C4	tr_plants	Complete Sure	2e-121	86.54	214	1	550	1188	tr=Protein Mpv17; Medicago truncatula (Barrel medic) (Medicago tribuloides).
Contig1921	1369	P43156	sp_plants	Complete Putative	4e-97	45.32	360	2	62	1069	sp=Thiol protease SEN102; Hemerocallis sp. (Daylily).
Contig1922	1301	I1KAG5	tr_plants	Complete Sure	2e-127	76.19	251	3	216	995	tr=Uncharacterized protein; Glycine max (Soybean) (Glycine hispida).
Contig1923	638	K7KB52	tr_plants	Complete Sure	6e-62	72.79	139	2	53	463	tr=Uncharacterized protein; Glycine max (Soybean) (Glycine hispida).
Contig1924	734	K7L8B5	tr_plants	Complete Sure	7e-71	78.68	137	3	36	458	tr=Uncharacterized protein; Glycine max (Soybean) (Glycine hispida).
Contig1926	1593	Q5Z8P0	sp_plants	Complete Sure	0	76.74	392	1	166	1344	sp=Probable protein phosphatase 2C 60; Oryza sativa subsp. japonica (Rice).
Contig1927	987	B9IAT7	tr_plants	Complete Putative	4e-24	95.83	118	3	678	782	tr=Predicted protein; subsp. trichocarpa).
Contig1929	1114	Q8GY23	sp_plants	C_terminal Putative	0	83.97	3681	2	2	940	sp=E3 ubiquitin-protein ligase UPL1; Arabidopsis thaliana (Mouse-ear cress).
Contig1930	2029	P93673	sp_plants	C_terminal Putative	0	98.35	1124	1	1	1824	sp=Phytochrome type A; Lathyrus sativus (Chickling vetch).
Contig1933	2032	Q9LTX3	sp_plants	Complete Sure	0	68.2	530	1	106	1728	sp=Pyridoxine/pyridoxamine 5'-phosphate oxidase 1, chloroplastic; Arabidopsis thaliana (Mouse-ear cress).
Contig1934	1853	B7FJ05	tr_plants	Complete Sure	0	86.31	359	2	35	1105	tr=Uncharacterized protein; Medicago truncatula (Barrel medic) (Medicago tribuloides).
Contig1935	1549	P41346	sp_plants	Complete Sure	0	99.17	363	3	135	1226	sp=Ferredoxin--NADP reductase, chloroplastic; Vicia faba (Broad bean) (Faba vulgaris).
Contig1936	2123	M1BYJ7	sp_plants	Complete Sure	0	69.86	577	1	70	1803	sp=External alternative NAD(P)H-ubiquinone oxidoreductase B1, mitochondrial; Solanum tuberosum (Potato).
Contig1937	524	P48505	sp_plants	Complete Sure	0.013	61.11	62	1	154	312	sp=Ubiquinol-cytochrome c reductase complex 6.7 kDa protein; Solanum tuberosum (Potato).
Contig1938	769	Q9SRL8	sp_plants	Complete Sure	3e-61	81.98	165	3	75	620	sp=LOB domain-containing protein 21; Arabidopsis thaliana (Mouse-ear cress).
Contig1939	1260	Q9LX31	sp_plants	Complete Sure	1e-66	61.71	265	3	162	941	sp=Tetrapyrrole-binding protein, chloroplastic; Arabidopsis thaliana (Mouse-ear cress).
Contig1940	633	P43082	sp_plants	C_terminal Putative	6e-74	83.46	212	3	6	437	sp=Hevein-like preproprotein; Arabidopsis thaliana (Mouse-ear cress).
Contig1941	1869	Q6R3K6	sp_plants	C_terminal Putative	0	80.84	676	3	3	1430	sp=Probable metal-nicotianamine transporter YSL6; Arabidopsis thaliana (Mouse-ear cress).
Contig1943	733	Q9FIJ2	sp_plants	Complete Sure	2e-49	75.79	97	3	153	449	sp=NADH dehydrogenase [ubiquinone] 1 alpha subcomplex subunit 2; Arabidopsis thaliana (Mouse-ear cress).
Contig1944	1197	G7LAI1	tr_plants	Complete Putative	7e-174	76.27	320	1	88	1005	tr=F-box protein SKIP28; Medicago truncatula (Barrel medic) (Medicago tribuloides).
Contig1945	590	P34789	sp_plants	Complete Sure	9e-15	70.59	64	3	129	326	sp=40S ribosomal protein S28-2; Arabidopsis thaliana (Mouse-ear cress).
Contig1946	1003	Q42342	sp_plants	Complete Sure	2e-70	74.44	134	1	82	483	sp=Cytochrome b5 isoform A; Arabidopsis thaliana (Mouse-ear cress).
Contig1950	442	Q9SY29	sp_plants	Internal Sure	5e-54	63.43	382	2	2	442	sp=Probable purine permease 4; Arabidopsis thaliana (Mouse-ear cress).
Contig1951	1543	Q9SLN8	sp_plants	Complete Sure	6e-154	63.27	343	2	110	1159	sp=2-alkenal reductase (NADP(+)-dependent); Nicotiana tabacum (Common tobacco).
Contig1952	1282	Q9STF9	sp_plants	Complete Sure	2e-101	63.08	257	1	82	873	sp=Pentatricopeptide repeat-containing protein At3g46870; Arabidopsis thaliana (Mouse-ear cress).
Contig1953	707	G7JLJ9	tr_plants	Complete Sure	4e-66	88.46	130	3	45	437	tr=Dynein light chain 1 cytoplasmic-like protein; Medicago truncatula (Barrel medic) (Medicago tribuloides).
Contig1954	1290	C6T7J8	tr_plants	Complete Sure	1e-111	65.52	278	3	123	1076	tr=Uncharacterized protein; Glycine max (Soybean) (Glycine hispida).
Contig1955	1200	A9PH66	tr_plants	Complete Sure	4e-29	75.71	70	3	123	983	tr=Putative uncharacterized protein; subsp. trichocarpa).
Contig1956	1005	P0C8Z0	sp_plants	Complete Putative	9e-37	53.49	210	3	48	623	sp=Uncharacterized protein OsI_027940; Oryza sativa subsp. indica (Rice).
Contig1957	846	Q9FLX7	sp_plants	Complete Sure	8e-85	78.29	169	2	59	613	sp=Probable NADH dehydrogenase [ubiquinone] 1 alpha subcomplex subunit 5, mitochondrial; Arabidopsis thaliana (Mouse-ear cress).
Contig1958	2558	A5B4D2	sp_plants	Complete Sure	0	89.63	680	1	13	2079	sp=Translation factor GUF1 homolog, chloroplastic; Vitis vinifera (Grape).
Contig1959	1872	G7KS18	tr_plants	Complete Sure	0	89.34	467	1	34	1431	tr=Amino acid transporter; Medicago truncatula (Barrel medic) (Medicago tribuloides).
Contig1960	2326	O24629	sp_plants	Complete Sure	0	63.99	502	1	202	1680	sp=RNA polymerase sigma factor sigA; Arabidopsis thaliana (Mouse-ear cress).
Contig1962	724	Q39315	sp_plants	Complete Sure	3e-45	85.88	92	1	157	432	sp=Acyl-CoA-binding protein; Brassica napus (Rape).
Contig1964	1104	Q8VZ67	sp_plants	N_terminal Sure	2e-154	73.51	595	3	171	1106	sp=Uncharacterized zinc finger CCHC domain-containing protein At4g19190; Arabidopsis thaliana (Mouse-ear cress).
Contig1965	683	Q05462	sp_plants	Complete Sure	2e-65	96.3	135	2	59	466	sp=60S ribosomal protein L27; Pisum sativum (Garden pea).
Contig1967	688	P16180	sp_plants	C_terminal Putative	8e-18	57.83	149	2	20	307	sp=30S ribosomal protein S17, chloroplastic; Arabidopsis thaliana (Mouse-ear cress).
Contig1968	1281	Q9M1T1	sp_plants	C_terminal Putative	8e-81	83.66	350	2	2	463	sp=Probable arabinose 5-phosphate isomerase; Arabidopsis thaliana (Mouse-ear cress).
Contig1969	1049	G7JMV6	tr_plants	Complete Sure	2e-76	71.72	191	3	114	674	tr=Uncharacterized protein; Medicago truncatula (Barrel medic) (Medicago tribuloides).
Contig1971	1231	Q9FII2	sp_plants	C_terminal Putative	0	65.96	0	3	114	926	sp=F-box/kelch-repeat protein At5g42350; Arabidopsis thaliana (Mouse-ear cress).
Contig1972	1912	Q6ICX4	sp_plants	Complete Sure	0	82.43	432	1	145	1476	sp=Polypyrimidine tract-binding protein homolog 3; Arabidopsis thaliana (Mouse-ear cress).
Contig1973	1209	G7K2P1	tr_plants	Complete Sure	0	80.27	0	1	58	960	tr=1-aminocyclopropane-1-carboxylate oxidase; Medicago truncatula (Barrel medic) (Medicago tribuloides).
Contig1974	1895	I1NFY6	tr_plants	Complete Sure	0	77.72	528	2	23	1603	tr=Uncharacterized protein; Glycine max (Soybean) (Glycine hispida).
Contig1976	940	Q9LQI7	sp_plants	Complete Sure	1e-123	72	227	2	68	748	sp=Probable complex I intermediate-associated protein 30; Arabidopsis thaliana (Mouse-ear cress).
Contig1977	718	Q05462	sp_plants	Complete Sure	2e-50	87.3	135	3	72	479	sp=60S ribosomal protein L27; Pisum sativum (Garden pea).
Contig1978	1298	Q9SZI6	sp_plants	Complete Putative	2e-14	96.67	352	3	78	1037	sp=Putative GATA transcription factor 22; Arabidopsis thaliana (Mouse-ear cress).
Contig1979	1304	Q9SZI6	sp_plants	Complete Putative	2e-14	96.67	352	3	78	1037	sp=Putative GATA transcription factor 22; Arabidopsis thaliana (Mouse-ear cress).
Contig1981	1440	Q9M1H3	sp_plants	C_terminal Putative	2e-180	87.65	723	1	1	975	sp=ABC transporter F family member 4; Arabidopsis thaliana (Mouse-ear cress).
Contig1983	783	O81223	sp_plants	Complete Sure	1e-102	72.43	222	1	82	726	sp=Calcineurin B-like protein 4; Arabidopsis thaliana (Mouse-ear cress).
Contig1984	896	O81223	sp_plants	Complete Sure	2e-99	71.5	222	1	100	750	sp=Calcineurin B-like protein 4; Arabidopsis thaliana (Mouse-ear cress).
Contig1985	695	F6GYH5	tr_plants	C_terminal Sure	4e-53	83.51	111	3	141	557	tr=Putative uncharacterized protein; Vitis vinifera (Grape).
Contig1987	1189	B7FHB4	tr_plants	Complete Sure	5e-114	79.64	221	2	155	808	tr=Putative uncharacterized protein; Medicago truncatula (Barrel medic) (Medicago tribuloides).
Contig1988	536	K7KIC6	tr_plants	Complete Sure	9e-18	71.15	52	2	56	214	tr=Uncharacterized protein; Glycine max (Soybean) (Glycine hispida).
Contig1990	910	G7JN90	sp_plants	N_terminal Sure	2e-128	74.32	870	1	25	912	sp=Peptidyl-prolyl cis-trans isomerase; Medicago truncatula (Barrel medic) (Medicago tribuloides).
Contig1991	1164	O23193	sp_plants	Complete Sure	4e-94	70.56	236	3	135	812	sp=CBS domain-containing protein CBSX1, chloroplastic; Arabidopsis thaliana (Mouse-ear cress).
Contig1992	786	I1KGZ4	tr_plants	Internal Sure	1e-31	58.33	661	1	712	864	tr=Uncharacterized protein; Glycine max (Soybean) (Glycine hispida).
Contig1993	362	Q09134	sp_plants	N_terminal Sure	0.023	55.56	159	1	64	273	sp=Abscisic acid and environmental stress-inducible protein; Medicago falcata (Sickle medic).
Contig1994	365	Q09134	sp_plants	N_terminal Sure	0.009	58.82	159	2	41	295	sp=Abscisic acid and environmental stress-inducible protein; Medicago falcata (Sickle medic).
Contig1995	1537	K7MUM7	tr_plants	C_terminal Putative	0	88.55	706	1	1	1287	tr=Uncharacterized protein; Glycine max (Soybean) (Glycine hispida).
Contig1996	771	P32292	sp_plants	Complete Sure	3e-23	61.11	99	1	130	429	sp=Indole-3-acetic acid-induced protein ARG2; Vigna radiata var. radiata (Mung bean) (Phaseolus aureus).
Contig1998	1211	Q8RYD1	sp_plants	Complete Putative	2e-43	49.36	337	2	8	868	sp=B3 domain-containing protein REM16; Arabidopsis thaliana (Mouse-ear cress).
Contig1999	1330	O23310	sp_plants	Complete Sure	3e-69	85.95	161	2	323	871	sp=Nuclear transcription factor Y subunit B-3; Arabidopsis thaliana (Mouse-ear cress).
Contig2000	614	Q9LSQ6	sp_plants	Complete Sure	8e-40	65.09	127	2	122	463	sp=Calcium-binding protein PBP1; Arabidopsis thaliana (Mouse-ear cress).
Contig1760_split_0	2051	Q9ST63	sp_plants	Complete Sure	0	74.75	495	3	48	1556	sp=Internal alternative NAD(P)H-ubiquinone oxidoreductase A1, mitochondrial; Solanum tuberosum (Potato).
Contig1760_split_1	1011	P0C5C6	sp_plants	N_terminal Sure	0.059	47.22	139	3	60	1013	sp=Protein GOS9; Oryza sativa subsp. japonica (Rice).
Contig1761_split_0	2095	Q9ST63	sp_plants	Complete Sure	0	74.75	495	3	48	1556	sp=Internal alternative NAD(P)H-ubiquinone oxidoreductase A1, mitochondrial; Solanum tuberosum (Potato).
Contig1761_split_1	1054	P0C5C6	sp_plants	N_terminal Sure	0.061	47.22	139	3	60	1055	sp=Protein GOS9; Oryza sativa subsp. japonica (Rice).
Contig1841_split_0	985	P32110	sp_plants	Complete Sure	2e-86	63.72	225	2	92	754	sp=Probable glutathione S-transferase; Glycine max (Soybean) (Glycine hispida).
Contig1841_split_1	1615	F6LPV4	tr_plants	Complete Sure	0	79.38	542	1	19	1575	tr=RopGEF7b; Medicago truncatula (Barrel medic) (Medicago tribuloides).
Contig5601	1410	G7K078	tr_plants	Complete Sure	0	83.94	328	1	178	1170	tr=Putative uncharacterized protein; Medicago truncatula (Barrel medic) (Medicago tribuloides).
Contig5603	936	K7K1Y2	tr_plants	C_terminal Putative	2e-80	73.04	247	2	2	613	tr=Uncharacterized protein; Glycine max (Soybean) (Glycine hispida).
Contig5605	1247	I3SM08	tr_plants	Complete Sure	2e-142	83.77	280	3	111	926	tr=Uncharacterized protein; Medicago truncatula (Barrel medic) (Medicago tribuloides).
Contig5606	1192	I3S8Y8	tr_plants	Complete Sure	0	97.04	304	1	85	999	tr=Uncharacterized protein; Medicago truncatula (Barrel medic) (Medicago tribuloides).
Contig5607	1220	I3SA16	tr_plants	Complete Sure	7e-09	76.32	38	2	515	667	tr=Uncharacterized protein; Medicago truncatula (Barrel medic) (Medicago tribuloides).
Contig5608	1329	Q7XUF4	sp_plants	C_terminal Putative	3e-61	68	710	3	3	452	sp=Cyclin-dependent kinase G-2; Oryza sativa subsp. japonica (Rice).
Contig5609	1432	Q7XUF4	sp_plants	C_terminal Putative	7e-61	68	710	3	3	452	sp=Cyclin-dependent kinase G-2; Oryza sativa subsp. japonica (Rice).
Contig5611	1186	Q42569	sp_plants	C_terminal Putative	2e-160	74.19	472	1	1	993	sp=Cytochrome P450 90A1; Arabidopsis thaliana (Mouse-ear cress).
Contig5612	1175	G7JC60	tr_plants	Complete Sure	6e-174	74.34	344	3	33	1061	tr=Endoribonuclease Dicer-like protein; Medicago truncatula (Barrel medic) (Medicago tribuloides).
Contig5614	655	C6T5N2	tr_plants	Complete Sure	4e-35	89.86	69	1	19	228	tr=Uncharacterized protein; Glycine max (Soybean) (Glycine hispida).
Contig5615	1040	Q9SKN3	sp_plants	Complete Sure	5e-82	70.05	179	1	211	774	sp=CASP-like protein At2g28370; Arabidopsis thaliana (Mouse-ear cress).
Contig5616	1102	G7KX93	tr_plants	C_terminal Putative	1e-137	94.63	476	2	2	619	tr=Sialyltransferase-like protein; Medicago truncatula (Barrel medic) (Medicago tribuloides).
Contig5618	1289	I3SV96	tr_plants	Complete Putative	0	85.01	376	1	1	1110	tr=Uncharacterized protein; Medicago truncatula (Barrel medic) (Medicago tribuloides).
Contig5619	1631	I1JK72	tr_plants	Complete Sure	0	74.19	427	3	6	1310	tr=Uncharacterized protein; Glycine max (Soybean) (Glycine hispida).
Contig5620	708	F4JVB8	sp_plants	Complete Sure	5e-30	60.92	100	2	203	475	sp=Protein RADIALIS-like 1; Arabidopsis thaliana (Mouse-ear cress).
Contig5621	1221	Q5Z749	sp_plants	Complete Sure	1e-72	52	266	1	40	906	sp=Auxin-responsive protein IAA21; Oryza sativa subsp. japonica (Rice).
Contig5622	1785	Q8RX01	sp_plants	Complete Sure	1e-180	59.55	441	1	154	1479	sp=BTB/POZ domain-containing protein At3g05675; Arabidopsis thaliana (Mouse-ear cress).
Contig5623	1166	G7LIP5	tr_plants	C_terminal Putative	1e-162	84.21	352	2	2	949	tr=Thioredoxin family protein; Medicago truncatula (Barrel medic) (Medicago tribuloides).
Contig5624	1178	Q9LME8	sp_plants	Internal Sure	4e-53	56.38	487	1	637	1815	sp=UDP-glycosyltransferase 85A7; Arabidopsis thaliana (Mouse-ear cress).
Contig5625	1465	Q00624	sp_plants	C_terminal Putative	4e-121	51.06	555	1	7	1155	sp=L-ascorbate oxidase homolog; Brassica napus (Rape).
Contig5626	1186	I1N9S8	tr_plants	C_terminal Putative	2e-159	82.04	730	1	1	855	tr=Uncharacterized protein; Glycine max (Soybean) (Glycine hispida).
Contig5627	693	G7J586	tr_plants	Complete Sure	2e-44	83.06	124	3	132	497	tr=Putative uncharacterized protein; Medicago truncatula (Barrel medic) (Medicago tribuloides).
Contig5630	1241	Q8W4J2	sp_plants	C_terminal Putative	4e-104	64.07	567	2	2	775	sp=Mitogen-activated protein kinase 16; Arabidopsis thaliana (Mouse-ear cress).
Contig5631	1148	Q9SFC6	sp_plants	Complete Sure	2e-78	63.64	240	2	119	832	sp=Rho GDP-dissociation inhibitor 1; Arabidopsis thaliana (Mouse-ear cress).
Contig5634	1695	Q1PF50	sp_plants	Complete Sure	0	65.38	489	3	18	1484	sp=Probable serine protease EDA2; Arabidopsis thaliana (Mouse-ear cress).
Contig5637	951	P50700	sp_plants	Complete Putative	2e-86	56.14	244	3	3	701	sp=Osmotin-like protein OSM34; Arabidopsis thaliana (Mouse-ear cress).
Contig5638	1286	Q1G3L1	sp_plants	C_terminal Putative	1e-77	72.45	269	1	64	729	sp=Probable mitochondrial import inner membrane translocase subunit TIM21; Arabidopsis thaliana (Mouse-ear cress).
Contig5639	1380	A7UQU8	tr_plants	C_terminal Putative	0	95.41	512	3	6	926	tr=Homeodomain-like; Uridylate kinase; Medicago truncatula (Barrel medic) (Medicago tribuloides).
Contig5647	571	I1K2W4	tr_plants	Complete Sure	7e-47	67.83	112	2	50	403	tr=Uncharacterized protein; Glycine max (Soybean) (Glycine hispida).
Contig5648	1504	G7JZY6	tr_plants	Complete Sure	0	90.43	439	3	54	1370	tr=N-acetylornithine deacetylase-like protein; Medicago truncatula (Barrel medic) (Medicago tribuloides).
Contig5649	1040	Q9LI74	sp_plants	C_terminal Putative	1e-74	61.62	1004	2	2	646	sp=Protein CHUP1, chloroplastic; Arabidopsis thaliana (Mouse-ear cress).
Contig5651	755	G7LIX0	tr_plants	C_terminal Putative	8e-36	71.53	207	1	7	402	tr=Putative uncharacterized protein; Medicago truncatula (Barrel medic) (Medicago tribuloides).
Contig5652	1082	Q38910	sp_plants	C_terminal Putative	6e-134	72.24	286	2	5	796	sp=Probable xyloglucan endotransglucosylase/hydrolase protein 23; Arabidopsis thaliana (Mouse-ear cress).
Contig5653	1727	C0LGX1-2	sp_plants	C_terminal Sure	1e-14	45.63	276	2	173	1495	Isoform 2 of Probable LRR receptor-like serine/threonine-protein kinase At5g65240 OS=Arabidopsis thaliana GN=At5g65240
Contig5654	1539	Q9SRE4	sp_plants	Complete Sure	5e-159	78.98	347	3	180	1217	sp=UDP-galactose transporter 2; Arabidopsis thaliana (Mouse-ear cress).
Contig5655	1152	Q940Q8	sp_plants	C_terminal Putative	2e-170	93.46	415	3	3	785	sp=Probable beta-1,4-xylosyltransferase IRX10L; Arabidopsis thaliana (Mouse-ear cress).
Contig5658	458	G7I8P5	tr_plants	C_terminal Putative	1e-17	68.25	402	1	7	363	tr=Putative uncharacterized protein; Medicago truncatula (Barrel medic) (Medicago tribuloides).
Contig5660	1144	Q93YS4	sp_plants	C_terminal Putative	2e-119	83.47	751	2	2	751	sp=ABC transporter G family member 22; Arabidopsis thaliana (Mouse-ear cress).
Contig5661	1146	I3S5W9	tr_plants	Complete Putative	1e-136	86.92	242	1	1	699	tr=Uncharacterized protein; Medicago truncatula (Barrel medic) (Medicago tribuloides).
Contig5663	1578	G7K7Z0	tr_plants	Complete Sure	0	89.35	383	3	129	1286	tr=Calcium-dependent protein kinase; Medicago truncatula (Barrel medic) (Medicago tribuloides).
Contig5664	802	G7KV21	tr_plants	Complete Sure	4e-48	89.77	100	1	226	528	tr=Putative uncharacterized protein; Medicago truncatula (Barrel medic) (Medicago tribuloides).
Contig5665	985	Q0WRX3	sp_plants	C_terminal Putative	1e-124	61.92	502	1	1	852	sp=Serine carboxypeptidase-like 40; Arabidopsis thaliana (Mouse-ear cress).
Contig5666	1372	Q9S7T8	sp_plants	Complete Sure	5e-138	58.06	391	2	50	1219	sp=Serpin-ZX; Arabidopsis thaliana (Mouse-ear cress).
Contig5669	1055	Q9LUZ9	sp_plants	N_terminal Sure	1e-08	48.94	308	2	263	808	sp=RING-H2 finger protein ATL63; Arabidopsis thaliana (Mouse-ear cress).
Contig5670	809	G7L7T5	tr_plants	Complete Sure	3e-76	69.87	156	1	37	507	tr=MLP-like protein; Medicago truncatula (Barrel medic) (Medicago tribuloides).
Contig5671	1284	G7JIM5	tr_plants	C_terminal Putative	7e-180	90.29	408	1	1	837	tr=Putative uncharacterized protein; Medicago truncatula (Barrel medic) (Medicago tribuloides).
Contig5674	1022	D7LTJ4	sp_plants	Complete Sure	5e-54	57.89	154	1	343	801	sp=CASP-like protein ARALYDRAFT_485429; Arabidopsis lyrata subsp. lyrata (Lyre-leaved rock-cress).
Contig5675	1477	Q8LPQ8-2	sp_plants	C_terminal Putative	0	69.7	739	3	3	1400	Isoform 2 of Monosaccharide-sensing protein 2 OS=Arabidopsis thaliana GN=MSSP2
Contig5676	1142	G7KT11	tr_plants	C_terminal Putative	8e-76	93.7	488	1	352	1107	tr=NF-kappa-B-activating protein; Medicago truncatula (Barrel medic) (Medicago tribuloides).
Contig5679	913	G7KC35	tr_plants	C_terminal Putative	1e-143	84.38	1832	1	1	780	tr=Lysine-specific demethylase 5D; Medicago truncatula (Barrel medic) (Medicago tribuloides).
Contig5680	1296	G7KN19	tr_plants	C_terminal Putative	0	85.3	693	3	3	974	tr=Putative uncharacterized protein; Medicago truncatula (Barrel medic) (Medicago tribuloides).
Contig5682	995	I1JR51	tr_plants	Complete Sure	1e-83	80.19	218	1	109	735	tr=Uncharacterized protein; Glycine max (Soybean) (Glycine hispida).
Contig5683	959	Q8L467	sp_plants	Complete Putative	5e-49	67.93	283	1	115	825	sp=Transcription factor bHLH104; Arabidopsis thaliana (Mouse-ear cress).
Contig5685	755	Q9SVM8	sp_plants	Complete Putative	4e-20	49.37	158	2	77	400	sp=Glycine-rich RNA-binding protein 2, mitochondrial; Arabidopsis thaliana (Mouse-ear cress).
Contig5686	1537	I3SZ16	tr_plants	Complete Sure	0	83.44	0	1	145	1131	tr=Uncharacterized protein; Lotus japonicus (Lotus corniculatus var. japonicus).
Contig5688	1760	Q9MA15-2	sp_plants	C_terminal Putative	0	80.29	569	1	52	1551	Isoform 2 of Uncharacterized aarF domain-containing protein kinase At1g79600, chloroplastic OS=Arabidopsis thaliana GN=At1g79600
Contig5689	998	B0F481-3	sp_plants	C_terminal Putative	2e-140	73.64	451	2	2	781	Isoform 3 of Bifunctional dethiobiotin synthetase/7,8-diamino-pelargonic acid aminotransferase, mitochondrial OS=Arabidopsis thaliana GN=BIO3-BIO1
Contig5690	1140	C6TMS9	tr_plants	Complete Sure	4e-93	75.56	238	1	217	918	tr=Uncharacterized protein; Glycine max (Soybean) (Glycine hispida).
Contig5691	679	G7JHI6	tr_plants	Complete Sure	1e-33	76.34	85	2	62	343	tr=Putative uncharacterized protein; Medicago truncatula (Barrel medic) (Medicago tribuloides).
Contig5692	1062	G7IF77	tr_plants	Complete Sure	8e-101	87.79	170	2	104	622	tr=Putative uncharacterized protein; Medicago truncatula (Barrel medic) (Medicago tribuloides).
Contig5694	1080	K7LPK6	tr_plants	C_terminal Putative	1e-99	85.26	323	2	2	553	tr=Uncharacterized protein; Glycine max (Soybean) (Glycine hispida).
Contig5695	1101	G7LDS7	tr_plants	C_terminal Putative	1e-124	78.46	742	3	3	785	tr=GD3A; Medicago truncatula (Barrel medic) (Medicago tribuloides).
Contig5696	1062	P52420	sp_plants	C_terminal Putative	4e-68	78.52	532	1	229	873	sp=Phosphoribosylamine--glycine ligase, chloroplastic; Arabidopsis thaliana (Mouse-ear cress).
Contig5698	1250	I3T1U4	tr_plants	Complete Sure	9e-81	72.11	306	1	88	975	tr=Uncharacterized protein; Lotus japonicus (Lotus corniculatus var. japonicus).
Contig5699	1164	G7J869	tr_plants	C_terminal Putative	8e-169	96.31	551	2	2	736	tr=GTPase activator-like protein of Rab-like small GTPases; Medicago truncatula (Barrel medic) (Medicago tribuloides).
Contig5700	1430	B7FJ07	tr_plants	Complete Sure	0	91.48	325	1	103	1080	tr=Quinone oxidoreductase PIG3; Medicago truncatula (Barrel medic) (Medicago tribuloides).
Contig5701	1537	Q9LPS1	sp_plants	C_terminal Putative	4e-180	70.23	498	1	1	1206	sp=Hexokinase-3; Arabidopsis thaliana (Mouse-ear cress).
Contig5702	1496	Q8L7W5	sp_plants	Complete Sure	1e-173	77.89	298	2	140	1039	sp=Methylsterol monooxygenase 1-1; Arabidopsis thaliana (Mouse-ear cress).
Contig5703	1123	Q8L796-2	sp_plants	C_terminal Putative	5e-105	77.16	318	3	3	599	Isoform 2 of Phosphatidylinositol 4-phosphate 5-kinase 2 OS=Arabidopsis thaliana GN=PIP5K2
Contig5704	1295	I1LJQ2	tr_plants	Complete Sure	5e-156	85.89	281	1	49	891	tr=Uncharacterized protein; Glycine max (Soybean) (Glycine hispida).
Contig5705	1778	Q9LVW3	sp_plants	Complete Sure	1e-174	58.26	468	1	178	1563	sp=UDP-glycosyltransferase 79B1; Arabidopsis thaliana (Mouse-ear cress).
Contig5706	416	I1MIX6	tr_plants	N_terminal Sure	3e-15	59.77	423	1	163	417	tr=Uncharacterized protein; Glycine max (Soybean) (Glycine hispida).
Contig5707	800	Q8LDC8	sp_plants	Complete Sure	2e-57	59.79	218	1	40	672	sp=Ethylene-responsive transcription factor 1B; Arabidopsis thaliana (Mouse-ear cress).
Contig5709	805	Q9FZ84	sp_plants	Complete Putative	1e-18	45.92	155	1	97	507	sp=Glycine-rich RNA-binding protein 6, mitochondrial; Arabidopsis thaliana (Mouse-ear cress).
Contig5710	1313	Q42783	sp_plants	Complete Sure	0	72.52	0	3	141	953	sp=Biotin carboxyl carrier protein of acetyl-CoA carboxylase, chloroplastic; Glycine max (Soybean) (Glycine hispida).
Contig5713	1057	G7I817	tr_plants	C_terminal Putative	1e-154	83.08	548	1	1	804	tr=BTB/POZ domain-containing protein; Medicago truncatula (Barrel medic) (Medicago tribuloides).
Contig5714	865	Q9FLB1	sp_plants	Complete Sure	7e-61	68.31	203	3	243	839	sp=Abscisic acid receptor PYL5; Arabidopsis thaliana (Mouse-ear cress).
Contig5715	1528	K7M2R0	tr_plants	Complete Sure	2e-158	76.85	322	1	115	1083	tr=Uncharacterized protein; Glycine max (Soybean) (Glycine hispida).
Contig5716	1241	Q9SYU4	sp_plants	C_terminal Putative	2e-07	52.5	381	3	117	1106	sp=Peroxisome biogenesis factor 10; Arabidopsis thaliana (Mouse-ear cress).
Contig5717	686	G7JND1	tr_plants	C_terminal Putative	2e-29	73.96	619	3	3	302	tr=Protein kinase family protein; Medicago truncatula (Barrel medic) (Medicago tribuloides).
Contig5718	2336	Q8LPJ4	sp_plants	Complete Sure	0	91.58	605	1	64	1884	sp=ABC transporter E family member 2; Arabidopsis thaliana (Mouse-ear cress).
Contig5719	1515	I1KMW4	tr_plants	C_terminal Putative	5e-139	68.75	478	2	41	1264	tr=Uncharacterized protein; Glycine max (Soybean) (Glycine hispida).
Contig5721	1617	G7JPP9	tr_plants	Complete Sure	0	81.88	438	2	11	1384	tr=Acyl-coenzyme A thioesterase; Medicago truncatula (Barrel medic) (Medicago tribuloides).
Contig5722	1278	G7JWF9	tr_plants	C_terminal Putative	2e-118	80	1546	2	68	1063	tr=Cell division cycle and apoptosis regulator protein; Medicago truncatula (Barrel medic) (Medicago tribuloides).
Contig5723	1765	Q9ZWJ3-3	sp_plants	Complete Sure	8e-153	49.41	427	3	39	1505	Isoform 2 of UDP-glycosyltransferase 85A2 OS=Arabidopsis thaliana GN=UGT85A2
Contig5724	1363	Q8LPQ6-2	sp_plants	C_terminal Putative	2e-152	74.69	457	3	3	977	Isoform 2 of ABC transporter B family member 28 OS=Arabidopsis thaliana GN=ABCB28
Contig5726	1320	Q8W4G3	sp_plants	C_terminal Putative	0	72.29	0	3	3	1076	sp=MATE efflux family protein 4, chloroplastic; Arabidopsis thaliana (Mouse-ear cress).
Contig5727	628	G7J3Y2	tr_plants	C_terminal Putative	4e-24	81.82	310	1	46	291	tr=Putative uncharacterized protein; Medicago truncatula (Barrel medic) (Medicago tribuloides).
Contig5729	1204	G7L0T7	tr_plants	C_terminal Putative	2e-71	91.5	956	2	5	469	tr=5'-3' exoribonuclease; Medicago truncatula (Barrel medic) (Medicago tribuloides).
Contig5731	1436	Q1PET6-2	sp_plants	Complete Sure	0	75.22	354	2	35	1213	Isoform 2 of Probable isoprenylcysteine alpha-carbonyl methylesterase ICMEL2 OS=Arabidopsis thaliana GN=ICMEL2
Contig5732	958	Q9SYH4	sp_plants	Internal Sure	1e-37	65.38	308	1	298	1257	sp=Nuclear transcription factor Y subunit A-5; Arabidopsis thaliana (Mouse-ear cress).
Contig5733	1564	B7FL75	tr_plants	Complete Sure	0	89.92	397	3	84	1235	tr=Uncharacterized protein; Medicago truncatula (Barrel medic) (Medicago tribuloides).
Contig5734	1213	Q9FJ82	sp_plants	Complete Sure	1e-153	80.3	298	3	51	959	sp=Putative 4-hydroxy-tetrahydrodipicolinate reductase 3, chloroplastic; Arabidopsis thaliana (Mouse-ear cress).
Contig5735	1220	Q9SCL7	sp_plants	Complete Sure	2e-144	70.03	347	1	40	1065	sp=Acetylglutamate kinase, chloroplastic; Arabidopsis thaliana (Mouse-ear cress).
Contig5736	1490	Q9SCL7	sp_plants	Complete Sure	4e-131	67.58	347	1	40	1074	sp=Acetylglutamate kinase, chloroplastic; Arabidopsis thaliana (Mouse-ear cress).
Contig5738	1381	Q9FIW5	sp_plants	Complete Putative	5e-51	59.4	337	1	166	1107	sp=Putative NAC domain-containing protein 94; Arabidopsis thaliana (Mouse-ear cress).
Contig5739	1072	I1L8T1	tr_plants	Complete Sure	2e-99	77.93	225	3	48	734	tr=Uncharacterized protein; Glycine max (Soybean) (Glycine hispida).
Contig5742	1157	G7IG88	tr_plants	C_terminal Putative	2e-126	90	470	1	4	813	tr=Poly(RC)-binding protein; Medicago truncatula (Barrel medic) (Medicago tribuloides).
Contig5743	1626	I1KP74	sp_plants	C_terminal Putative	1e-18	67.26	1122	1	979	1308	tr=Uncharacterized protein; Glycine max (Soybean) (Glycine hispida).
Contig5744	818	A4PRI8	tr_plants	Complete Sure	0.0003	59.09	64	1	337	525	tr=Putative uncharacterized protein; Medicago truncatula (Barrel medic) (Medicago tribuloides).
Contig5745	417	O65759	sp_plants	C_terminal Putative	2e-48	87.64	139	2	2	271	sp=Histone H2AX; Cicer arietinum (Chickpea) (Garbanzo).
Contig5748	771	Q9LIS2	sp_plants	Complete Sure	1e-50	65	136	1	109	549	sp=Glycine-rich RNA-binding protein 4, mitochondrial; Arabidopsis thaliana (Mouse-ear cress).
Contig5750	1200	G7IBB8	tr_plants	C_terminal Putative	5e-150	79.61	814	1	1	861	tr=WD repeat-containing protein, putative; Medicago truncatula (Barrel medic) (Medicago tribuloides).
Contig5751	1522	F4I0P8	sp_plants	C_terminal Putative	0	79.8	790	3	6	1214	sp=Vacuolar protein sorting-associated protein 35B; Arabidopsis thaliana (Mouse-ear cress).
Contig5752	580	G7IJR6	tr_plants	Complete Sure	2e-32	83.56	68	3	21	242	tr=Putative uncharacterized protein; Medicago truncatula (Barrel medic) (Medicago tribuloides).
Contig5753	1366	Q9SAK5	sp_plants	Complete Putative	2e-34	57.86	358	1	181	1161	sp=Myb family transcription factor APL; Arabidopsis thaliana (Mouse-ear cress).
Contig5755	1157	B7FKS8	tr_plants	Complete Sure	0	87.8	302	1	34	915	tr=Putative uncharacterized protein; Medicago truncatula (Barrel medic) (Medicago tribuloides).
Contig5756	1480	Q3ECD0	sp_plants	Complete Sure	5e-138	69.89	430	1	19	1386	sp=RNA pseudouridine synthase 2, chloroplastic; Arabidopsis thaliana (Mouse-ear cress).
Contig5757	1295	G7ISH8	tr_plants	Complete Sure	0	90.64	267	2	101	904	tr=RING finger and CHY zinc finger domain-containing protein; Medicago truncatula (Barrel medic) (Medicago tribuloides).
Contig5758	1283	Q8S8M5	sp_plants	Complete Sure	2e-125	62.21	298	1	43	975	sp=Protein ABIL1; Arabidopsis thaliana (Mouse-ear cress).
Contig5759	1466	Q8VZR7	sp_plants	C_terminal Putative	6e-170	68.65	583	2	2	1123	sp=Probable peptide/nitrate transporter At2g40460; Arabidopsis thaliana (Mouse-ear cress).
Contig5760	1412	Q9FG38	sp_plants	Complete Sure	0	81.13	402	3	30	1253	sp=Sorting nexin 1; Arabidopsis thaliana (Mouse-ear cress).
Contig5761	809	Q9FGK5	sp_plants	C_terminal Putative	8e-96	81.61	221	1	22	564	sp=Ras-related protein RABA5a; Arabidopsis thaliana (Mouse-ear cress).
Contig5762	1270	Q9LSD5	sp_plants	Complete Putative	2e-68	55.1	314	3	84	875	sp=Transcription factor TCP20; Arabidopsis thaliana (Mouse-ear cress).
Contig5763	1279	G7KBJ2	tr_plants	C_terminal Putative	1e-165	82.43	478	2	35	985	tr=Putative uncharacterized protein; Medicago truncatula (Barrel medic) (Medicago tribuloides).
Contig5764	1966	Q42806	sp_plants	Complete Sure	0	90.8	511	3	159	1691	sp=Pyruvate kinase, cytosolic isozyme; Glycine max (Soybean) (Glycine hispida).
Contig5766	1145	Q9SKK8	sp_plants	C_terminal Putative	1e-07	47.83	377	3	753	1676	sp=RING-H2 finger protein ATL22; Arabidopsis thaliana (Mouse-ear cress).
Contig5768	886	Q9FPR2	sp_plants	Complete Sure	0.017	63.64	209	2	8	706	sp=Lysine-rich arabinogalactan protein 18; Arabidopsis thaliana (Mouse-ear cress).
Contig5769	759	Q9FPR2	sp_plants	Complete Putative	0.012	63.64	209	2	8	397	sp=Lysine-rich arabinogalactan protein 18; Arabidopsis thaliana (Mouse-ear cress).
Contig5770	1527	Q9M313	sp_plants	C_terminal Sure	0.009	45.45	212	1	1	1125	sp=RING-H2 finger protein ATL68; Arabidopsis thaliana (Mouse-ear cress).
Contig5771	1076	Q3EC97-2	sp_plants	C_terminal Putative	4e-134	71.13	467	2	2	877	Isoform 2 of F-box/LRR-repeat protein 14 OS=Arabidopsis thaliana GN=FBL14
Contig5772	1544	G7K677	tr_plants	C_terminal Putative	0	90.84	530	1	1	1305	tr=mTERF family protein; Medicago truncatula (Barrel medic) (Medicago tribuloides).
Contig5773	1357	Q42649	sp_plants	Complete Sure	0	83.84	341	3	42	1049	sp=Fructose-1,6-bisphosphatase, cytosolic; Beta vulgaris (Sugar beet).
Contig5774	1489	Q9C9L0	sp_plants	C_terminal Putative	0	80.45	732	2	2	1216	sp=Cullin-3B; Arabidopsis thaliana (Mouse-ear cress).
Contig5776	573	G7L841	tr_plants	Complete Sure	2e-64	94.23	127	2	65	442	tr=Putative uncharacterized protein; Medicago truncatula (Barrel medic) (Medicago tribuloides).
Contig5777	1080	G7L3H5	tr_plants	C_terminal Putative	0	87.5	510	3	3	962	tr=Alpha-1,2-glucosyltransferase ALG10-A; Medicago truncatula (Barrel medic) (Medicago tribuloides).
Contig5779	519	Q6AVK1	sp_plants	Complete Sure	8e-43	77.65	87	3	87	350	sp=Costars family protein; Oryza sativa subsp. japonica (Rice).
Contig5780	1437	G7JJT6	tr_plants	Complete Sure	0	94.89	372	2	137	1252	tr=Rho guanine nucleotide exchange factor; Medicago truncatula (Barrel medic) (Medicago tribuloides).
Contig5784	923	Q9LPE8	sp_plants	Complete Sure	2e-25	76.67	211	3	36	683	sp=Ethylene-responsive transcription factor ERF014; Arabidopsis thaliana (Mouse-ear cress).
Contig5785	891	G7K5A3	tr_plants	C_terminal Sure	4e-179	89.09	340	3	48	917	tr=RNA-binding protein with multiple splicing; Medicago truncatula (Barrel medic) (Medicago tribuloides).
Contig5786	1368	Q9FH28	sp_plants	Complete Sure	2e-104	52.54	354	3	96	1166	sp=Chaperone protein dnaJ 49; Arabidopsis thaliana (Mouse-ear cress).
Contig5787	875	Q8GYA4	sp_plants	C_terminal Putative	1e-99	61.8	669	1	4	708	sp=Cysteine-rich receptor-like protein kinase 10; Arabidopsis thaliana (Mouse-ear cress).
Contig5788	1399	G7JEC2	tr_plants	C_terminal Putative	2e-165	88.72	317	2	8	814	tr=Putative uncharacterized protein; Medicago truncatula (Barrel medic) (Medicago tribuloides).
Contig5789	917	Q8VYZ0-2	sp_plants	C_terminal Putative	2e-34	53.57	642	3	3	683	Isoform 2 of E3 ubiquitin-protein ligase ORTHRUS 2 OS=Arabidopsis thaliana GN=ORTH2
Contig5790	1614	Q06915	sp_plants	Complete Putative	1e-171	52.6	478	1	1	1389	sp=Probable glucan endo-1,3-beta-glucosidase A6; Arabidopsis thaliana (Mouse-ear cress).
Contig5791	1784	Q9M8L4	sp_plants	C_terminal Putative	0	77.47	522	3	3	1445	sp=Glycerol kinase; Arabidopsis thaliana (Mouse-ear cress).
Contig5792	1281	G7KSS7	tr_plants	C_terminal Putative	3e-147	82.69	653	2	2	916	tr=DnaJ homolog subfamily C member; Medicago truncatula (Barrel medic) (Medicago tribuloides).
[truncated: 37,186 more rows]
