# Supplementary material for: Large-Scale Transcriptome Analysis in Faba Bean (Vicia faba L.) under Ascochyta fabae Infection
Source: PLoS One. 2015 Aug 12;10(8):e0135143. doi: 10.1371/journal.pone.0135143 (PMC4534337; doi:10.1371/journal.pone.0135143)
Supplement: S2 File — List of nucleotide variation (SNPs and InDels) obtained by mapping separately the reads from each genotype against the tentative transcripts. (XLSX) [file pone.0135143.s002.xlsx]

## Sheet: SNP
Transcripts	POS	REF	ALT	QUAL	INFO	FORMAT	Vicia_136	Vicia_29
Contig9594	43	C	T	117	DP=10;VDB=1.008006e-01;RPB=4.176424e-01;AF1=0.557;AC1=2;DP4=2,1,5,2;MQ=40;FQ=59.1;PV4=1,1,0.26,0.0098	GT:PL:GQ	0/0:0,9,95:6	1/1:157,21,0:19
Contig8207	293	G	A	102	DP=10;VDB=1.014434e-01;RPB=-1.477084e+00;AF1=0.5234;AC1=2;DP4=3,1,1,5;MQ=39;FQ=83.4;PV4=0.19,1,0.12,0.28	GT:PL:GQ	0/0:0,12,120:9	1/1:142,18,0:15
Contig4456	146	T	A	121	DP=10;VDB=1.014434e-01;RPB=-2.092606e+00;AF1=0.7393;AC1=3;DP4=3,1,6,0;MQ=40;FQ=77.5;PV4=0.4,1,0.2,1	GT:PL:GQ	0/1:42,0,109:49	1/1:116,12,0:13
Contig11209	176	C	T	112	DP=10;VDB=1.014434e-01;RPB=6.510653e-01;AF1=0.7069;AC1=3;DP4=0,3,3,3;MQ=42;FQ=33.2;PV4=0.46,0.31,0.26,0.15	GT:PL:GQ	0/1:95,0,64:64	1/1:53,6,0:7
Contig10598	179	G	T	90.5	DP=10;VDB=1.020013e-01;RPB=9.422182e-01;AF1=0.7447;AC1=3;DP4=1,2,4,3;MQ=28;FQ=12.6;PV4=1,0.41,1,1	GT:PL:GQ	0/1:30,0,44:36	1/1:98,15,0:17
Contig11016	227	G	A	110	DP=10;VDB=1.021485e-01;RPB=0.000000e+00;AF1=0.2735;AC1=1;DP4=1,3,5,1;MQ=40;FQ=59.8;PV4=0.19,1,0.2,0.17	GT:PL:GQ	0/1:143,0,14:21	0/0:0,9,77:11
Contig5690	93	C	G	147	DP=10;VDB=1.022050e-01;RPB=-6.979834e-01;AF1=0.5234;AC1=2;DP4=1,3,3,3;MQ=40;FQ=84.4;PV4=0.57,0.32,1,0.44	GT:PL:GQ	0/0:0,12,121:9	1/1:187,18,0:15
Contig2709	119	C	T	126	DP=10;VDB=1.025857e-01;RPB=4.176424e-01;AF1=0.557;AC1=2;DP4=2,1,6,1;MQ=40;FQ=67.1;PV4=1,1,0.29,1	GT:PL:GQ	0/0:0,9,103:6	1/1:166,21,0:19
Contig10822	598	C	T	162	DP=10;VDB=1.027696e-01;RPB=-1.740777e+00;AF1=0.7586;AC1=3;DP4=1,0,6,3;MQ=38;FQ=-18.5;PV4=1,0.38,0.24,1	GT:PL:GQ	1/1:103,12,0:14	0/1:96,0,13:12
Contig10289	558	A	C	112	DP=10;VDB=1.028839e-01;RPB=-2.077428e+00;AF1=0.5532;AC1=2;DP4=1,2,3,3;MQ=33;FQ=27.2;PV4=1,0.12,1,1	GT:PL:GQ	1/1:151,18,0:16	0/0:0,9,63:7
Contig9155	746	C	T	151	DP=10;VDB=1.031451e-01;RPB=3.960091e-01;AF1=0.5532;AC1=2;DP4=3,0,3,3;MQ=42;FQ=61.2;PV4=0.46,0.085,0.16,0.022	GT:PL:GQ	0/0:0,9,97:7	1/1:190,18,0:16
Locus_48551_Transcript_1/2_Confidence_0.800_Length_160	99	G	T	53.8	DP=10;VDB=1.031451e-01;RPB=-4.691674e-01;AF1=0.7391;AC1=3;DP4=2,2,4,2;MQ=31;FQ=59.3;PV4=1,1,0.066,1	GT:PL:GQ	1/1:68,12,0:13	0/1:23,0,104:30
Contig5284	746	T	A	133	DP=10;VDB=1.031451e-01;RPB=-4.691674e-01;AF1=0.7391;AC1=3;DP4=3,1,3,3;MQ=41;FQ=81.5;PV4=0.57,1,0.22,1	GT:PL:GQ	0/1:9,0,113:16	1/1:161,15,0:16
Contig18745	75	C	T	143	DP=10;VDB=1.031451e-01;RPB=6.979834e-01;AF1=0.7286;AC1=3;DP4=1,3,3,3;MQ=41;FQ=77.8;PV4=0.57,0.38,0.018,0.16	GT:PL:GQ	0/1:88,0,109:95	1/1:92,9,0:10
Contig18322	98	C	G	118	DP=10;VDB=1.031451e-01;RPB=7.971178e-01;AF1=0.5234;AC1=2;DP4=3,1,5,1;MQ=42;FQ=72.4;PV4=1,1,0.12,1	GT:PL:GQ	1/1:158,18,0:15	0/0:0,12,109:9
Contig4563	776	T	C	126	DP=10;VDB=1.034012e-01;RPB=-1.416689e+00;AF1=0.7069;AC1=3;DP4=0,3,4,3;MQ=36;FQ=37.2;PV4=0.2,0.27,0.062,0.03	GT:PL:GQ	0/1:119,0,68:68	1/1:43,6,0:7
Contig18078	252	A	G	160	DP=10;VDB=1.034012e-01;RPB=4.176424e-01;AF1=0.557;AC1=2;DP4=2,1,4,3;MQ=42;FQ=66.1;PV4=1,0.46,1,1	GT:PL:GQ	0/0:0,9,102:6	1/1:200,21,0:19
Contig682	25	G	C	39.4	DP=10;VDB=1.039586e-01;RPB=-7.878529e-01;AF1=0.5574;AC1=2;DP4=2,1,3,4;MQ=24;FQ=-5.38;PV4=1,1,1,0.43	GT:PL:GQ	1/1:79,21,0:19	0/0:0,9,32:6
Contig2094	119	C	T	42.3	DP=10;VDB=1.039870e-01;RPB=7.971178e-01;AF1=0.3336;AC1=1;DP4=3,1,3,3;MQ=34;FQ=44;PV4=0.57,0.49,0.03,1	GT:PL:GQ	0/0:0,3,33:5	0/1:74,0,79:73
Contig5913	1244	A	C	46.5	DP=10;VDB=1.041756e-01;RPB=-2.077428e+00;AF1=0.5532;AC1=2;DP4=0,3,2,4;MQ=30;FQ=49.6;PV4=0.5,0.24,0.02,0.22	GT:PL:GQ	1/1:86,18,0:16	0/0:0,9,94:7
Contig22095	286	C	A	158	DP=10;VDB=1.042723e-01;RPB=6.206015e-01;AF1=0.7473;AC1=3;DP4=2,1,4,3;MQ=40;FQ=52.3;PV4=1,1,0.25,0.42	GT:PL:GQ	0/1:27,0,84:35	1/1:169,18,0:20
Locus_10758_Transcript_1/1_Confidence_1.000_Length_657	217	A	T	114	DP=10;VDB=1.045599e-01;RPB=1.077091e+00;AF1=0.5234;AC1=2;DP4=4,0,4,2;MQ=40;FQ=65.4;PV4=0.47,0.41,0.2,0.063	GT:PL:GQ	0/0:0,12,102:9	1/1:154,18,0:15
Contig12217	329	A	G	114	DP=10;VDB=1.045599e-01;RPB=-4.691674e-01;AF1=0.5234;AC1=2;DP4=3,1,4,2;MQ=39;FQ=90.4;PV4=1,0.27,0.2,0.29	GT:PL:GQ	0/0:0,12,127:9	1/1:154,18,0:15
Contig12180	517	T	C	108	DP=10;VDB=1.045862e-01;RPB=7.971178e-01;AF1=0.7286;AC1=3;DP4=2,2,2,4;MQ=38;FQ=90.7;PV4=1,0.04,0.13,0.13	GT:PL:GQ	0/1:87,0,122:94	1/1:58,9,0:10
Locus_21282_Transcript_1/1_Confidence_1.000_Length_770	180	A	T	115	DP=10;VDB=1.047417e-01;RPB=1.077091e+00;AF1=0.5234;AC1=2;DP4=1,3,4,2;MQ=39;FQ=96.4;PV4=0.52,0.29,0.1,1	GT:PL:GQ	0/0:0,12,133:9	1/1:155,18,0:15
Contig11477	1161	T	C	110	DP=10;VDB=1.048556e-01;RPB=4.691674e-01;AF1=0.5234;AC1=2;DP4=3,1,3,3;MQ=39;FQ=96.3;PV4=0.57,0.2,0.26,0.25	GT:PL:GQ	0/0:0,12,133:9	1/1:150,18,0:15
Contig9545	582	A	G	49.1	DP=10;VDB=1.048749e-01;RPB=-1.595751e+00;AF1=0.5234;AC1=2;DP4=1,3,1,5;MQ=31;FQ=52.4;PV4=1,0.45,6.4e-05,1	GT:PL:GQ	0/0:0,12,131:9	1/1:89,18,0:15
Contig17605	523	C	G	116	DP=10;VDB=1.049857e-01;RPB=0.000000e+00;AF1=0.5234;AC1=2;DP4=3,1,3,3;MQ=40;FQ=71.4;PV4=0.57,1,0.22,1	GT:PL:GQ	0/0:0,12,108:9	1/1:156,18,0:15
Contig10671	1103	A	G	134	DP=10;VDB=1.049857e-01;RPB=1.170831e+00;AF1=0.5234;AC1=2;DP4=3,1,3,3;MQ=37;FQ=71.4;PV4=0.57,0.064,1,0.072	GT:PL:GQ	0/0:0,12,108:9	1/1:174,18,0:15
Contig2704	121	T	C	144	DP=10;VDB=1.049857e-01;RPB=4.691674e-01;AF1=0.5234;AC1=2;DP4=4,0,4,2;MQ=40;FQ=65.4;PV4=0.47,1,1,1	GT:PL:GQ	1/1:184,18,0:15	0/0:0,12,102:9
Contig22890	458	C	T	80.3	DP=10;VDB=1.049857e-01;RPB=6.573300e-01;AF1=0.6686;AC1=3;DP4=0,2,2,4;MQ=31;FQ=-8.62;PV4=1,0.36,1,1	GT:PL:GQ	0/1:77,0,22:23	1/1:38,3,0:4
Contig8572	84	T	C	73	DP=10;VDB=1.049857e-01;RPB=7.971178e-01;AF1=0.7069;AC1=3;DP4=2,2,3,3;MQ=36;FQ=74.1;PV4=1,0.47,0.069,1	GT:PL:GQ	0/1:66,0,107:72	1/1:43,6,0:7
Locus_49951_Transcript_1/1_Confidence_1.000_Length_226	85	G	A	119	DP=10;VDB=1.050619e-01;RPB=-6.979834e-01;AF1=0.5234;AC1=2;DP4=2,2,2,4;MQ=41;FQ=102;PV4=1,0.18,0.22,0.49	GT:PL:GQ	0/0:0,12,139:9	1/1:159,18,0:15
Contig10891	917	G	C	41.7	DP=10;VDB=1.051401e-01;RPB=7.971178e-01;AF1=0.5222;AC1=2;DP4=2,2,1,5;MQ=25;FQ=44.6;PV4=0.5,0.24,0.12,0.43	GT:PL:GQ	1/1:80,11,0:8	0/0:0,9,91:7
Contig5305	661	A	G	87.3	DP=10;VDB=1.051782e-01;RPB=6.573300e-01;AF1=0.6031;AC1=2;DP4=1,1,2,4;MQ=28;FQ=11.7;PV4=1,1,1,1	GT:PL:GQ	1/1:126,18,0:16	0/0:0,6,46:4
Contig11617	552	A	G	139	DP=10;VDB=1.051835e-01;RPB=1.477084e+00;AF1=0.5234;AC1=2;DP4=2,2,2,4;MQ=39;FQ=72.4;PV4=1,1,1,1	GT:PL:GQ	1/1:179,18,0:15	0/0:0,12,109:9
Contig15308	401	C	G	151	DP=10;VDB=1.060283e-01;RPB=-6.527912e-01;AF1=0.6083;AC1=2;DP4=1,1,5,3;MQ=40;FQ=27.3;PV4=1,0.15,1,0.42	GT:PL:GQ	0/0:0,6,62:4	1/1:190,24,0:22
Contig18437	780	A	G	134	DP=10;VDB=1.065693e-01;RPB=-8.217058e-01;AF1=0.6109;AC1=3;DP4=1,1,4,3;MQ=42;FQ=7.96;PV4=1,1,0.31,1	GT:PL:GQ	1/1:170,8,0:6	0/1:0,3,39:3
vs_168884	352	A	C	126	DP=10;VDB=1.070547e-01;RPB=-3.159688e-01;AF1=0.6066;AC1=2;DP4=1,1,4,3;MQ=36;FQ=33.3;PV4=1,1,0.22,1	GT:PL:GQ	0/0:0,6,68:4	1/1:165,21,0:19
Contig7901	634	A	G	160	DP=10;VDB=1.086836e-01;RPB=-4.176424e-01;AF1=0.7394;AC1=3;DP4=0,3,1,6;MQ=42;FQ=45.5;PV4=1,0.48,1,1	GT:PL:GQ	0/1:79,0,77:75	1/1:118,12,0:13
Contig11035	158	T	C	174	DP=10;VDB=1.092877e-01;RPB=-8.141118e-01;AF1=0.7451;AC1=3;DP4=0,1,3,4;MQ=42;FQ=-3.89;PV4=1,0.26,0.37,1	GT:PL:GQ	0/1:57,0,30:29	1/1:154,15,0:17
Contig17814	750	G	C	144	DP=10;VDB=1.096942e-01;RPB=-6.206015e-01;AF1=0.557;AC1=2;DP4=2,1,2,5;MQ=40;FQ=57.1;PV4=0.5,1,0.28,1	GT:PL:GQ	0/0:0,9,93:6	1/1:184,21,0:19
Locus_23224_Transcript_1/3_Confidence_0.571_Length_996	341	T	A	6.71	DP=10;VDB=1.100870e-01;RPB=-4.176424e-01;AF1=1;AC1=4;DP4=0,3,2,5;MQ=10;FQ=-30.3;PV4=1,0.2,1,0.14	GT:PL:GQ	0/1:0,1,0:2	1/1:38,9,0:8
Contig17905	304	T	C	158	DP=10;VDB=1.108307e-01;RPB=-9.422182e-01;AF1=0.557;AC1=2;DP4=2,1,5,2;MQ=41;FQ=61.1;PV4=1,1,0.11,1	GT:PL:GQ	1/1:198,21,0:19	0/0:0,9,97:6
Contig1201	1824	A	G	153	DP=10;VDB=1.110330e-01;RPB=3.159688e-01;AF1=0.7473;AC1=3;DP4=1,1,3,4;MQ=42;FQ=8.06;PV4=1,1,1,1	GT:PL:GQ	0/1:26,0,39:32	1/1:165,18,0:20
Locus_7617_Transcript_2/3_Confidence_0.600_Length_1230	554	A	C	4.28	DP=10;VDB=1.120000e-02;RPB=1.219070e+00;AF1=0.3933;AC1=2;DP4=4,3,0,2;MQ=39;FQ=5.7;PV4=0.44,1,0.019,0.21	GT:PL:GQ	0/1:39,6,0:4	0/0:0,21,171:23
Contig7210	875	C	G	139	DP=10;VDB=1.125995e-01;RPB=-4.176424e-01;AF1=0.557;AC1=2;DP4=2,1,5,2;MQ=42;FQ=72.1;PV4=1,0.09,1,0.12	GT:PL:GQ	0/0:0,9,108:6	1/1:179,21,0:19
Contig16829	1290	G	A	138	DP=10;VDB=1.127164e-01;RPB=-4.176424e-01;AF1=0.7394;AC1=3;DP4=1,2,3,4;MQ=42;FQ=53.5;PV4=1,0.16,1,0.46	GT:PL:GQ	0/1:63,0,85:70	1/1:112,12,0:13
Contig6089	746	T	C	56.4	DP=10;VDB=1.129790e-01;RPB=-9.422182e-01;AF1=0.557;AC1=2;DP4=2,1,4,3;MQ=29;FQ=48.8;PV4=1,1,0.0048,1	GT:PL:GQ	0/0:0,9,85:6	1/1:96,21,0:19
Contig17924	192	T	A	110	DP=10;VDB=1.132265e-01;RPB=9.422182e-01;AF1=0.557;AC1=2;DP4=0,3,4,3;MQ=36;FQ=56.1;PV4=0.2,1,0.13,0.35	GT:PL:GQ	0/0:0,9,92:6	1/1:150,21,0:19
Contig11302	535	C	T	107	DP=10;VDB=1.140637e-01;RPB=1.606976e+00;AF1=0.5962;AC1=2;DP4=2,1,3,4;MQ=27;FQ=9.14;PV4=1,1,1,1	GT:PL:GQ	0/0:0,6,43:4	1/1:145,15,0:13
Contig17577	1304	A	G	146	DP=10;VDB=1.143805e-01;RPB=5.809475e-01;AF1=0.6772;AC1=3;DP4=0,1,2,6;MQ=38;FQ=-15.1;PV4=1,0.31,0.28,0.12	GT:PL:GQ	0/1:144,0,15:16	1/1:37,3,0:4
Contig1201	1663	C	T	43.4	DP=10;VDB=1.148150e-01;RPB=9.422182e-01;AF1=0.557;AC1=2;DP4=0,3,5,2;MQ=26;FQ=46.9;PV4=0.17,0.084,0.002,0.13	GT:PL:GQ	1/1:83,21,0:19	0/0:0,9,97:6
Contig10710	136	C	G	17.6	DP=10;VDB=1.148524e-01;RPB=-3.159688e-01;AF1=0.7247;AC1=3;DP4=0,2,3,4;MQ=16;FQ=-3.6;PV4=0.5,0.25,0.043,1	GT:PL:GQ	0/1:5,0,30:11	1/1:49,12,0:12
Contig11736	276	T	C	127	DP=10;VDB=1.149287e-01;RPB=6.206015e-01;AF1=0.7286;AC1=3;DP4=3,0,3,4;MQ=35;FQ=33.8;PV4=0.2,1,0.031,1	GT:PL:GQ	1/1:73,9,0:10	0/1:91,0,65:64
Contig15171_split_0	43	C	G	121	DP=10;VDB=1.149651e-01;RPB=-8.217058e-01;AF1=0.7193;AC1=2;DP4=2,0,3,4;MQ=27;FQ=-24.7;PV4=0.44,0.16,1,0.28	GT:PL:GQ	1/1:159,21,0:21	0/0:0,6,10:3
Contig16829	1399	A	G	133	DP=10;VDB=1.150710e-01;RPB=-4.176424e-01;AF1=0.7286;AC1=3;DP4=2,1,3,4;MQ=40;FQ=46.8;PV4=1,0.27,0.22,0.12	GT:PL:GQ	0/1:100,0,78:77	1/1:70,9,0:10
Contig6089	745	C	T	54.4	DP=10;VDB=1.150744e-01;RPB=-9.422182e-01;AF1=0.557;AC1=2;DP4=2,1,4,3;MQ=29;FQ=50.3;PV4=1,1,0.0048,1	GT:PL:GQ	0/0:0,9,87:6	1/1:94,21,0:19
Contig10233	95	A	G	175	DP=10;VDB=1.167705e-01;RPB=-1.355544e+00;AF1=0.7491;AC1=3;DP4=1,0,5,3;MQ=38;FQ=-4.58;PV4=1,1,0.38,1	GT:PL:GQ	0/1:32,0,29:27	1/1:181,21,0:23
Contig684	500	C	T	160	DP=10;VDB=1.171281e-01;RPB=-1.436141e+00;AF1=0.6083;AC1=2;DP4=1,1,1,7;MQ=42;FQ=43.3;PV4=0.38,0.29,1,1	GT:PL:GQ	0/0:0,6,78:4	1/1:199,24,0:22
Contig18577	161	A	G	177	DP=10;VDB=1.206300e-01;RPB=-1.355544e+00;AF1=0.6656;AC1=3;DP4=0,1,4,4;MQ=40;FQ=7;PV4=1,0.26,0.36,1	GT:PL:GQ	0/1:0,3,39:4	1/1:215,24,0:23
Locus_28193_Transcript_1/1_Confidence_1.000_Length_745	355	A	T,G	92.1	DP=10;VDB=1.206300e-01;RPB=-9.139077e-01;AF1=0.5822;AC1=2;DP4=0,2,4,4;MQ=38;FQ=26.9;PV4=0.47,0.11,0.28,0.17	GT:PL:GQ	0/0:75,81,136,0,66,54:5	1/1:130,12,0,130,12,130:10
Contig18287	1031	G	T	153	DP=10;VDB=1.225870e-01;RPB=-2.219490e+00;AF1=0.7394;AC1=3;DP4=2,0,5,3;MQ=38;FQ=17.6;PV4=1,0.31,0.23,1	GT:PL:GQ	0/1:78,0,49:48	1/1:112,12,0:13
Contig16486	71	C	T	12	DP=10;VDB=1.229258e-01;RPB=1.436141e+00;AF1=0.7438;AC1=3;DP4=0,2,6,2;MQ=22;FQ=4.95;PV4=0.13,1,0.00098,1	GT:PL:GQ	1/1:18,15,0:15	0/1:31,0,35:33
Contig11204	197	G	C	166	DP=10;VDB=1.252741e-01;RPB=6.963106e-01;AF1=0.737;AC1=3;DP4=0,1,9,0;MQ=42;FQ=-19.8;PV4=0.1,1,1,0.12	GT:PL:GQ	0/1:136,0,11:11	1/1:66,6,0:7
Contig16004	239	A	T	193	DP=10;VDB=1.268865e-01;RPB=1.392621e+00;AF1=0.6663;AC1=3;DP4=1,0,4,5;MQ=41;FQ=6.21;PV4=1,0.34,0.38,0.21	GT:PL:GQ	0/1:0,3,38:4	1/1:231,27,0:26
Contig22644	249	C	G	194	DP=10;VDB=1.282178e-01;RPB=1.044466e+00;AF1=0.6664;AC1=3;DP4=0,1,4,5;MQ=40;FQ=4.14;PV4=1,1,0.33,1	GT:PL:GQ	0/1:0,3,35:4	1/1:232,27,0:26
Contig1562	45	G	C	162	DP=10;VDB=1.291476e-01;RPB=1.392621e+00;AF1=0.6663;AC1=3;DP4=0,1,8,1;MQ=42;FQ=6.21;PV4=0.2,0.35,0.32,1	GT:PL:GQ	0/1:0,3,38:4	1/1:200,27,0:26
Contig18696	170	A	G	100	DP=10;VDB=1.300164e-02;RPB=-6.510653e-01;AF1=0.7069;AC1=3;DP4=2,1,2,4;MQ=33;FQ=45.2;PV4=0.52,0.14,0.2,1	GT:PL:GQ	1/1:48,6,0:7	0/1:88,0,76:76
Contig1792	1224	C	G	34.3	DP=10;VDB=1.302606e-01;RPB=-8.468098e-01;AF1=0.3934;AC1=2;DP4=5,2,2,0;MQ=39;FQ=36.3;PV4=1,1,1,1	GT:PL:GQ	1/1:71,6,0:3	0/0:0,21,180:21
Contig15308	387	C	G	208	DP=10;VDB=1.305218e-01;RPB=-1.740777e+00;AF1=0.7493;AC1=3;DP4=1,0,6,3;MQ=40;FQ=-5.26;PV4=1,0.42,0.31,1	GT:PL:GQ	0/1:54,0,28:26	1/1:192,21,0:23
Contig4797	130	T	A	52.1	DP=10;VDB=1.313142e-02;RPB=-6.527912e-01;AF1=0.5822;AC1=2;DP4=0,2,2,6;MQ=29;FQ=16;PV4=1,1,0.05,0.14	GT:PL:GQ	1/1:90,12,0:10	0/0:0,6,50:5
Contig10052	1128	A	G	18.8	DP=10;VDB=1.356798e-02;RPB=7.971178e-01;AF1=0.4766;AC1=2;DP4=1,5,0,4;MQ=35;FQ=21.5;PV4=1,0.03,0.00018,0.091	GT:PL:GQ	1/1:58,12,0:8	0/0:0,18,164:16
Contig7602	272	A	C	57.3	DP=10;VDB=1.424365e-02;RPB=0.000000e+00;AF1=0.3335;AC1=1;DP4=1,5,3,1;MQ=40;FQ=59;PV4=0.19,1,0.05,1	GT:PL:GQ	0/1:89,0,97:88	0/0:0,3,36:5
Locus_10222_Transcript_3/6_Confidence_0.600_Length_2098	243	T	C	41.2	DP=10;VDB=1.427664e-01;RPB=4.541475e-01;AF1=0.3917;AC1=2;DP4=3,5,1,1;MQ=40;FQ=43.3;PV4=1,1,1,1	GT:PL:GQ	1/1:78,6,0:3	0/0:0,24,166:24
Contig8989	170	A	G	20.2	DP=10;VDB=1.440000e-02;RPB=-1.697257e+00;AF1=0.2606;AC1=1;DP4=3,5,1,1;MQ=42;FQ=21.5;PV4=1,1,1,0.36	GT:PL:GQ	0/1:53,0,101:51	0/0:0,12,132:14
Contig6046	2	G	T	5.97	DP=10;VDB=1.497727e-03;RPB=9.422182e-01;AF1=0.4716;AC1=2;DP4=1,2,4,3;MQ=20;FQ=7.9;PV4=1,0.15,0.16,0.27	GT:PL:GQ	0/0:0,4,48:6	0/1:52,17,14:5
Contig21019	109	G	C	100	DP=10;VDB=1.507733e-02;RPB=-4.748531e-01;AF1=0.5156;AC1=2;DP4=2,2,4,1;MQ=42;FQ=91.4;PV4=0.52,0.38,1,1	GT:PL:GQ	1/1:140,15,0:12	0/0:0,12,128:10
Contig3398	291	G	C	29.1	DP=10;VDB=1.600000e-02;RPB=-1.175024e+00;AF1=0.2527;AC1=1;DP4=3,5,1,1;MQ=38;FQ=30.3;PV4=1,1,1,0.35	GT:PL:GQ	0/1:62,0,61:60	0/0:0,18,133:20
Contig4027	375	G	A	30	DP=10;VDB=1.600000e-02;RPB=1.175024e+00;AF1=0.2527;AC1=1;DP4=3,5,1,1;MQ=40;FQ=31.3;PV4=1,1,1,0.18	GT:PL:GQ	0/1:63,0,49:55	0/0:0,18,174:20
Contig21956	792	C	G	25	DP=10;VDB=1.600000e-02;RPB=9.139077e-01;AF1=0.2514;AC1=1;DP4=4,4,0,2;MQ=38;FQ=26.3;PV4=0.47,0.45,1,0.27	GT:PL:GQ	0/1:58,0,30:38	0/0:0,21,163:23
Locus_17312_Transcript_1/1_Confidence_1.000_Length_764	204	A	G	90.1	DP=10;VDB=1.644812e-01;RPB=-1.221287e+00;AF1=0.5234;AC1=2;DP4=1,3,2,4;MQ=37;FQ=53.4;PV4=1,0.32,1,0.16	GT:PL:GQ	0/0:0,12,90:9	1/1:130,18,0:15
Contig23435	545	A	G	64.7	DP=10;VDB=1.721652e-02;RPB=-1.249288e+00;AF1=0.443;AC1=2;DP4=3,4,1,2;MQ=42;FQ=67.1;PV4=1,1,0.066,1	GT:PL:GQ	1/1:103,9,0:6	0/0:0,21,194:20
Contig2638	167	C	T	52.7	DP=10;VDB=1.723734e-02;RPB=0.000000e+00;AF1=0.2931;AC1=1;DP4=2,4,1,3;MQ=39;FQ=54.2;PV4=1,0.074,0.11,0.094	GT:PL:GQ	0/0:0,6,77:8	0/1:85,0,113:84
Contig23173	325	A	C	59.8	DP=10;VDB=1.723734e-02;RPB=4.748531e-01;AF1=0.4844;AC1=2;DP4=3,2,2,2;MQ=39;FQ=62.6;PV4=1,0.26,0.13,0.14	GT:PL:GQ	0/0:0,15,158:13	1/1:99,12,0:9
Contig7514	452	C	T	101	DP=10;VDB=1.741350e-02;RPB=-1.301794e+00;AF1=0.7286;AC1=3;DP4=2,3,2,3;MQ=42;FQ=98.1;PV4=1,1,1,1	GT:PL:GQ	0/1:50,0,130:57	1/1:88,9,0:10
Contig7514	466	A	T	94.2	DP=10;VDB=1.741350e-02;RPB=-1.482328e+00;AF1=0.7286;AC1=3;DP4=2,3,2,3;MQ=42;FQ=78.7;PV4=1,1,1,1	GT:PL:GQ	0/1:45,0,110:52	1/1:86,9,0:10
Locus_45043_Transcript_1/2_Confidence_0.750_Length_804	536	C	T	19.3	DP=10;VDB=1.760000e-02;RPB=-6.527912e-01;AF1=0.3917;AC1=2;DP4=3,5,0,2;MQ=38;FQ=21.3;PV4=1,1,0.33,0.4	GT:PL:GQ	1/1:56,6,0:3	0/0:0,24,179:24
Contig7580	13	T	C	93.2	DP=10;VDB=1.803553e-02;RPB=-4.474804e-01;AF1=0.5;AC1=2;DP4=4,1,3,2;MQ=35;FQ=73.2;PV4=1,0.25,1,0.29	GT:PL:GQ	0/0:0,15,110:13	1/1:133,15,0:12
Contig4947	2	T	C	11.3	DP=10;VDB=1.839721e-03;RPB=8.141118e-01;AF1=0.6231;AC1=3;DP4=0,1,2,5;MQ=21;FQ=-3.09;PV4=1,0.41,0.022,1	GT:PL:GQ	0/0:0,3,32:3	1/1:47,9,0:7
Contig1634	52	C	G	17.1	DP=10;VDB=1.920000e-02;RPB=1.305582e-01;AF1=0.2527;AC1=1;DP4=5,3,1,1;MQ=42;FQ=18.4;PV4=1,0.49,1,0.41	GT:PL:GQ	0/1:50,0,36:42	0/0:0,18,166:20
Contig17334	157	G	A	24.1	DP=10;VDB=1.920000e-02;RPB=9.139077e-01;AF1=0.2553;AC1=1;DP4=2,6,2,0;MQ=42;FQ=25.4;PV4=0.13,1,1,0.36	GT:PL:GQ	0/1:57,0,89:55	0/0:0,15,147:17
Locus_23224_Transcript_3/3_Confidence_0.571_Length_1132	545	T	C	4.55	DP=10;VDB=1.920000e-02;RPB=-9.837446e-01;AF1=0.293;AC1=1;DP4=2,3,1,1;MQ=35;FQ=5.61;PV4=1,1,0.044,1	GT:PL:GQ	0/1:35,0,81:32	0/0:0,6,50:10
Contig22549	40	T	C	144	DP=10;VDB=1.982835e-02;RPB=-1.694823e+00;AF1=0.6066;AC1=2;DP4=2,0,6,1;MQ=42;FQ=29.3;PV4=1,1,1,0.083	GT:PL:GQ	0/0:0,6,64:4	1/1:183,21,0:19
Contig5809	917	T	C	75.4	DP=10;VDB=2.042898e-02;RPB=-2.077428e+00;AF1=0.5302;AC1=2;DP4=2,1,1,5;MQ=39;FQ=58.7;PV4=0.23,0.26,0.16,1	GT:PL:GQ	0/0:30,39,124:7	1/1:114,12,0:9
Contig13059	273	G	A	55.5	DP=10;VDB=2.060504e-02;RPB=4.176424e-01;AF1=0.2839;AC1=1;DP4=2,5,2,1;MQ=31;FQ=56.6;PV4=0.5,1,1,1	GT:PL:GQ	0/0:0,15,95:16	0/1:88,0,2:10
Contig5661	126	T	C	52	DP=10;VDB=2.060505e-02;RPB=-4.176424e-01;AF1=0.2529;AC1=1;DP4=6,1,3,0;MQ=42;FQ=53.3;PV4=1,1,1,0.18	GT:PL:GQ	0/1:85,0,23:31	0/0:0,18,145:20
Contig12325	115	G	A	68.7	DP=10;VDB=2.060505e-02;RPB=-6.206015e-01;AF1=0.443;AC1=2;DP4=4,3,1,2;MQ=40;FQ=71.1;PV4=1,1,1,1	GT:PL:GQ	0/0:0,21,198:20	1/1:107,9,0:6
Locus_65830_Transcript_1/1_Confidence_1.000_Length_224	88	A	G	6.98	DP=10;VDB=2.063840e-02;RPB=-2.077428e+00;AF1=0.4999;AC1=2;DP4=6,0,3,0;MQ=23;FQ=9.34;PV4=1,1,1,0.078	GT:PL:GQ	0/0:0,0,0:3	0/1:36,0,49:36
Contig16247	1501	C	T	55.7	DP=10;VDB=2.063840e-02;RPB=-9.422182e-01;AF1=0.443;AC1=2;DP4=4,3,3,0;MQ=40;FQ=58.1;PV4=0.47,1,1,0.026	GT:PL:GQ	0/0:0,21,184:20	1/1:94,9,0:6
Contig946	1601	C	T	91.7	DP=10;VDB=2.064849e-02;RPB=-7.971178e-01;AF1=0.4766;AC1=2;DP4=2,4,1,3;MQ=42;FQ=94.4;PV4=1,1,1,1	GT:PL:GQ	1/1:131,12,0:9	0/0:0,18,172:16
Contig13492_split_0	706	C	T	166	DP=10;VDB=2.127120e-02;RPB=-5.809475e-01;AF1=0.7437;AC1=3;DP4=1,0,2,6;MQ=39;FQ=-17.3;PV4=0.33,1,0.37,1	GT:PL:GQ	1/1:87,9,0:10	0/1:116,0,14:13
Contig16284	350	T	C	41.8	DP=10;VDB=2.181521e-02;RPB=-1.242223e+00;AF1=0.4468;AC1=2;DP4=5,1,1,2;MQ=42;FQ=44.2;PV4=0.23,0.021,1,0.43	GT:PL:GQ	0/0:0,18,155:17	1/1:80,9,0:6
Contig10818	461	A	G	4.15	DP=10;VDB=2.240000e-02;RPB=3.916747e-01;AF1=0.2525;AC1=1;DP4=8,0,1,1;MQ=35;FQ=4.98;PV4=0.2,1,0.03,1	GT:PL:GQ	0/1:35,0,47:31	0/0:0,18,134:22
Contig18761	300	A	T	69.7	DP=10;VDB=2.248370e-02;RPB=-4.691674e-01;AF1=0.4766;AC1=2;DP4=1,5,0,4;MQ=42;FQ=72.4;PV4=1,0.17,1,0.041	GT:PL:GQ	0/0:0,18,168:16	1/1:109,12,0:9
Contig9219	346	T	G	22.7	DP=10;VDB=2.249890e-02;RPB=-1.595751e+00;AF1=0.4766;AC1=2;DP4=1,5,0,4;MQ=35;FQ=25.4;PV4=1,0.3,5.9e-05,1	GT:PL:GQ	1/1:62,12,0:9	0/0:0,18,164:16
Contig2431	307	C	T	44.3	DP=10;VDB=2.309944e-02;RPB=-1.606976e+00;AF1=0.2714;AC1=1;DP4=2,5,0,3;MQ=40;FQ=45.8;PV4=1,1,1,0.094	GT:PL:GQ	0/1:77,0,105:76	0/0:0,9,78:11
Contig2643	1211	T	A	63	DP=10;VDB=2.309944e-02;RPB=1.842091e+00;AF1=0.2528;AC1=1;DP4=6,1,2,1;MQ=42;FQ=64.3;PV4=1,1,0.066,0.095	GT:PL:GQ	0/1:96,0,24:32	0/0:0,18,164:20
Contig10302	21	T	C	55.7	DP=10;VDB=2.309944e-02;RPB=-2.186229e+00;AF1=0.443;AC1=2;DP4=4,3,3,0;MQ=42;FQ=58.1;PV4=0.47,1,1,0.0022	GT:PL:GQ	1/1:94,9,0:6	0/0:0,21,206:20
Contig13143	182	C	T	50.9	DP=10;VDB=2.309944e-02;RPB=-4.570987e-01;AF1=0.4545;AC1=2;DP4=3,2,1,2;MQ=39;FQ=53.4;PV4=1,0.13,1,1	GT:PL:GQ	0/0:0,15,137:14	1/1:89,9,0:6
Locus_42147_Transcript_1/1_Confidence_1.000_Length_289	151	A	G	21.3	DP=10;VDB=2.400000e-02;RPB=-1.305582e-01;AF1=0.3917;AC1=2;DP4=5,3,0,2;MQ=42;FQ=23.3;PV4=0.44,0.17,1,1	GT:PL:GQ	0/0:0,24,207:24	1/1:58,6,0:3
Contig1568	301	T	C	21.4	DP=10;VDB=2.400000e-02;RPB=-3.916747e-01;AF1=0.2714;AC1=1;DP4=2,6,1,1;MQ=42;FQ=22.8;PV4=1,1,1,0.49	GT:PL:GQ	0/1:54,0,111:53	0/0:0,9,92:11
Contig3415	1428	G	A	124	DP=10;VDB=2.433126e-02;RPB=1.301794e+00;AF1=0.5;AC1=2;DP4=2,3,3,2;MQ=42;FQ=115;PV4=1,1,0.17,1	GT:PL:GQ	0/0:0,15,152:13	1/1:164,15,0:12
Locus_18463_Transcript_1/1_Confidence_1.000_Length_540	400	T	A	115	DP=10;VDB=2.433126e-02;RPB=7.375224e-01;AF1=0.5;AC1=2;DP4=3,2,3,2;MQ=41;FQ=117;PV4=1,0.24,0.27,0.0072	GT:PL:GQ	1/1:155,15,0:12	0/0:0,15,161:13
Contig2643	1210	C	T	65	DP=10;VDB=2.438635e-02;RPB=1.416689e+00;AF1=0.2528;AC1=1;DP4=6,1,2,1;MQ=42;FQ=66.3;PV4=1,1,0.066,0.093	GT:PL:GQ	0/1:98,0,24:32	0/0:0,18,155:20
Contig9100	743	A	T	67.7	DP=10;VDB=2.438635e-02;RPB=6.206015e-01;AF1=0.443;AC1=2;DP4=2,5,1,2;MQ=42;FQ=70.1;PV4=1,1,1,1	GT:PL:GQ	1/1:106,9,0:6	0/0:0,21,183:20
Contig16620	159	G	A	61.2	DP=10;VDB=2.444842e-02;RPB=1.170831e+00;AF1=0.2606;AC1=1;DP4=2,4,3,1;MQ=39;FQ=62.5;PV4=0.52,1,0.013,1	GT:PL:GQ	0/1:94,0,52:60	0/0:0,12,139:14
Contig12033	1329	A	G	95.7	DP=10;VDB=2.444842e-02;RPB=2.092606e+00;AF1=0.4766;AC1=2;DP4=1,5,2,2;MQ=42;FQ=98.4;PV4=0.5,1,1,1	GT:PL:GQ	1/1:135,12,0:9	0/0:0,18,158:16
Contig7994	306	A	G	154	DP=10;VDB=2.506820e-02;RPB=7.878529e-01;AF1=0.7472;AC1=3;DP4=1,2,5,2;MQ=42;FQ=52.3;PV4=0.5,1,0.27,0.28	GT:PL:GQ	0/1:24,0,84:32	1/1:168,18,0:20
Locus_42476_Transcript_1/1_Confidence_1.000_Length_620	206	C	G	34.2	DP=10;VDB=2.560000e-02;RPB=-3.916747e-01;AF1=0.3917;AC1=2;DP4=4,4,0,2;MQ=42;FQ=36.3;PV4=0.47,1,1,1	GT:PL:GQ	1/1:71,6,0:3	0/0:0,24,205:24
Contig23340	1656	A	C	20.7	DP=10;VDB=2.570869e-02;RPB=1.606976e+00;AF1=0.443;AC1=2;DP4=1,6,3,0;MQ=32;FQ=23.1;PV4=0.033,0.3,0.2,1	GT:PL:GQ	1/1:59,9,0:6	0/0:0,21,162:20
Locus_25350_Transcript_1/1_Confidence_1.000_Length_655	7	A	T	24.4	DP=10;VDB=2.570870e-02;RPB=-5.460172e-01;AF1=0.5;AC1=2;DP4=3,0,3,0;MQ=30;FQ=8.93;PV4=1,0.39,1,0.17	GT:PL:GQ	1/1:62,9,0:6	0/0:0,9,43:8
Locus_25132_Transcript_1/1_Confidence_1.000_Length_1128	1110	G	C	72.1	DP=10;VDB=2.581156e-02;RPB=-2.092606e+00;AF1=0.5234;AC1=2;DP4=3,1,3,3;MQ=34;FQ=73.3;PV4=0.57,1,0.034,1	GT:PL:GQ	0/0:0,12,114:9	1/1:112,18,0:15
Contig7696	487	C	G	76.4	DP=10;VDB=2.590081e-02;RPB=1.680491e+00;AF1=0.5156;AC1=2;DP4=2,2,3,2;MQ=37;FQ=79;PV4=1,1,0.1,1	GT:PL:GQ	1/1:116,15,0:12	0/0:0,12,124:10
Contig23404	418	A	T	5.53	DP=10;VDB=2.590081e-02;RPB=2.467613e+00;AF1=0.7055;AC1=3;DP4=1,4,4,1;MQ=25;FQ=9.46;PV4=0.21,0.0023,1,0.13	GT:PL:GQ	1/1:21,6,0:4	0/1:19,0,51:22
Contig4360	993	C	A	92.7	DP=10;VDB=2.649457e-02;RPB=0.000000e+00;AF1=0.4766;AC1=2;DP4=2,4,3,1;MQ=39;FQ=95.4;PV4=0.52,1,1,0.31	GT:PL:GQ	0/0:0,18,154:16	1/1:132,12,0:9
Locus_11717_Transcript_1/1_Confidence_1.000_Length_1482	383	C	T	51	DP=10;VDB=2.649457e-02;RPB=0.000000e+00;AF1=0.7069;AC1=3;DP4=0,6,0,4;MQ=42;FQ=56.2;PV4=1,0.013,1,0.13	GT:PL:GQ	0/1:42,0,129:48	1/1:45,6,0:7
Contig3150	380	C	T	49.7	DP=10;VDB=2.706460e-02;RPB=1.249288e+00;AF1=0.443;AC1=2;DP4=3,4,0,3;MQ=42;FQ=52.1;PV4=0.47,0.37,1,1	GT:PL:GQ	0/0:0,21,203:20	1/1:88,9,0:6
Contig6145	368	T	A	18.7	DP=10;VDB=2.720000e-02;RPB=1.175024e+00;AF1=0.2931;AC1=1;DP4=4,4,1,1;MQ=40;FQ=20.3;PV4=1,1,1,1	GT:PL:GQ	0/1:51,0,150:50	0/0:0,6,77:8
Contig10584	1435	T	C	25.2	DP=10;VDB=2.720000e-02;RPB=-6.527912e-01;AF1=0.3917;AC1=2;DP4=4,4,1,1;MQ=41;FQ=27.3;PV4=1,0.39,0.018,1	GT:PL:GQ	1/1:62,6,0:3	0/0:0,24,222:24
Locus_35830_Transcript_1/1_Confidence_1.000_Length_722	230	T	G	96.7	DP=10;VDB=2.755283e-02;RPB=-7.971178e-01;AF1=0.4766;AC1=2;DP4=0,6,2,2;MQ=42;FQ=99;PV4=0.13,1,0.12,1	GT:PL:GQ	0/0:0,18,146:16	1/1:136,12,0:9
Contig1877	17	C	G	31.8	DP=10;VDB=2.820088e-02;RPB=4.000000e-01;AF1=0.4844;AC1=2;DP4=4,1,4,0;MQ=30;FQ=34.6;PV4=1,1,0.38,1	GT:PL:GQ	1/1:71,12,0:9	0/0:0,15,98:13
Contig12637	613	T	A	48.7	DP=10;VDB=2.841266e-02;RPB=-7.878529e-01;AF1=0.443;AC1=2;DP4=3,4,1,2;MQ=42;FQ=51.1;PV4=1,0.26,1,0.24	GT:PL:GQ	0/0:0,21,197:20	1/1:87,9,0:6
Contig11234	1793	A	C	48.8	DP=10;VDB=2.845191e-02;RPB=1.047297e+00;AF1=0.4468;AC1=2;DP4=3,3,2,1;MQ=40;FQ=51.2;PV4=1,0.42,0.058,0.01	GT:PL:GQ	0/0:0,18,181:17	1/1:87,9,0:6
vs_41946	438	T	G	7.26	DP=10;VDB=2.845191e-02;RPB=1.711553e+00;AF1=0.2717;AC1=1;DP4=3,3,1,2;MQ=34;FQ=8.44;PV4=1,0.051,1,0.056	GT:PL:GQ	0/1:39,0,22:30	0/0:0,9,51:12
Contig15662	193	G	A	89.2	DP=10;VDB=2.861637e-02;RPB=4.748531e-01;AF1=0.2618;AC1=1;DP4=2,3,2,2;MQ=42;FQ=90.5;PV4=1,1,1,1	GT:PL:GQ	0/1:122,0,16:24	0/0:0,12,130:14
Contig4926	48	A	T	27.7	DP=10;VDB=2.863384e-02;RPB=1.077091e+00;AF1=0.4766;AC1=2;DP4=4,2,3,1;MQ=36;FQ=30.4;PV4=1,1,0.0063,1	GT:PL:GQ	1/1:67,12,0:9	0/0:0,18,160:16
Locus_31250_Transcript_1/1_Confidence_1.000_Length_949	97	G	A	70	DP=10;VDB=2.863384e-02;RPB=-4.748531e-01;AF1=0.7069;AC1=3;DP4=3,2,2,2;MQ=42;FQ=75.2;PV4=1,0.36,1,1	GT:PL:GQ	0/1:44,0,135:50	1/1:62,6,0:7
Contig2968	260	A	T	60.6	DP=10;VDB=2.863384e-02;RPB=5.314005e-01;AF1=0.722;AC1=3;DP4=2,2,3,1;MQ=40;FQ=65.9;PV4=1,0.094,0.15,0.43	GT:PL:GQ	0/1:9,0,121:15	1/1:88,9,0:10
Contig4764	218	A	G	27.2	DP=10;VDB=2.880000e-02;RPB=1.175024e+00;AF1=0.3917;AC1=2;DP4=4,4,1,1;MQ=42;FQ=29.3;PV4=1,0.048,0.14,0.13	GT:PL:GQ	0/0:0,24,232:24	1/1:64,6,0:3
Contig16017	166	T	C	30.2	DP=10;VDB=2.880000e-02;RPB=3.916747e-01;AF1=0.3917;AC1=2;DP4=2,6,2,0;MQ=40;FQ=32.3;PV4=0.13,1,1,0.33	GT:PL:GQ	1/1:67,6,0:3	0/0:0,24,179:24
Locus_48423_Transcript_1/1_Confidence_1.000_Length_601	231	G	A	22.3	DP=10;VDB=2.880000e-02;RPB=-8.217058e-01;AF1=0.3934;AC1=2;DP4=4,3,1,1;MQ=42;FQ=24.3;PV4=1,0.056,0.026,1	GT:PL:GQ	1/1:59,6,0:3	0/0:0,21,208:21
Locus_34481_Transcript_1/1_Confidence_1.000_Length_779	254	A	C	59.5	DP=10;VDB=2.899935e-02;RPB=6.510653e-01;AF1=0.5532;AC1=2;DP4=3,0,5,1;MQ=33;FQ=54.6;PV4=1,0.16,0.0057,0.34	GT:PL:GQ	1/1:99,18,0:16	0/0:0,9,91:7
Contig19397	1731	A	G	25.2	DP=10;VDB=2.907126e-02;RPB=-9.837446e-01;AF1=0.6452;AC1=3;DP4=0,2,3,2;MQ=28;FQ=18.3;PV4=0.43,1,0.041,1	GT:PL:GQ	0/1:0,3,51:4	1/1:62,12,0:10
Contig23334	941	T	C	12.5	DP=10;VDB=2.907129e-02;RPB=9.005565e-01;AF1=0.5;AC1=2;DP4=5,0,1,4;MQ=29;FQ=15.3;PV4=0.048,0.026,0.0012,0.26	GT:PL:GQ	1/1:52,15,0:11	0/0:0,15,123:13
Contig18200	17	T	G	24.1	DP=10;VDB=2.910585e-02;RPB=-7.971178e-01;AF1=0.5234;AC1=2;DP4=1,3,1,5;MQ=17;FQ=12.5;PV4=1,1,1,0.21	GT:PL:GQ	1/1:64,18,0:15	0/0:0,12,49:9
Locus_30446_Transcript_1/1_Confidence_1.000_Length_1358	466	T	C	58	DP=10;VDB=2.982819e-02;RPB=1.416689e+00;AF1=0.2529;AC1=1;DP4=4,3,1,2;MQ=41;FQ=59.3;PV4=1,0.47,1,1	GT:PL:GQ	0/1:91,0,23:31	0/0:0,18,169:20
Contig7173	304	T	C	50.7	DP=10;VDB=2.986822e-02;RPB=1.606976e+00;AF1=0.443;AC1=2;DP4=6,1,0,3;MQ=42;FQ=53.1;PV4=0.033,1,1,1	GT:PL:GQ	0/0:0,21,171:20	1/1:89,9,0:6
Locus_30489_Transcript_1/1_Confidence_1.000_Length_742	397	G	A	84.7	DP=10;VDB=3.086163e-02;RPB=0.000000e+00;AF1=0.4766;AC1=2;DP4=2,4,1,3;MQ=42;FQ=87.4;PV4=1,1,1,1	GT:PL:GQ	0/0:0,18,166:16	1/1:124,12,0:9
Contig10596	144	T	C	87.8	DP=10;VDB=3.086163e-02;RPB=-4.748531e-01;AF1=0.4844;AC1=2;DP4=3,2,2,2;MQ=31;FQ=50.6;PV4=1,1,1,0.22	GT:PL:GQ	0/0:0,15,87:13	1/1:127,12,0:9
Locus_33122_Transcript_1/1_Confidence_1.000_Length_673	516	A	T	60.9	DP=10;VDB=3.097026e-02;RPB=-3.124934e-01;AF1=0.4545;AC1=2;DP4=0,5,3,2;MQ=38;FQ=63.3;PV4=0.17,1,0.089,1	GT:PL:GQ	1/1:111,21,12:6	0/0:0,15,116:14
Locus_32278_Transcript_1/1_Confidence_1.000_Length_484	164	C	T	140	DP=10;VDB=3.120048e-02;RPB=0.000000e+00;AF1=0.5234;AC1=2;DP4=1,3,4,2;MQ=42;FQ=79.4;PV4=0.52,1,1,1	GT:PL:GQ	1/1:180,18,0:15	0/0:0,12,116:9
Contig20760	198	C	G	58.7	DP=10;VDB=3.127017e-02;RPB=4.176424e-01;AF1=0.443;AC1=2;DP4=4,3,2,1;MQ=40;FQ=61.1;PV4=1,1,0.025,1	GT:PL:GQ	1/1:97,9,0:6	0/0:0,21,201:20
Locus_30789_Transcript_1/1_Confidence_1.000_Length_933	763	A	G	31.7	DP=10;VDB=3.131090e-02;RPB=1.249288e+00;AF1=0.443;AC1=2;DP4=1,6,2,1;MQ=39;FQ=34.1;PV4=0.18,0.014,0.002,0.17	GT:PL:GQ	1/1:70,9,0:6	0/0:0,21,187:20
Contig6174	960	T	G	11.1	DP=10;VDB=3.131090e-02;RPB=3.960091e-01;AF1=0.4468;AC1=2;DP4=6,0,0,3;MQ=37;FQ=13.4;PV4=0.012,1,0.0092,1	GT:PL:GQ	1/1:49,9,0:5	0/0:0,18,139:17
Contig10563	345	T	C	50.7	DP=10;VDB=3.131090e-02;RPB=4.176424e-01;AF1=0.443;AC1=2;DP4=3,4,0,3;MQ=39;FQ=53.1;PV4=0.47,0.22,1,1	GT:PL:GQ	0/0:0,21,186:20	1/1:89,9,0:6
Contig9934	719	G	A	57.9	DP=10;VDB=3.131090e-02;RPB=4.570987e-01;AF1=0.4545;AC1=2;DP4=3,2,0,3;MQ=39;FQ=60.4;PV4=0.2,1,1,1	GT:PL:GQ	1/1:96,9,0:6	0/0:0,15,134:14
Locus_40476_Transcript_1/1_Confidence_1.000_Length_644	223	A	G	54.8	DP=10;VDB=3.131090e-02;RPB=-6.510653e-01;AF1=0.4468;AC1=2;DP4=4,2,0,3;MQ=42;FQ=57.2;PV4=0.17,1,1,1	GT:PL:GQ	0/0:0,18,170:17	1/1:93,9,0:6
Contig10321	242	A	G	55.2	DP=10;VDB=3.131090e-02;RPB=9.422182e-01;AF1=0.2606;AC1=1;DP4=4,3,2,1;MQ=40;FQ=56.5;PV4=1,1,1,0.0073	GT:PL:GQ	0/1:88,0,66:73	0/0:0,12,118:14
Contig6714	605	G	T	8.84	DP=10;VDB=3.200000e-02;RPB=-1.305582e-01;AF1=0.3917;AC1=2;DP4=7,1,0,2;MQ=31;FQ=10.7;PV4=0.067,1,0.31,0.47	GT:PL:GQ	0/0:0,24,142:25	0/1:45,6,0:3
Contig4514	549	C	T	20.1	DP=10;VDB=3.200000e-02;RPB=-3.916747e-01;AF1=0.2527;AC1=1;DP4=2,6,0,2;MQ=39;FQ=21.3;PV4=1,1,1,0.01	GT:PL:GQ	0/1:53,0,29:37	0/0:0,18,155:20
Contig22062	373	A	G	33.2	DP=10;VDB=3.200000e-02;RPB=3.916747e-01;AF1=0.3917;AC1=2;DP4=4,4,2,0;MQ=42;FQ=35.3;PV4=0.47,1,1,1	GT:PL:GQ	1/1:70,6,0:3	0/0:0,24,226:24
Locus_32476_Transcript_1/1_Confidence_1.000_Length_940	312	A	G	85.3	DP=10;VDB=3.200698e-02;RPB=0.000000e+00;AF1=0.7273;AC1=3;DP4=5,1,1,3;MQ=42;FQ=83.8;PV4=0.19,1,1,1	GT:PL:GQ	0/1:16,0,116:23	1/1:106,9,0:10
Contig5809	1319	C	G	88	DP=10;VDB=3.200698e-02;RPB=2.240820e+00;AF1=0.7069;AC1=3;DP4=1,4,3,1;MQ=42;FQ=92.9;PV4=0.21,0.46,1,0.0087	GT:PL:GQ	0/1:47,0,135:53	1/1:77,6,0:7
Locus_30647_Transcript_1/1_Confidence_1.000_Length_591	480	C	T	56.7	DP=10;VDB=3.273572e-02;RPB=7.878529e-01;AF1=0.443;AC1=2;DP4=4,3,3,0;MQ=42;FQ=59.1;PV4=0.47,1,1,1	GT:PL:GQ	1/1:95,9,0:6	0/0:0,21,203:20
Contig5482	160	G	A	45.8	DP=10;VDB=3.277706e-02;RPB=-3.960091e-01;AF1=0.4468;AC1=2;DP4=3,3,3,0;MQ=40;FQ=48.2;PV4=0.46,1,0.058,0.17	GT:PL:GQ	0/0:0,18,185:17	1/1:84,9,0:6
Locus_26548_Transcript_2/2_Confidence_0.750_Length_1331	48	G	A	46.7	DP=10;VDB=3.277706e-02;RPB=-6.206015e-01;AF1=0.443;AC1=2;DP4=4,3,2,1;MQ=38;FQ=49.1;PV4=1,0.024,0.3,1	GT:PL:GQ	0/0:0,21,204:20	1/1:85,9,0:6
Contig17945	686	A	G	77.1	DP=10;VDB=3.315343e-02;RPB=7.971178e-01;AF1=0.2557;AC1=1;DP4=3,3,2,2;MQ=40;FQ=78.4;PV4=1,0.13,1,0.23	GT:PL:GQ	0/1:110,0,21:29	0/0:0,15,142:17
Contig6497	536	C	A	19.8	DP=10;VDB=3.317223e-02;RPB=-7.971178e-01;AF1=0.4766;AC1=2;DP4=1,5,1,3;MQ=33;FQ=22.5;PV4=1,1,0.02,1	GT:PL:GQ	1/1:59,12,0:8	0/0:0,18,160:16
Contig22276	489	T	C	74	DP=10;VDB=3.317223e-02;RPB=9.774103e-01;AF1=0.5;AC1=2;DP4=0,4,0,4;MQ=42;FQ=55;PV4=1,1,1,1	GT:PL:GQ	0/0:0,12,91:10	1/1:113,12,0:9
Locus_38871_Transcript_1/1_Confidence_1.000_Length_755	140	C	T	96.2	DP=10;VDB=3.353627e-02;RPB=7.375224e-01;AF1=0.2618;AC1=1;DP4=3,2,3,2;MQ=42;FQ=97.5;PV4=1,0.2,0.071,0.063	GT:PL:GQ	0/1:129,0,16:24	0/0:0,12,138:14
Locus_39918_Transcript_1/1_Confidence_1.000_Length_516	246	C	G	16.3	DP=10;VDB=3.360000e-02;RPB=1.175024e+00;AF1=0.3917;AC1=2;DP4=4,4,2,0;MQ=40;FQ=18.4;PV4=0.47,0.21,0.0067,0.4	GT:PL:GQ	1/1:53,6,0:3	0/0:0,24,226:24
Contig8344	209	G	A	13.5	DP=10;VDB=3.360000e-02;RPB=1.219070e+00;AF1=0.2714;AC1=1;DP4=6,1,0,2;MQ=42;FQ=14.9;PV4=0.083,0.17,1,1	GT:PL:GQ	0/1:46,0,96:44	0/0:0,9,101:11
Contig8485	49	C	T	26.2	DP=10;VDB=3.360000e-02;RPB=1.436141e+00;AF1=0.3917;AC1=2;DP4=5,3,1,1;MQ=38;FQ=28.3;PV4=1,1,0.36,0.3	GT:PL:GQ	1/1:63,6,0:3	0/0:0,24,197:24
Locus_12353_Transcript_2/3_Confidence_0.600_Length_1242	280	G	A	8.72	DP=10;VDB=3.360000e-02;RPB=-3.916747e-01;AF1=0.2553;AC1=1;DP4=5,3,1,1;MQ=42;FQ=9.86;PV4=1,0.0028,0.14,1	GT:PL:GQ	0/1:41,0,90:39	0/0:0,15,152:18
Contig11370	682	C	T	22.3	DP=10;VDB=3.360000e-02;RPB=6.527912e-01;AF1=0.3917;AC1=2;DP4=4,4,1,1;MQ=40;FQ=24.3;PV4=1,0.02,0.02,0.33	GT:PL:GQ	1/1:59,6,0:3	0/0:0,24,231:24
Contig19635	322	A	G	39.3	DP=10;VDB=3.360000e-02;RPB=-6.573300e-01;AF1=0.3969;AC1=2;DP4=4,2,1,1;MQ=38;FQ=41.4;PV4=1,1,1,1	GT:PL:GQ	1/1:76,6,0:3	0/0:0,18,165:18
Contig2665	81	G	C	18.1	DP=10;VDB=3.360000e-02;RPB=9.139077e-01;AF1=0.2514;AC1=1;DP4=4,4,1,1;MQ=41;FQ=19.3;PV4=1,1,0.018,1	GT:PL:GQ	0/1:51,0,29:37	0/0:0,21,198:23
Contig11131	157	T	C	4.27	DP=10;VDB=3.360000e-02;RPB=9.139077e-01;AF1=0.3916;AC1=2;DP4=4,4,0,2;MQ=40;FQ=5.66;PV4=0.47,1,0.019,0.44	GT:PL:GQ	0/1:39,6,0:4	0/0:0,24,219:27
Contig10420	36	C	T	78.4	DP=10;VDB=3.369885e-02;RPB=1.342535e+00;AF1=0.5156;AC1=2;DP4=3,1,3,2;MQ=37;FQ=78.6;PV4=1,0.2,0.34,1	GT:PL:GQ	0/0:0,12,118:10	1/1:118,15,0:12
Contig22951	13	A	T	82.8	DP=10;VDB=3.369886e-02;RPB=5.553135e-01;AF1=0.4844;AC1=2;DP4=5,0,4,1;MQ=39;FQ=67.6;PV4=1,0.35,1,0.46	GT:PL:GQ	0/0:19,34,123:13	1/1:122,12,0:9
Locus_53941_Transcript_1/1_Confidence_1.000_Length_306	74	T	G	34.7	DP=10;VDB=3.422171e-02;RPB=-4.176424e-01;AF1=0.443;AC1=2;DP4=7,0,3,0;MQ=42;FQ=37.1;PV4=1,0.14,0.0051,0.25	GT:PL:GQ	1/1:73,9,0:6	0/0:0,21,148:20
Contig5427	155	A	C	61	DP=10;VDB=3.422171e-02;RPB=6.206015e-01;AF1=0.2527;AC1=1;DP4=4,3,2,1;MQ=42;FQ=62.3;PV4=1,1,0.066,0.066	GT:PL:GQ	0/1:94,0,27:35	0/0:0,18,181:20
Locus_36459_Transcript_1/1_Confidence_1.000_Length_770	158	G	A	38.8	DP=10;VDB=3.426357e-02;RPB=1.047297e+00;AF1=0.4468;AC1=2;DP4=3,3,2,1;MQ=34;FQ=41.2;PV4=1,1,1,0.098	GT:PL:GQ	0/0:0,18,128:17	1/1:77,9,0:6
Contig18326	6	T	C	3.37	DP=10;VDB=3.426357e-02;RPB=4.570987e-01;AF1=0.2939;AC1=1;DP4=5,0,2,1;MQ=32;FQ=4.28;PV4=0.37,0.065,0.34,0.38	GT:PL:GQ	0/1:33,0,18:26	0/0:7,13,90:11
Contig4680	885	A	C	56.7	DP=10;VDB=3.426357e-02;RPB=-6.206015e-01;AF1=0.443;AC1=2;DP4=4,3,3,0;MQ=42;FQ=59.1;PV4=0.47,1,0.0051,1	GT:PL:GQ	1/1:95,9,0:6	0/0:0,21,204:20
Contig9210	1339	A	G	36.4	DP=10;VDB=3.463545e-02;RPB=-2.240820e+00;AF1=0.5156;AC1=2;DP4=1,3,5,0;MQ=32;FQ=39.5;PV4=0.048,1,0.083,1	GT:PL:GQ	0/0:0,12,92:10	1/1:76,15,0:12
Contig5481	874	T	G	64.7	DP=10;VDB=3.508985e-02;RPB=-1.140958e+00;AF1=0.443;AC1=2;DP4=1,6,2,1;MQ=39;FQ=67.1;PV4=0.18,1,1,1	GT:PL:GQ	0/0:0,21,155:20	1/1:103,9,0:6
Locus_26631_Transcript_1/1_Confidence_1.000_Length_756	486	C	A	31.2	DP=10;VDB=3.520000e-02;RPB=1.305582e-01;AF1=0.3917;AC1=2;DP4=5,3,2,0;MQ=42;FQ=33.3;PV4=1,1,1,1	GT:PL:GQ	1/1:68,6,0:3	0/0:0,24,173:24
Locus_42540_Transcript_1/1_Confidence_1.000_Length_526	457	T	C	36	DP=10;VDB=3.520000e-02;RPB=1.436141e+00;AF1=0.2514;AC1=1;DP4=3,5,1,1;MQ=42;FQ=37.3;PV4=1,1,1,0.42	GT:PL:GQ	0/1:69,0,28:36	0/0:0,21,191:23
Locus_47576_Transcript_1/1_Confidence_1.000_Length_509	122	T	A	23.3	DP=10;VDB=3.520000e-02;RPB=-3.159688e-01;AF1=0.3934;AC1=2;DP4=4,3,0,2;MQ=40;FQ=25.3;PV4=0.44,0.38,1,0.24	GT:PL:GQ	0/0:0,21,179:21	1/1:60,6,0:3
Locus_37464_Transcript_1/1_Confidence_1.000_Length_1029	156	G	T	24.2	DP=10;VDB=3.520000e-02;RPB=-3.916747e-01;AF1=0.3917;AC1=2;DP4=2,6,0,2;MQ=42;FQ=26.3;PV4=1,0.23,1,0.36	GT:PL:GQ	1/1:61,6,0:3	0/0:0,24,208:24
Locus_34321_Transcript_1/1_Confidence_1.000_Length_491	136	A	G	17.3	DP=10;VDB=3.520000e-02;RPB=-3.916747e-01;AF1=0.3917;AC1=2;DP4=3,5,1,1;MQ=42;FQ=19.3;PV4=1,0.08,0.018,1	GT:PL:GQ	0/0:0,24,212:24	1/1:54,6,0:3
Contig9420	246	G	A	40.2	DP=10;VDB=3.520000e-02;RPB=-3.916747e-01;AF1=0.3917;AC1=2;DP4=4,4,1,1;MQ=42;FQ=42.3;PV4=1,1,1,1	GT:PL:GQ	1/1:77,6,0:3	0/0:0,24,226:24
Contig6292	197	C	G	82.8	DP=10;VDB=3.555881e-02;RPB=2.268540e-01;AF1=0.4844;AC1=2;DP4=3,2,2,2;MQ=40;FQ=85.6;PV4=1,1,0.12,1	GT:PL:GQ	0/0:0,15,153:13	1/1:122,12,0:9
Locus_11716_Transcript_2/2_Confidence_0.800_Length_394	250	T	C	71.7	DP=10;VDB=3.555881e-02;RPB=4.691674e-01;AF1=0.4766;AC1=2;DP4=3,3,2,2;MQ=40;FQ=74.4;PV4=1,0.45,0.092,1	GT:PL:GQ	1/1:111,12,0:9	0/0:0,18,173:16
Contig10700	883	A	G	85.7	DP=10;VDB=3.555881e-02;RPB=-4.691674e-01;AF1=0.4766;AC1=2;DP4=5,1,3,1;MQ=42;FQ=88.4;PV4=1,1,0.03,1	GT:PL:GQ	0/0:0,18,157:16	1/1:125,12,0:9
Contig17376	344	A	C	109	DP=10;VDB=3.564564e-02;RPB=6.573300e-01;AF1=0.6031;AC1=2;DP4=2,0,6,0;MQ=39;FQ=23.4;PV4=1,0.31,1,1	GT:PL:GQ	0/0:0,6,58:4	1/1:148,18,0:16
Contig4803	238	A	G	53.7	DP=10;VDB=3.572478e-02;RPB=-1.249288e+00;AF1=0.443;AC1=2;DP4=4,3,2,1;MQ=41;FQ=56.1;PV4=1,1,0.066,0.18	GT:PL:GQ	0/0:0,21,203:20	1/1:92,9,0:6
Contig9828	69	C	T	51.7	DP=10;VDB=3.572478e-02;RPB=-1.416689e+00;AF1=0.443;AC1=2;DP4=6,1,2,1;MQ=40;FQ=54.1;PV4=1,0.028,1,0.15	GT:PL:GQ	0/0:0,21,146:20	1/1:90,9,0:6
Contig7870	121	T	C	36.7	DP=10;VDB=3.572478e-02;RPB=-7.878529e-01;AF1=0.443;AC1=2;DP4=2,5,1,2;MQ=42;FQ=39.1;PV4=1,0.034,1,0.27	GT:PL:GQ	0/0:0,21,189:20	1/1:75,9,0:6
Contig3623	65	A	G	131	DP=10;VDB=3.585330e-02;RPB=-4.176424e-01;AF1=0.557;AC1=2;DP4=1,2,2,5;MQ=42;FQ=39.1;PV4=1,1,1,0.12	GT:PL:GQ	0/0:0,9,75:6	1/1:171,21,0:19
Contig10089	940	G	T	138	DP=10;VDB=3.650127e-02;RPB=-4.176424e-01;AF1=0.7394;AC1=3;DP4=2,1,1,6;MQ=41;FQ=50.5;PV4=0.18,0.25,0.27,1	GT:PL:GQ	0/1:50,0,82:57	1/1:125,12,0:13
Contig9823	120	C	T	91.7	DP=10;VDB=3.677813e-02;RPB=-1.477084e+00;AF1=0.4766;AC1=2;DP4=3,3,3,1;MQ=38;FQ=94.2;PV4=0.57,1,1,0.34	GT:PL:GQ	0/0:0,18,144:16	1/1:131,12,0:9
Contig1266	29	G	A	59.7	DP=10;VDB=3.677813e-02;RPB=-7.971178e-01;AF1=0.4766;AC1=2;DP4=4,2,3,1;MQ=37;FQ=62.4;PV4=1,0.055,0.17,0.39	GT:PL:GQ	0/0:0,18,174:16	1/1:99,12,0:9
Contig21428	31	A	C	16.1	DP=10;VDB=3.677813e-02;RPB=9.774103e-01;AF1=0.5;AC1=2;DP4=3,1,4,0;MQ=25;FQ=17;PV4=1,0.33,1,1	GT:PL:GQ	0/0:0,12,57:10	1/1:55,12,0:9
Contig15661	1082	G	A	12.5	DP=10;VDB=3.680000e-02;RPB=1.305582e-01;AF1=0.3917;AC1=2;DP4=4,4,2,0;MQ=30;FQ=14.4;PV4=0.47,0.004,1,0.42	GT:PL:GQ	0/0:0,24,164:24	0/1:49,6,0:3
Locus_23242_Transcript_1/1_Confidence_1.000_Length_1408	391	T	C	19.3	DP=10;VDB=3.680000e-02;RPB=-2.219490e+00;AF1=0.3917;AC1=2;DP4=2,6,1,1;MQ=38;FQ=21.3;PV4=1,0.35,0.36,0.018	GT:PL:GQ	0/0:0,24,180:24	1/1:56,6,0:3
Contig20594	458	G	A	32	DP=10;VDB=3.680000e-02;RPB=-3.916747e-01;AF1=0.252;AC1=1;DP4=6,2,1,1;MQ=42;FQ=33.3;PV4=1,1,0.018,0.39	GT:PL:GQ	0/1:65,0,18:26	0/0:0,21,189:23
Contig12051	608	A	G	38.7	DP=10;VDB=3.724139e-02;RPB=4.176424e-01;AF1=0.443;AC1=2;DP4=5,2,0,3;MQ=42;FQ=41.1;PV4=0.17,0.22,1,0.47	GT:PL:GQ	0/0:0,21,189:20	1/1:77,9,0:6
Contig11730	39	C	G	22.7	DP=10;VDB=3.728401e-02;RPB=6.206015e-01;AF1=0.443;AC1=2;DP4=6,1,2,1;MQ=35;FQ=25.1;PV4=1,0.17,0.12,0.2	GT:PL:GQ	0/0:0,21,168:20	1/1:61,9,0:6
Contig9931	383	G	A	114	DP=10;VDB=3.752183e-02;RPB=1.972788e+00;AF1=0.4669;AC1=2;DP4=2,3,2,3;MQ=33;FQ=26;PV4=1,1,1,1	GT:PL:GQ	1/1:151,7,0:4	0/0:0,9,60:8
Contig23334	867	A	G	27.1	DP=10;VDB=3.786630e-02;RPB=-4.691674e-01;AF1=0.5234;AC1=2;DP4=1,3,1,5;MQ=32;FQ=30.4;PV4=1,0.31,0.0071,0.42	GT:PL:GQ	1/1:67,18,0:15	0/0:0,12,120:9
Contig900	1152	T	G	82.7	DP=10;VDB=3.799346e-02;RPB=0.000000e+00;AF1=0.4766;AC1=2;DP4=3,3,2,2;MQ=40;FQ=85.4;PV4=1,0.42,0.092,1	GT:PL:GQ	0/0:0,18,184:16	1/1:122,12,0:9
Contig10929	307	A	G	14.3	DP=10;VDB=3.799346e-02;RPB=-4.691674e-01;AF1=0.2556;AC1=1;DP4=5,1,4,0;MQ=28;FQ=15.5;PV4=1,0.25,0.19,1	GT:PL:GQ	0/1:47,0,22:30	0/0:0,15,97:17
Contig1674	475	T	C	69.7	DP=10;VDB=3.799346e-02;RPB=4.691674e-01;AF1=0.4766;AC1=2;DP4=4,2,0,4;MQ=39;FQ=72.4;PV4=0.076,0.2,1,1	GT:PL:GQ	0/0:0,18,153:16	1/1:109,12,0:9
Contig19393	166	G	C	57.3	DP=10;VDB=3.799346e-02;RPB=7.971178e-01;AF1=0.2714;AC1=1;DP4=2,4,1,3;MQ=39;FQ=58.8;PV4=1,1,0.024,0.39	GT:PL:GQ	0/1:90,0,85:87	0/0:0,9,106:11
Contig8670	161	T	G	85.7	DP=10;VDB=3.801336e-02;RPB=1.077091e+00;AF1=0.4766;AC1=2;DP4=6,0,3,1;MQ=42;FQ=88.2;PV4=0.4,1,0.03,1	GT:PL:GQ	0/0:0,18,138:16	1/1:125,12,0:9
Locus_45862_Transcript_1/1_Confidence_1.000_Length_737	299	C	T	76.7	DP=10;VDB=3.801336e-02;RPB=-4.691674e-01;AF1=0.4766;AC1=2;DP4=4,2,4,0;MQ=42;FQ=79.4;PV4=0.47,1,0.03,1	GT:PL:GQ	1/1:116,12,0:9	0/0:0,18,180:16
Locus_7123_Transcript_3/3_Confidence_0.500_Length_1768	219	C	G	69.7	DP=10;VDB=3.801336e-02;RPB=-6.979834e-01;AF1=0.4766;AC1=2;DP4=4,2,4,0;MQ=39;FQ=72.4;PV4=0.47,1,0.35,1	GT:PL:GQ	1/1:109,12,0:9	0/0:0,18,155:16
Locus_25132_Transcript_1/1_Confidence_1.000_Length_1128	1108	A	G	101	DP=10;VDB=3.810167e-02;RPB=-1.416689e+00;AF1=0.7473;AC1=3;DP4=2,1,4,3;MQ=34;FQ=48.3;PV4=1,1,0.08,1	GT:PL:GQ	0/1:27,0,80:35	1/1:112,18,0:20
Contig18990	294	A	G	106	DP=10;VDB=3.833476e-02;RPB=1.694178e+00;AF1=0.7069;AC1=3;DP4=3,2,1,4;MQ=42;FQ=89.2;PV4=0.52,1,1,0.16	GT:PL:GQ	0/1:71,0,120:77	1/1:71,6,0:7
Locus_39918_Transcript_1/1_Confidence_1.000_Length_516	245	G	C	19.3	DP=10;VDB=3.840000e-02;RPB=1.175024e+00;AF1=0.3917;AC1=2;DP4=4,4,2,0;MQ=40;FQ=21.3;PV4=0.47,0.35,0.0067,0.45	GT:PL:GQ	1/1:56,6,0:3	0/0:0,24,227:24
Contig895	710	T	A	5.94	DP=10;VDB=3.840000e-02;RPB=-1.534291e+00;AF1=0.3678;AC1=1;DP4=4,1,1,1;MQ=39;FQ=7.62;PV4=1,1,0.062,1	GT:PL:GQ	0/0:0,10,134:12	0/1:39,3,0:6
Locus_41682_Transcript_1/1_Confidence_1.000_Length_875	161	T	A	18.3	DP=10;VDB=3.840000e-02;RPB=-6.527912e-01;AF1=0.3917;AC1=2;DP4=3,5,1,1;MQ=42;FQ=20.3;PV4=1,0.17,1,1	GT:PL:GQ	0/0:0,24,206:24	1/1:55,6,0:3
Contig12747	74	G	A	6.37	DP=10;VDB=3.840000e-02;RPB=-9.139077e-01;AF1=0.3917;AC1=2;DP4=2,6,2,0;MQ=36;FQ=8.03;PV4=0.13,0.19,0.13,0.34	GT:PL:GQ	0/1:42,6,0:4	0/0:0,24,179:25
Contig12747	79	C	G	6.37	DP=10;VDB=3.840000e-02;RPB=-9.139077e-01;AF1=0.3917;AC1=2;DP4=2,6,2,0;MQ=36;FQ=8.03;PV4=0.13,1,0.13,0.33	GT:PL:GQ	0/1:42,6,0:4	0/0:0,24,181:25
Contig19410	379	T	A	33.2	DP=10;VDB=3.840000e-02;RPB=-9.139077e-01;AF1=0.3917;AC1=2;DP4=3,5,1,1;MQ=42;FQ=35.3;PV4=1,1,1,1	GT:PL:GQ	1/1:70,6,0:3	0/0:0,24,184:24
Locus_52609_Transcript_1/1_Confidence_1.000_Length_258	122	T	C	45.7	DP=10;VDB=3.876772e-02;RPB=-1.249288e+00;AF1=0.443;AC1=2;DP4=2,5,3,0;MQ=42;FQ=48.1;PV4=0.17,0.26,1,0.27	GT:PL:GQ	1/1:84,9,0:6	0/0:0,21,193:20
Contig9425	372	C	T	48	DP=10;VDB=3.876772e-02;RPB=-1.416689e+00;AF1=0.2528;AC1=1;DP4=4,3,0,3;MQ=41;FQ=49.3;PV4=0.2,1,0.11,0.41	GT:PL:GQ	0/1:81,0,25:33	0/0:0,18,185:20
Contig17334	156	C	T	61.1	DP=10;VDB=3.876772e-02;RPB=4.176424e-01;AF1=0.2553;AC1=1;DP4=3,4,1,2;MQ=42;FQ=62.4;PV4=1,1,1,1	GT:PL:GQ	0/1:94,0,57:65	0/0:0,15,135:17
Contig10252	257	C	T	6.32	DP=10;VDB=3.876772e-02;RPB=6.206015e-01;AF1=0.2594;AC1=1;DP4=4,3,2,1;MQ=38;FQ=7.37;PV4=1,0.1,0.012,1	GT:PL:GQ	0/1:38,0,8:17	0/0:0,18,186:21
Contig11570	2223	G	A	40.7	DP=10;VDB=3.881056e-02;RPB=1.606976e+00;AF1=0.443;AC1=2;DP4=2,5,1,2;MQ=39;FQ=43.1;PV4=1,0.29,0.0059,0.33	GT:PL:GQ	1/1:79,9,0:6	0/0:0,21,190:20
Contig11736	184	T	C	18.7	DP=10;VDB=3.881056e-02;RPB=-1.947423e+00;AF1=0.2931;AC1=1;DP4=2,3,1,2;MQ=36;FQ=20.3;PV4=1,0.2,0,1	GT:PL:GQ	0/0:0,6,69:8	0/1:51,0,87:50
Locus_39726_Transcript_1/1_Confidence_1.000_Length_627	514	A	G	48.1	DP=10;VDB=3.881056e-02;RPB=3.960091e-01;AF1=0.7057;AC1=3;DP4=4,2,2,1;MQ=39;FQ=53.3;PV4=1,0.23,1,1	GT:PL:GQ	0/1:17,0,137:23	1/1:67,6,0:7
Locus_16318_Transcript_2/2_Confidence_0.800_Length_1662	286	G	C	76.6	DP=10;VDB=3.933069e-02;RPB=-4.748531e-01;AF1=0.545;AC1=2;DP4=2,2,5,0;MQ=40;FQ=79.9;PV4=0.17,0.28,0.2,0.4	GT:PL:GQ	0/0:0,8,128:6	1/1:115,12,0:9
Contig19408	489	T	G	69.2	DP=10;VDB=3.933069e-02;RPB=7.375224e-01;AF1=0.5;AC1=2;DP4=4,1,4,1;MQ=39;FQ=72.2;PV4=1,0.27,0.043,1	GT:PL:GQ	1/1:109,15,0:12	0/0:0,15,133:13
Contig3895	576	C	G	106	DP=10;VDB=3.950616e-02;RPB=4.474804e-01;AF1=0.5;AC1=2;DP4=1,4,3,2;MQ=41;FQ=108;PV4=0.52,0.15,0.002,0.22	GT:PL:GQ	0/0:0,15,152:13	1/1:146,15,0:12
Locus_18936_Transcript_2/2_Confidence_0.667_Length_810	564	C	A	33.2	DP=10;VDB=4.000000e-02;RPB=-1.305582e-01;AF1=0.3917;AC1=2;DP4=5,3,0,2;MQ=42;FQ=35.3;PV4=0.44,1,1,0.33	GT:PL:GQ	1/1:70,6,0:3	0/0:0,24,197:24
Contig11731	513	G	C	27	DP=10;VDB=4.000000e-02;RPB=1.697257e+00;AF1=0.2514;AC1=1;DP4=2,6,0,2;MQ=42;FQ=28.3;PV4=1,1,1,0.085	GT:PL:GQ	0/1:60,0,30:38	0/0:0,21,176:23
Contig15218	383	A	C	4.82	DP=10;VDB=4.000000e-02;RPB=3.916747e-01;AF1=0.2552;AC1=1;DP4=4,4,0,2;MQ=37;FQ=5.73;PV4=0.47,0.49,0.24,1	GT:PL:GQ	0/0:0,15,132:19	0/1:36,0,79:32
Contig23719	98	A	T	22.3	DP=10;VDB=4.000000e-02;RPB=3.916747e-01;AF1=0.3917;AC1=2;DP4=5,3,2,0;MQ=40;FQ=24.3;PV4=1,1,0.008,0.16	GT:PL:GQ	0/0:0,24,199:24	1/1:59,6,0:3
Locus_22735_Transcript_1/1_Confidence_1.000_Length_302	206	T	A	7.25	DP=10;VDB=4.000000e-02;RPB=9.139077e-01;AF1=0.2714;AC1=1;DP4=2,6,2,0;MQ=40;FQ=8.43;PV4=0.13,1,0.0067,1	GT:PL:GQ	0/1:39,0,131:36	0/0:0,9,102:12
Locus_36878_Transcript_1/1_Confidence_1.000_Length_794	150	T	C	20.3	DP=10;VDB=4.000000e-02;RPB=9.139077e-01;AF1=0.3917;AC1=2;DP4=4,4,2,0;MQ=42;FQ=22.3;PV4=0.47,0.018,0.018,1	GT:PL:GQ	0/0:0,24,230:24	1/1:57,6,0:3
Contig10630	217	C	T	183	DP=10;VDB=4.007160e-02;RPB=1.436141e+00;AF1=0.6083;AC1=2;DP4=1,1,3,5;MQ=42;FQ=42.3;PV4=1,0.16,0.32,0.32	GT:PL:GQ	0/0:0,6,77:4	1/1:222,24,0:22
Contig17546	1015	C	T	44.7	DP=10;VDB=4.007160e-02;RPB=1.953178e+00;AF1=0.2937;AC1=1;DP4=4,0,2,1;MQ=33;FQ=25.2;PV4=0.43,1,1,0.29	GT:PL:GQ	0/1:77,0,20:27	0/0:0,6,36:8
Locus_27013_Transcript_1/1_Confidence_1.000_Length_778	265	A	G	92.4	DP=10;VDB=4.028299e-02;RPB=1.170831e+00;AF1=0.5156;AC1=2;DP4=1,3,3,3;MQ=41;FQ=87;PV4=0.57,0.13,0.22,1	GT:PL:GQ	0/0:0,12,124:10	1/1:132,15,0:12
Locus_9225_Transcript_1/1_Confidence_1.000_Length_1542	424	C	T	34.2	DP=10;VDB=4.029980e-02;RPB=1.416689e+00;AF1=0.2606;AC1=1;DP4=5,2,0,3;MQ=41;FQ=35.5;PV4=0.17,0.21,1,1	GT:PL:GQ	0/1:67,0,68:65	0/0:0,12,128:14
Contig7628	752	A	G	65	DP=10;VDB=4.029980e-02;RPB=1.455500e+00;AF1=0.3834;AC1=2;DP4=3,3,2,1;MQ=38;FQ=67.1;PV4=1,1,1,1	GT:PL:GQ	0/1:101,5,0:3	0/0:0,15,140:15
Locus_12088_Transcript_1/1_Confidence_1.000_Length_980	293	C	T	47.7	DP=10;VDB=4.029980e-02;RPB=-4.176424e-01;AF1=0.443;AC1=2;DP4=3,4,2,1;MQ=42;FQ=50.1;PV4=1,0.1,0.066,0.26	GT:PL:GQ	1/1:86,9,0:6	0/0:0,21,204:20
Contig868	234	C	T	54.8	DP=10;VDB=4.034274e-02;RPB=-1.047297e+00;AF1=0.4468;AC1=2;DP4=3,3,3,0;MQ=42;FQ=57.2;PV4=0.46,0.11,1,0.32	GT:PL:GQ	0/0:0,18,191:17	1/1:93,9,0:6
Locus_33578_Transcript_1/1_Confidence_1.000_Length_565	215	G	A	53.1	DP=10;VDB=4.034274e-02;RPB=-1.416689e+00;AF1=0.2561;AC1=1;DP4=3,4,0,3;MQ=39;FQ=54.4;PV4=0.47,1,1,1	GT:PL:GQ	0/1:86,0,11:19	0/0:0,18,175:20
Contig4867	322	G	T	63.7	DP=10;VDB=4.034274e-02;RPB=4.176424e-01;AF1=0.443;AC1=2;DP4=3,4,2,1;MQ=42;FQ=66.1;PV4=1,1,0.0051,1	GT:PL:GQ	0/0:0,21,201:20	1/1:102,9,0:6
Contig16697	532	G	A	55.7	DP=10;VDB=4.034274e-02;RPB=-4.176424e-01;AF1=0.443;AC1=2;DP4=4,3,3,0;MQ=42;FQ=58.1;PV4=0.47,0.25,1,0.43	GT:PL:GQ	1/1:94,9,0:6	0/0:0,21,213:20
Locus_22886_Transcript_1/1_Confidence_1.000_Length_903	548	C	T	71.7	DP=10;VDB=4.034274e-02;RPB=-6.206015e-01;AF1=0.443;AC1=2;DP4=5,2,2,1;MQ=42;FQ=74.1;PV4=1,1,0.066,0.49	GT:PL:GQ	1/1:110,9,0:6	0/0:0,21,193:20
Contig15135	371	G	A	84.8	DP=10;VDB=4.050643e-02;RPB=-1.199065e+00;AF1=0.4844;AC1=2;DP4=4,1,3,1;MQ=42;FQ=87.6;PV4=1,0.18,0.15,1	GT:PL:GQ	1/1:124,12,0:9	0/0:0,15,151:13
Contig12248	458	A	C	60	DP=10;VDB=4.050643e-02;RPB=2.043087e+00;AF1=0.5;AC1=2;DP4=2,2,1,3;MQ=40;FQ=62.7;PV4=1,0.47,0.18,0.34	GT:PL:GQ	1/1:99,12,0:9	0/0:0,12,110:10
Contig9597	493	C	T	78.7	DP=10;VDB=4.050643e-02;RPB=4.691674e-01;AF1=0.4766;AC1=2;DP4=3,3,2,2;MQ=42;FQ=81.4;PV4=1,0.15,0.12,0.43	GT:PL:GQ	0/0:0,18,178:16	1/1:118,12,0:9
Contig6972	280	T	C	85.2	DP=10;VDB=4.052676e-02;RPB=-6.979834e-01;AF1=0.2606;AC1=1;DP4=2,4,2,2;MQ=42;FQ=86.5;PV4=1,0.36,0.12,1	GT:PL:GQ	0/1:118,0,52:60	0/0:0,12,137:14
Locus_1861_Transcript_1/1_Confidence_1.000_Length_2263	947	A	C	99.7	DP=10;VDB=4.052676e-02;RPB=-6.979834e-01;AF1=0.4766;AC1=2;DP4=3,3,2,2;MQ=40;FQ=102;PV4=1,1,1,1	GT:PL:GQ	0/0:0,18,168:16	1/1:139,12,0:9
Locus_27472_Transcript_1/1_Confidence_1.000_Length_876	385	A	C	48.7	DP=10;VDB=4.052676e-02;RPB=-7.971178e-01;AF1=0.2931;AC1=1;DP4=2,4,2,2;MQ=38;FQ=50.2;PV4=1,0.38,0.39,1	GT:PL:GQ	0/1:81,0,77:79	0/0:0,6,68:8
Locus_21024_Transcript_1/1_Confidence_1.000_Length_1222	147	A	G	83.7	DP=10;VDB=4.052676e-02;RPB=-7.971178e-01;AF1=0.4766;AC1=2;DP4=5,1,3,1;MQ=40;FQ=86.4;PV4=1,1,0.092,0.4	GT:PL:GQ	1/1:123,12,0:9	0/0:0,18,171:16
Contig22508	27	T	A	109	DP=10;VDB=4.151484e-02;RPB=9.422182e-01;AF1=0.7394;AC1=3;DP4=3,0,7,0;MQ=31;FQ=15.6;PV4=1,1,0.43,1	GT:PL:GQ	0/1:59,0,47:46	1/1:87,12,0:13
Contig7496	178	T	A	37.2	DP=10;VDB=4.160000e-02;RPB=1.305582e-01;AF1=0.3917;AC1=2;DP4=6,2,1,1;MQ=42;FQ=39.3;PV4=1,0.095,1,1	GT:PL:GQ	0/0:0,24,218:24	1/1:74,6,0:3
Locus_38421_Transcript_1/1_Confidence_1.000_Length_492	228	G	A	35	DP=10;VDB=4.160000e-02;RPB=1.436141e+00;AF1=0.2514;AC1=1;DP4=4,4,1,1;MQ=42;FQ=36.3;PV4=1,1,1,1	GT:PL:GQ	0/1:68,0,28:36	0/0:0,21,197:23
Contig6678	62	T	C	7.04	DP=10;VDB=4.160000e-02;RPB=-3.916747e-01;AF1=0.2553;AC1=1;DP4=4,4,0,2;MQ=42;FQ=8.11;PV4=0.47,0.027,1,0.13	GT:PL:GQ	0/1:39,0,96:36	0/0:0,15,158:18
Contig22424	840	T	A	27.2	DP=10;VDB=4.160000e-02;RPB=-3.916747e-01;AF1=0.2606;AC1=1;DP4=2,6,1,1;MQ=42;FQ=28.5;PV4=1,1,1,0.029	GT:PL:GQ	0/1:60,0,105:58	0/0:0,12,114:14
Contig15159	345	A	G	7.98	DP=10;VDB=4.160000e-02;RPB=-3.916747e-01;AF1=0.3917;AC1=2;DP4=4,4,0,2;MQ=39;FQ=9.77;PV4=0.47,1,0,1	GT:PL:GQ	0/0:0,24,224:25	0/1:44,6,0:3
Contig15159	347	C	T	7.98	DP=10;VDB=4.160000e-02;RPB=-3.916747e-01;AF1=0.3917;AC1=2;DP4=4,4,0,2;MQ=39;FQ=9.77;PV4=0.47,1,0,1	GT:PL:GQ	0/0:0,24,228:25	0/1:44,6,0:3
Contig10104	262	A	T	20.3	DP=10;VDB=4.160000e-02;RPB=8.217058e-01;AF1=0.3934;AC1=2;DP4=2,5,0,2;MQ=40;FQ=22.4;PV4=1,0.2,1,0.47	GT:PL:GQ	1/1:57,6,0:3	0/0:0,21,160:21
Contig10986	277	C	G	76.7	DP=10;VDB=4.178185e-02;RPB=1.595751e+00;AF1=0.4766;AC1=2;DP4=3,3,3,1;MQ=41;FQ=79.4;PV4=0.57,0.17,1,0.38	GT:PL:GQ	0/0:0,18,169:16	1/1:116,12,0:9
Contig12877	814	C	T	80.1	DP=10;VDB=4.180237e-02;RPB=-1.077091e+00;AF1=0.2557;AC1=1;DP4=3,3,2,2;MQ=42;FQ=81.4;PV4=1,1,0.39,1	GT:PL:GQ	0/1:113,0,21:29	0/0:0,15,140:17
Contig5126	566	C	T	30.2	DP=10;VDB=4.183346e-02;RPB=4.176424e-01;AF1=0.2606;AC1=1;DP4=3,4,2,1;MQ=39;FQ=31.5;PV4=1,1,0.0051,0.42	GT:PL:GQ	0/0:0,12,117:14	0/1:63,0,73:61
Locus_18649_Transcript_3/5_Confidence_0.385_Length_1662	636	A	T	54	DP=10;VDB=4.183346e-02;RPB=-7.878529e-01;AF1=0.2528;AC1=1;DP4=2,5,2,1;MQ=42;FQ=55.3;PV4=0.5,1,1,0.23	GT:PL:GQ	0/1:87,0,25:33	0/0:0,18,155:20
Locus_30789_Transcript_1/1_Confidence_1.000_Length_933	761	C	T	21.7	DP=10;VDB=4.187638e-02;RPB=1.249288e+00;AF1=0.443;AC1=2;DP4=1,6,2,1;MQ=39;FQ=24.1;PV4=0.18,0.14,0.002,0.25	GT:PL:GQ	1/1:60,9,0:6	0/0:0,21,182:20
Locus_28471_Transcript_2/7_Confidence_0.240_Length_596	512	G	A	14.2	DP=10;VDB=4.187638e-02;RPB=1.606976e+00;AF1=0.2527;AC1=1;DP4=1,6,3,0;MQ=36;FQ=15.4;PV4=0.033,0.11,0.003,0.2	GT:PL:GQ	0/1:47,0,27:35	0/0:0,18,158:20
Contig10965	412	A	T	43.7	DP=10;VDB=4.187638e-02;RPB=-2.186229e+00;AF1=0.443;AC1=2;DP4=2,5,2,1;MQ=40;FQ=46.1;PV4=0.5,0.28,0.027,0.0051	GT:PL:GQ	1/1:82,9,0:6	0/0:0,21,193:20
Contig7751	109	C	T	28.7	DP=10;VDB=4.187638e-02;RPB=-9.422182e-01;AF1=0.443;AC1=2;DP4=5,2,0,3;MQ=39;FQ=31.1;PV4=0.17,0.0061,0.29,1	GT:PL:GQ	0/0:0,21,196:20	1/1:67,9,0:6
Contig11617	557	A	G	69.7	DP=10;VDB=4.308876e-02;RPB=-6.979834e-01;AF1=0.4766;AC1=2;DP4=3,3,2,2;MQ=39;FQ=72.4;PV4=1,1,0.084,0.19	GT:PL:GQ	0/0:0,18,182:16	1/1:109,12,0:9
Contig2194	394	G	A	32.2	DP=10;VDB=4.320000e-02;RPB=1.305582e-01;AF1=0.3917;AC1=2;DP4=5,3,0,2;MQ=42;FQ=34.3;PV4=0.44,1,1,1	GT:PL:GQ	0/0:0,24,215:24	1/1:69,6,0:3
Locus_19463_Transcript_1/2_Confidence_0.667_Length_594	439	A	G	30.2	DP=10;VDB=4.320000e-02;RPB=-1.958374e+00;AF1=0.3917;AC1=2;DP4=5,3,0,2;MQ=42;FQ=32.3;PV4=0.44,1,1,1	GT:PL:GQ	1/1:67,6,0:3	0/0:0,24,193:24
Contig8765	233	T	C	14.3	DP=10;VDB=4.320000e-02;RPB=8.217058e-01;AF1=0.2553;AC1=1;DP4=4,3,2,0;MQ=40;FQ=15.5;PV4=0.5,0.47,0.026,1	GT:PL:GQ	0/1:47,0,40:43	0/0:0,15,150:17
Locus_10100_Transcript_1/1_Confidence_1.000_Length_904	294	G	A	35.9	DP=10;VDB=4.336434e-02;RPB=-1.416689e+00;AF1=0.5509;AC1=2;DP4=7,0,2,1;MQ=40;FQ=39.2;PV4=0.3,0.35,1,0.15	GT:PL:GQ	0/0:0,4,135:4	1/1:71,6,0:4
Contig3480	31	G	T	39.4	DP=10;VDB=4.340713e-02;RPB=-1.291774e+00;AF1=0.6188;AC1=2;DP4=1,1,1,2;MQ=27;FQ=-22.5;PV4=1,1,1,0.31	GT:PL:GQ	0/0:0,6,11:4	1/1:76,9,0:7
Contig3118	196	A	C	30.3	DP=10;VDB=4.340713e-02;RPB=-6.510653e-01;AF1=0.3335;AC1=1;DP4=5,1,3,0;MQ=42;FQ=32;PV4=1,0.033,1,0.44	GT:PL:GQ	0/1:62,0,134:62	0/0:0,3,36:5
Contig8963	139	C	T	86.2	DP=10;VDB=4.342075e-02;RPB=7.375224e-01;AF1=0.7286;AC1=3;DP4=2,3,3,2;MQ=39;FQ=91.6;PV4=1,0.17,0.056,0.02	GT:PL:GQ	0/1:42,0,137:49	1/1:81,9,0:10
Contig18114	99	T	G	37.2	DP=10;VDB=4.360329e-02;RPB=-7.375224e-01;AF1=0.5;AC1=2;DP4=2,3,2,3;MQ=28;FQ=40.2;PV4=1,0.17,0.093,1	GT:PL:GQ	0/0:0,15,128:13	1/1:77,15,0:12
Contig18173	79	C	G	53.8	DP=10;VDB=4.360329e-02;RPB=7.375224e-01;AF1=0.7388;AC1=3;DP4=3,2,4,1;MQ=37;FQ=59.5;PV4=1,1,0.064,1	GT:PL:GQ	0/1:19,0,139:26	1/1:72,12,0:13
Locus_37959_Transcript_1/1_Confidence_1.000_Length_829	442	T	C	150	DP=10;VDB=4.435344e-02;RPB=1.606976e+00;AF1=0.557;AC1=2;DP4=2,1,4,3;MQ=42;FQ=74.1;PV4=1,0.08,1,0.087	GT:PL:GQ	0/0:0,9,110:6	1/1:190,21,0:19
Contig4787_split_0	155	C	G	18.3	DP=10;VDB=4.446737e-02;RPB=1.301794e+00;AF1=0.5;AC1=2;DP4=3,2,2,3;MQ=29;FQ=21.3;PV4=1,0.1,0.032,0.29	GT:PL:GQ	1/1:58,15,0:12	0/0:0,15,136:13
Contig7153	663	A	G	110	DP=10;VDB=4.446737e-02;RPB=-1.301794e+00;AF1=0.5;AC1=2;DP4=5,0,2,3;MQ=42;FQ=88.2;PV4=0.17,0.36,0.17,1	GT:PL:GQ	1/1:150,15,0:12	0/0:0,15,125:13
Contig10560	357	A	G	98.2	DP=10;VDB=4.465145e-02;RPB=1.972788e+00;AF1=0.5;AC1=2;DP4=3,2,3,2;MQ=40;FQ=101;PV4=1,0.17,0.071,1	GT:PL:GQ	1/1:138,15,0:12	0/0:0,15,158:13
Contig3682	266	C	T	18.7	DP=10;VDB=4.480000e-02;RPB=1.436141e+00;AF1=0.2931;AC1=1;DP4=4,4,1,1;MQ=42;FQ=20.3;PV4=1,1,1,0.34	GT:PL:GQ	0/1:51,0,163:50	0/0:0,6,71:8
Contig3505	804	T	C	12.3	DP=10;VDB=4.480000e-02;RPB=-3.916747e-01;AF1=0.2527;AC1=1;DP4=2,6,0,2;MQ=38;FQ=13.5;PV4=1,0.075,1,0.13	GT:PL:GQ	0/1:45,0,31:38	0/0:0,18,152:20
Contig17297	183	T	C	14.3	DP=10;VDB=4.480000e-02;RPB=3.916747e-01;AF1=0.2553;AC1=1;DP4=3,5,0,2;MQ=42;FQ=15.5;PV4=1,1,1,1	GT:PL:GQ	0/1:47,0,81:45	0/0:0,15,127:17
Contig21019	742	C	G	11.7	DP=10;VDB=4.480000e-02;RPB=-3.916747e-01;AF1=0.2714;AC1=1;DP4=6,2,1,1;MQ=42;FQ=13;PV4=1,0.21,1,1	GT:PL:GQ	0/1:44,0,143:42	0/0:0,9,81:11
Contig1194	1348	C	T	8.86	DP=10;VDB=4.480000e-02;RPB=8.217058e-01;AF1=0.3934;AC1=2;DP4=2,5,0,2;MQ=39;FQ=10.7;PV4=1,1,0.03,1	GT:PL:GQ	0/0:0,21,186:22	0/1:45,6,0:3
Locus_18903_Transcript_1/1_Confidence_1.000_Length_669	295	G	A	12.9	DP=10;VDB=4.488797e-02;RPB=1.606976e+00;AF1=0.2931;AC1=1;DP4=5,2,2,1;MQ=38;FQ=14.4;PV4=1,0.36,0,0.39	GT:PL:GQ	0/1:45,0,142:44	0/0:0,6,69:8
vs_58892	101	G	T	27.5	DP=10;VDB=4.488797e-02;RPB=-2.077428e+00;AF1=0.2815;AC1=1;DP4=3,3,3,0;MQ=25;FQ=-5.28;PV4=0.46,1,1,1	GT:PL:GQ	0/1:60,0,18:25	0/0:0,9,9:10
Contig15167	324	T	A	34.1	DP=10;VDB=4.488797e-02;RPB=-6.206015e-01;AF1=0.2553;AC1=1;DP4=5,2,1,2;MQ=38;FQ=35.4;PV4=0.5,0.0043,1,1	GT:PL:GQ	0/1:67,0,45:52	0/0:0,15,143:17
Contig7187	164	T	C	41.1	DP=10;VDB=4.488797e-02;RPB=6.510653e-01;AF1=0.2555;AC1=1;DP4=4,2,2,1;MQ=42;FQ=42.4;PV4=1,0.011,0.085,1	GT:PL:GQ	0/1:74,0,24:32	0/0:0,15,146:17
Contig7950	750	A	T	69.7	DP=10;VDB=4.488797e-02;RPB=-7.878529e-01;AF1=0.443;AC1=2;DP4=2,5,2,1;MQ=42;FQ=72.1;PV4=0.5,1,1,0.17	GT:PL:GQ	1/1:108,9,0:6	0/0:0,21,179:20
Locus_11067_Transcript_1/1_Confidence_1.000_Length_986	40	T	C	5.25	DP=10;VDB=4.488799e-02;RPB=7.878529e-01;AF1=0.443;AC1=2;DP4=5,2,3,0;MQ=34;FQ=7.05;PV4=1,1,0.062,0.46	GT:PL:GQ	0/0:0,21,162:22	1/1:42,9,0:4
Contig12338	232	G	A	68.7	DP=10;VDB=4.493050e-02;RPB=-1.249288e+00;AF1=0.443;AC1=2;DP4=2,5,1,2;MQ=42;FQ=71.1;PV4=1,1,1,1	GT:PL:GQ	1/1:107,9,0:6	0/0:0,21,203:20
Contig12020	549	A	T	54.7	DP=10;VDB=4.493050e-02;RPB=2.186229e+00;AF1=0.443;AC1=2;DP4=1,6,0,3;MQ=42;FQ=57.1;PV4=1,1,1,0.052	GT:PL:GQ	0/0:0,21,173:20	1/1:93,9,0:6
Contig20457	253	A	G	48.3	DP=10;VDB=4.493050e-02;RPB=3.960091e-01;AF1=0.2714;AC1=1;DP4=4,2,0,3;MQ=40;FQ=49.8;PV4=0.17,1,1,0.25	GT:PL:GQ	0/1:81,0,90:80	0/0:0,9,68:11
Contig10589	792	A	G	35.8	DP=10;VDB=4.493050e-02;RPB=-3.960091e-01;AF1=0.4468;AC1=2;DP4=2,4,0,3;MQ=38;FQ=38.2;PV4=0.5,1,0.0043,1	GT:PL:GQ	1/1:74,9,0:6	0/0:0,18,168:17
Contig4375	215	T	C	53	DP=10;VDB=4.493050e-02;RPB=-6.206015e-01;AF1=0.2528;AC1=1;DP4=2,5,1,2;MQ=42;FQ=54.3;PV4=1,0.44,0.066,0.0092	GT:PL:GQ	0/1:86,0,26:34	0/0:0,18,170:20
Locus_25935_Transcript_1/1_Confidence_1.000_Length_814	458	T	C	58.8	DP=10;VDB=4.493050e-02;RPB=-6.510653e-01;AF1=0.4468;AC1=2;DP4=1,5,3,0;MQ=40;FQ=61.2;PV4=0.048,1,1,1	GT:PL:GQ	1/1:97,9,0:6	0/0:0,18,134:17
Contig1200	1001	A	T	96.1	DP=10;VDB=4.549380e-02;RPB=3.159688e-01;AF1=0.6066;AC1=2;DP4=1,1,2,5;MQ=33;FQ=12.6;PV4=1,0.27,1,0.47	GT:PL:GQ	0/0:0,6,47:4	1/1:135,21,0:19
Contig11516	361	C	T	83.7	DP=10;VDB=4.566715e-02;RPB=1.170831e+00;AF1=0.4766;AC1=2;DP4=5,1,1,3;MQ=41;FQ=86.4;PV4=0.19,1,0.12,0.3	GT:PL:GQ	0/0:0,18,157:16	1/1:123,12,0:9
Locus_42011_Transcript_1/1_Confidence_1.000_Length_821	227	G	A	99.7	DP=10;VDB=4.566715e-02;RPB=4.691674e-01;AF1=0.4766;AC1=2;DP4=4,2,2,2;MQ=42;FQ=102;PV4=1,0.068,1,0.085	GT:PL:GQ	0/0:0,18,189:16	1/1:139,12,0:9
Contig12886	487	G	A	76.1	DP=10;VDB=4.568806e-02;RPB=-1.077091e+00;AF1=0.2555;AC1=1;DP4=3,3,2,2;MQ=42;FQ=77.4;PV4=1,0.34,0.39,1	GT:PL:GQ	0/1:109,0,24:32	0/0:0,15,150:17
Contig9423	638	C	T	71.7	DP=10;VDB=4.568806e-02;RPB=-6.979834e-01;AF1=0.4766;AC1=2;DP4=2,4,3,1;MQ=39;FQ=74.4;PV4=0.52,1,0.013,1	GT:PL:GQ	1/1:111,12,0:9	0/0:0,18,175:16
Locus_27472_Transcript_1/1_Confidence_1.000_Length_876	386	C	A	43.7	DP=10;VDB=4.568806e-02;RPB=-7.971178e-01;AF1=0.2931;AC1=1;DP4=2,4,2,2;MQ=38;FQ=45.2;PV4=1,0.0049,0.39,1	GT:PL:GQ	0/1:76,0,91:75	0/0:0,6,69:8
Contig12446	537	G	C	67.7	DP=10;VDB=4.639975e-02;RPB=-1.842091e+00;AF1=0.443;AC1=2;DP4=4,3,2,1;MQ=42;FQ=70.1;PV4=1,0.39,1,0.38	GT:PL:GQ	1/1:106,9,0:6	0/0:0,21,210:20
Contig23645	394	C	A	56	DP=10;VDB=4.639975e-02;RPB=-6.206015e-01;AF1=0.2527;AC1=1;DP4=6,1,1,2;MQ=42;FQ=57.3;PV4=0.18,1,1,0.42	GT:PL:GQ	0/1:89,0,27:35	0/0:0,18,153:20
Locus_25310_Transcript_1/2_Confidence_0.667_Length_916	562	C	T	63.1	DP=10;VDB=4.639975e-02;RPB=7.878529e-01;AF1=0.2554;AC1=1;DP4=5,2,2,1;MQ=42;FQ=64.4;PV4=1,1,0.066,1	GT:PL:GQ	0/0:0,18,187:20	0/1:96,0,12:20
Contig10798	237	T	C	27.1	DP=10;VDB=4.640000e-02;RPB=-1.694823e+00;AF1=0.2553;AC1=1;DP4=4,3,2,0;MQ=42;FQ=28.4;PV4=0.5,1,0.026,0.38	GT:PL:GQ	0/1:60,0,55:57	0/0:0,15,139:17
Contig6447	368	A	G	5.64	DP=10;VDB=4.640000e-02;RPB=3.159688e-01;AF1=0.3934;AC1=2;DP4=4,3,2,0;MQ=37;FQ=7.24;PV4=0.5,0.43,0.12,0.31	GT:PL:GQ	0/1:41,6,0:4	0/0:0,21,186:23
Contig10754	157	G	A	35.2	DP=10;VDB=4.640000e-02;RPB=-3.916747e-01;AF1=0.3917;AC1=2;DP4=5,3,1,1;MQ=40;FQ=37.3;PV4=1,1,1,1	GT:PL:GQ	1/1:72,6,0:3	0/0:0,24,204:24
Contig10718	1167	C	G	18.5	DP=10;VDB=4.640000e-02;RPB=-8.217058e-01;AF1=0.6631;AC1=3;DP4=4,3,1,1;MQ=42;FQ=23.1;PV4=1,0.17,1,1	GT:PL:GQ	0/1:14,0,194:19	1/1:39,3,0:4
Contig1250	1309	T	C	18.8	DP=10;VDB=4.644186e-02;RPB=1.606976e+00;AF1=0.443;AC1=2;DP4=4,3,3,0;MQ=35;FQ=21.1;PV4=0.47,0.073,0.0039,0.02	GT:PL:GQ	1/1:57,9,0:5	0/0:0,21,197:20
Contig18564	1272	T	G	41.3	DP=10;VDB=4.644186e-02;RPB=-1.842091e+00;AF1=0.2714;AC1=1;DP4=1,6,0,3;MQ=42;FQ=42.8;PV4=1,1,1,1	GT:PL:GQ	0/1:74,0,91:73	0/0:0,9,83:11
Contig17143	858	G	A	49.1	DP=10;VDB=4.644186e-02;RPB=-4.176424e-01;AF1=0.2553;AC1=1;DP4=5,2,0,3;MQ=42;FQ=50.4;PV4=0.17,1,1,1	GT:PL:GQ	0/1:82,0,55:63	0/0:0,15,155:17
Contig6900	275	C	T	7.55	DP=10;VDB=4.644186e-02;RPB=4.176424e-01;AF1=0.443;AC1=2;DP4=3,4,0,3;MQ=38;FQ=9.6;PV4=0.47,1,0.0052,1	GT:PL:GQ	0/0:0,21,198:21	1/1:45,9,0:5
Contig6710	22	G	A	20.7	DP=10;VDB=4.644186e-02;RPB=-4.176424e-01;AF1=0.443;AC1=2;DP4=6,1,3,0;MQ=37;FQ=23.1;PV4=1,1,1.1e-13,1	GT:PL:GQ	0/0:0,21,167:20	1/1:59,9,0:6
Locus_7207_Transcript_7/9_Confidence_0.286_Length_1565	1391	A	T	14.5	DP=10;VDB=4.644186e-02;RPB=-7.878529e-01;AF1=0.2714;AC1=1;DP4=4,3,1,2;MQ=39;FQ=15.9;PV4=1,0.32,0.045,1	GT:PL:GQ	0/1:47,0,113:45	0/0:0,9,106:11
Locus_34778_Transcript_2/2_Confidence_0.750_Length_876	69	C	T	3.38	DP=10;VDB=4.644186e-02;RPB=7.878529e-01;AF1=0.4429;AC1=2;DP4=4,3,0,3;MQ=29;FQ=4.83;PV4=0.2,1,0.24,0.39	GT:PL:GQ	1/1:39,9,0:3	0/0:0,21,144:24
Contig12467	230	G	T	66.7	DP=10;VDB=4.644186e-02;RPB=-9.422182e-01;AF1=0.443;AC1=2;DP4=6,1,2,1;MQ=42;FQ=69.1;PV4=1,0.33,1,1	GT:PL:GQ	1/1:105,9,0:6	0/0:0,21,184:20
Contig12419	268	T	C	79.7	DP=10;VDB=4.699789e-02;RPB=-1.170831e+00;AF1=0.4766;AC1=2;DP4=2,4,1,3;MQ=41;FQ=82.4;PV4=1,1,0.12,1	GT:PL:GQ	1/1:119,12,0:9	0/0:0,18,174:16
Contig17611	1561	C	T	90.4	DP=10;VDB=4.765629e-02;RPB=1.906563e+00;AF1=0.5156;AC1=2;DP4=1,3,2,3;MQ=40;FQ=84.1;PV4=1,0.29,0.12,0.18	GT:PL:GQ	1/1:130,15,0:12	0/0:0,12,121:10
Contig1010	861	C	T	4.27	DP=10;VDB=4.784438e-02;RPB=3.960091e-01;AF1=0.6966;AC1=3;DP4=1,1,3,2;MQ=21;FQ=-19.7;PV4=1,1,0.26,0.4	GT:PL:GQ	0/0:0,1,11:3	1/1:37,9,0:5
Locus_18223_Transcript_1/1_Confidence_1.000_Length_1019	450	C	G	51.2	DP=10;VDB=4.789490e-02;RPB=4.570987e-01;AF1=0.2611;AC1=1;DP4=3,2,3,0;MQ=42;FQ=52.5;PV4=0.46,1,0.017,1	GT:PL:GQ	0/1:84,0,20:28	0/0:0,12,127:14
Locus_18297_Transcript_2/2_Confidence_0.909_Length_617	343	T	C	41.1	DP=10;VDB=4.793648e-02;RPB=-4.176424e-01;AF1=0.2537;AC1=1;DP4=4,3,3,0;MQ=40;FQ=42.3;PV4=0.47,1,0.043,1	GT:PL:GQ	0/1:74,0,16:24	0/0:0,18,151:20
Contig17577	1050	G	C	48.7	DP=10;VDB=4.793648e-02;RPB=6.206015e-01;AF1=0.443;AC1=2;DP4=1,6,1,2;MQ=42;FQ=51.1;PV4=1,0.37,0.066,1	GT:PL:GQ	0/0:0,21,159:20	1/1:87,9,0:6
Locus_54666_Transcript_1/1_Confidence_1.000_Length_193	123	C	T	42.8	DP=10;VDB=4.793649e-02;RPB=1.455500e+00;AF1=0.4468;AC1=2;DP4=4,2,1,2;MQ=27;FQ=45.2;PV4=0.52,1,1,0.17	GT:PL:GQ	1/1:81,9,0:6	0/0:0,18,112:17
Contig2704	1513	C	T	26.2	DP=10;VDB=4.800000e-02;RPB=1.175024e+00;AF1=0.3917;AC1=2;DP4=2,6,1,1;MQ=41;FQ=28.3;PV4=1,1,0.018,1	GT:PL:GQ	1/1:63,6,0:3	0/0:0,24,202:24
Contig4565	130	C	T	12.5	DP=10;VDB=4.800000e-02;RPB=1.305582e-01;AF1=0.3358;AC1=1;DP4=4,4,2,0;MQ=38;FQ=14.2;PV4=0.47,0.31,0.34,1	GT:PL:GQ	0/1:47,3,0:5	0/0:0,21,201:22
Contig19542	301	G	A	3.14	DP=10;VDB=4.800000e-02;RPB=-1.436141e+00;AF1=0.3343;AC1=1;DP4=3,5,1,1;MQ=42;FQ=4.15;PV4=1,1,1,0.27	GT:PL:GQ	0/0:0,24,217:28	0/1:62,30,27:8
Contig17887	145	A	G	40.2	DP=10;VDB=4.800000e-02;RPB=-1.436141e+00;AF1=0.3917;AC1=2;DP4=2,6,1,1;MQ=40;FQ=42.3;PV4=1,1,1,0.26	GT:PL:GQ	1/1:77,6,0:3	0/0:0,24,184:24
Contig1731	485	A	C	23.3	DP=10;VDB=4.800000e-02;RPB=1.694823e+00;AF1=0.3934;AC1=2;DP4=2,5,2,0;MQ=42;FQ=25.3;PV4=0.17,0.052,1,0.46	GT:PL:GQ	0/0:0,21,197:21	1/1:60,6,0:3
Contig12552	110	G	C	20.3	DP=10;VDB=4.800000e-02;RPB=-9.139077e-01;AF1=0.3917;AC1=2;DP4=4,4,0,2;MQ=40;FQ=22.3;PV4=0.47,1,0.0071,1	GT:PL:GQ	1/1:57,6,0:3	0/0:0,24,216:24
Contig10383	431	G	A	121	DP=10;VDB=4.807701e-02;RPB=1.077091e+00;AF1=0.5234;AC1=2;DP4=4,0,5,1;MQ=41;FQ=75.4;PV4=1,0.4,0.4,1	GT:PL:GQ	0/0:0,12,112:9	1/1:161,18,0:15
Locus_48528_Transcript_1/1_Confidence_1.000_Length_274	72	A	G	4.29	DP=10;VDB=4.807701e-02;RPB=-6.979834e-01;AF1=0.3347;AC1=1;DP4=1,3,1,5;MQ=29;FQ=5.49;PV4=1,1,0.00013,0.49	GT:PL:GQ	0/0:0,3,100:7	0/1:34,0,18:26
Contig4997	82	G	A	47	DP=10;VDB=4.829127e-02;RPB=0.000000e+00;AF1=0.7069;AC1=3;DP4=3,3,2,2;MQ=37;FQ=52.2;PV4=1,0.11,0.0031,1	GT:PL:GQ	0/1:35,0,159:41	1/1:48,6,0:7
Contig8665	383	G	A	64.7	DP=10;VDB=4.829127e-02;RPB=1.888934e+00;AF1=0.4766;AC1=2;DP4=6,0,3,1;MQ=39;FQ=67.4;PV4=0.4,0.4,0.021,0.19	GT:PL:GQ	1/1:104,12,0:9	0/0:0,18,143:16
Contig22456	392	T	C	70.3	DP=10;VDB=4.829127e-02;RPB=1.888934e+00;AF1=0.7074;AC1=3;DP4=3,3,1,3;MQ=42;FQ=75.3;PV4=0.57,1,0.12,1	GT:PL:GQ	0/1:4,0,146:10	1/1:102,9,0:9
Contig8148	986	G	T	13.9	DP=10;VDB=4.829127e-02;RPB=4.691674e-01;AF1=0.4766;AC1=2;DP4=3,3,1,3;MQ=34;FQ=16.5;PV4=0.57,1,8.8e-05,0.27	GT:PL:GQ	1/1:53,12,0:8	0/0:0,18,168:16
Contig8148	985	A	T	13.9	DP=10;VDB=4.829127e-02;RPB=6.979834e-01;AF1=0.4766;AC1=2;DP4=3,3,1,3;MQ=34;FQ=16.5;PV4=0.57,1,8.8e-05,0.26	GT:PL:GQ	1/1:53,12,0:8	0/0:0,18,177:16
Contig5978	74	C	T	58.7	DP=10;VDB=4.829127e-02;RPB=-6.979834e-01;AF1=0.4766;AC1=2;DP4=4,2,2,2;MQ=38;FQ=61.4;PV4=1,1,0.035,0.13	GT:PL:GQ	1/1:98,12,0:9	0/0:0,18,177:16
Contig6858	702	G	A	91.7	DP=10;VDB=4.831234e-02;RPB=1.077091e+00;AF1=0.4766;AC1=2;DP4=5,1,3,1;MQ=39;FQ=94.4;PV4=1,1,1,0.25	GT:PL:GQ	0/0:0,18,159:16	1/1:131,12,0:9
Contig17195	618	T	C	71.8	DP=10;VDB=4.831234e-02;RPB=4.748531e-01;AF1=0.4844;AC1=2;DP4=2,3,1,3;MQ=40;FQ=74.5;PV4=1,1,0.11,1	GT:PL:GQ	0/0:0,15,127:13	1/1:111,12,0:9
Locus_30789_Transcript_1/1_Confidence_1.000_Length_933	854	C	T	57.1	DP=10;VDB=4.831234e-02;RPB=-6.979834e-01;AF1=0.2556;AC1=1;DP4=2,4,2,2;MQ=38;FQ=58.4;PV4=1,0.1,0.33,1	GT:PL:GQ	0/1:90,0,22:30	0/0:0,15,137:17
Contig22969	1137	G	T	60.1	DP=10;VDB=4.831234e-02;RPB=-7.971178e-01;AF1=0.3965;AC1=2;DP4=4,2,3,1;MQ=32;FQ=53.7;PV4=1,1,1,0.48	GT:PL:GQ	0/1:96,5,0:3	0/0:0,12,88:12
Contig6430	1908	T	C	3.67	DP=10;VDB=4.878356e-02;RPB=1.202813e+00;AF1=0.3916;AC1=2;DP4=4,4,2,0;MQ=34;FQ=4.96;PV4=0.47,0.00018,1,0.058	GT:PL:GQ	0/1:38,6,0:5	0/0:0,24,170:27
Contig12592	289	C	T	114	DP=10;VDB=4.896136e-02;RPB=-6.510653e-01;AF1=0.5532;AC1=2;DP4=2,1,2,4;MQ=38;FQ=55.2;PV4=0.52,1,0.25,1	GT:PL:GQ	0/0:0,9,91:7	1/1:153,18,0:16
Contig13885	407	A	G	18.7	DP=10;VDB=4.936864e-02;RPB=1.249288e+00;AF1=0.2931;AC1=1;DP4=6,1,3,0;MQ=36;FQ=20.3;PV4=1,1,0.18,1	GT:PL:GQ	0/0:0,6,55:8	0/1:51,0,109:50
Contig23380	312	G	A	68.7	DP=10;VDB=4.936864e-02;RPB=-6.206015e-01;AF1=0.443;AC1=2;DP4=4,3,1,2;MQ=42;FQ=71.1;PV4=1,1,0.066,1	GT:PL:GQ	1/1:107,9,0:6	0/0:0,21,206:20
Locus_30987_Transcript_1/1_Confidence_1.000_Length_567	392	C	T	21.8	DP=10;VDB=4.936864e-02;RPB=-6.510653e-01;AF1=0.4468;AC1=2;DP4=4,2,3,0;MQ=42;FQ=24.2;PV4=0.5,0.044,0.085,1	GT:PL:GQ	0/0:0,18,166:17	1/1:60,9,0:6
Contig8777	144	G	A	36.7	DP=10;VDB=4.936864e-02;RPB=-7.878529e-01;AF1=0.443;AC1=2;DP4=4,3,1,2;MQ=40;FQ=39.1;PV4=1,0.26,0.044,0.34	GT:PL:GQ	0/0:0,21,194:20	1/1:75,9,0:6
Contig13008	583	C	T	25.2	DP=10;VDB=4.940956e-02;RPB=-1.047297e+00;AF1=0.2606;AC1=1;DP4=3,3,3,0;MQ=40;FQ=26.5;PV4=0.46,0.0021,0.078,0.063	GT:PL:GQ	0/1:58,0,63:56	0/0:0,12,139:14
Locus_33733_Transcript_1/1_Confidence_1.000_Length_723	684	G	T	40.9	DP=10;VDB=4.940956e-02;RPB=1.551181e+00;AF1=0.4545;AC1=2;DP4=2,3,2,1;MQ=39;FQ=43.4;PV4=1,1,0.078,0.092	GT:PL:GQ	1/1:79,9,0:6	0/0:0,15,157:14
Contig22491	10	C	T	37	DP=10;VDB=4.940956e-02;RPB=2.186229e+00;AF1=0.2528;AC1=1;DP4=7,0,1,2;MQ=40;FQ=38.3;PV4=0.067,0.16,0.027,1	GT:PL:GQ	0/1:70,0,24:32	0/0:0,18,146:20
Contig23257	226	T	C	61.7	DP=10;VDB=4.940956e-02;RPB=-4.176424e-01;AF1=0.443;AC1=2;DP4=4,3,1,2;MQ=40;FQ=64.1;PV4=1,1,1,1	GT:PL:GQ	1/1:100,9,0:6	0/0:0,21,162:20
Contig11627	568	G	A	62.7	DP=10;VDB=4.940956e-02;RPB=6.206015e-01;AF1=0.443;AC1=2;DP4=2,5,1,2;MQ=42;FQ=65.1;PV4=1,0.15,1,1	GT:PL:GQ	1/1:101,9,0:6	0/0:0,21,203:20
Locus_34518_Transcript_1/1_Confidence_1.000_Length_462	248	C	G	66.7	DP=10;VDB=4.940956e-02;RPB=7.878529e-01;AF1=0.443;AC1=2;DP4=5,2,2,1;MQ=41;FQ=69.1;PV4=1,1,0,1	GT:PL:GQ	1/1:105,9,0:6	0/0:0,21,185:20
Contig4217	282	G	A	17.3	DP=10;VDB=4.960000e-02;RPB=1.175024e+00;AF1=0.2606;AC1=1;DP4=3,5,2,0;MQ=41;FQ=18.6;PV4=0.44,1,1,1	GT:PL:GQ	0/1:50,0,92:48	0/0:0,12,129:14
Locus_22723_Transcript_1/1_Confidence_1.000_Length_289	96	G	A	30.2	DP=10;VDB=4.960000e-02;RPB=-1.305582e-01;AF1=0.3917;AC1=2;DP4=3,5,0,2;MQ=40;FQ=32.3;PV4=1,1,1,1	GT:PL:GQ	0/0:0,24,213:24	1/1:67,6,0:3
Contig4997	88	T	C	11.5	DP=10;VDB=4.960000e-02;RPB=-3.916747e-01;AF1=0.3917;AC1=2;DP4=4,4,1,1;MQ=37;FQ=13.5;PV4=1,0.092,0.0052,1	GT:PL:GQ	0/0:0,24,214:24	0/1:48,6,0:3
Contig7188	315	C	T	34.2	DP=10;VDB=4.960000e-02;RPB=-3.916747e-01;AF1=0.3917;AC1=2;DP4=7,1,2,0;MQ=42;FQ=36.3;PV4=1,1,0.018,0.46	GT:PL:GQ	1/1:71,6,0:3	0/0:0,24,174:24
Contig9376	133	G	T	11.4	DP=10;VDB=4.960000e-02;RPB=6.527912e-01;AF1=0.2526;AC1=1;DP4=6,2,0,2;MQ=39;FQ=12.6;PV4=0.13,0.35,0.14,1	GT:PL:GQ	0/1:44,0,57:42	0/0:0,18,171:20
Contig21220	515	A	G	8.03	DP=10;VDB=4.960000e-02;RPB=-6.573300e-01;AF1=0.3969;AC1=2;DP4=3,3,1,1;MQ=39;FQ=9.89;PV4=1,0.022,0.027,1	GT:PL:GQ	0/0:0,18,187:19	0/1:44,6,0:3
Contig7073	258	C	T	83.1	DP=10;VDB=4.960864e-02;RPB=-7.971178e-01;AF1=0.2555;AC1=1;DP4=2,4,3,1;MQ=40;FQ=84.4;PV4=0.52,1,1,1	GT:PL:GQ	0/1:116,0,24:32	0/0:0,15,134:17
Contig2209	51	T	C	77.5	DP=10;VDB=5.000728e-02;RPB=1.482328e+00;AF1=0.455;AC1=2;DP4=1,4,4,1;MQ=32;FQ=69.7;PV4=0.21,0.46,1,1	GT:PL:GQ	1/1:115,8,0:5	0/0:0,12,105:11
Locus_38795_Transcript_1/2_Confidence_0.667_Length_1093	48	A	C	100	DP=10;VDB=5.000729e-02;RPB=-1.137245e+00;AF1=0.3336;AC1=1;DP4=4,1,2,3;MQ=40;FQ=84.9;PV4=0.52,1,1,0.37	GT:PL:GQ	0/0:0,3,29:5	0/1:132,0,86:92
Contig18303	571	C	T	41.3	DP=10;VDB=5.081611e-02;RPB=-3.960091e-01;AF1=0.3969;AC1=2;DP4=5,1,2,1;MQ=40;FQ=43.4;PV4=1,0.4,0.085,0.17	GT:PL:GQ	0/0:0,18,147:18	1/1:78,6,0:3
Contig3023	61	C	T	61.7	DP=10;VDB=5.081611e-02;RPB=-4.176424e-01;AF1=0.443;AC1=2;DP4=6,1,2,1;MQ=40;FQ=64.1;PV4=1,0.17,1,0.34	GT:PL:GQ	0/0:0,21,152:20	1/1:100,9,0:6
Locus_22549_Transcript_2/6_Confidence_0.400_Length_969	880	A	G	44.7	DP=10;VDB=5.081611e-02;RPB=6.206015e-01;AF1=0.443;AC1=2;DP4=2,5,0,3;MQ=40;FQ=47.1;PV4=1,1,0.043,0.14	GT:PL:GQ	1/1:83,9,0:6	0/0:0,21,193:20
Contig11431	355	C	T	62.7	DP=10;VDB=5.081611e-02;RPB=-7.878529e-01;AF1=0.443;AC1=2;DP4=3,4,1,2;MQ=42;FQ=65.1;PV4=1,1,0.066,0.11	GT:PL:GQ	0/0:0,21,197:20	1/1:101,9,0:6
Locus_29251_Transcript_1/1_Confidence_1.000_Length_239	185	G	C	35.3	DP=10;VDB=5.081611e-02;RPB=9.422182e-01;AF1=0.3335;AC1=1;DP4=3,4,3,0;MQ=40;FQ=37;PV4=0.2,0.096,1,0.43	GT:PL:GQ	0/1:67,0,158:67	0/0:0,3,39:5
Contig18352	142	G	A	51.7	DP=10;VDB=5.085621e-02;RPB=-1.249288e+00;AF1=0.443;AC1=2;DP4=3,4,2,1;MQ=42;FQ=54.1;PV4=1,0.4,0.066,0.16	GT:PL:GQ	1/1:90,9,0:6	0/0:0,21,186:20
Contig1098	1199	G	T	38	DP=10;VDB=5.085621e-02;RPB=-1.842091e+00;AF1=0.2527;AC1=1;DP4=5,2,0,3;MQ=40;FQ=39.3;PV4=0.17,1,0.076,1	GT:PL:GQ	0/1:71,0,27:35	0/0:0,18,149:20
Contig10541	161	C	A	44	DP=10;VDB=5.085621e-02;RPB=-4.176424e-01;AF1=0.2527;AC1=1;DP4=5,2,1,2;MQ=39;FQ=45.3;PV4=0.5,1,0.29,1	GT:PL:GQ	0/1:77,0,27:35	0/0:0,18,157:20
Locus_21723_Transcript_1/1_Confidence_1.000_Length_946	925	T	A	38.7	DP=10;VDB=5.085621e-02;RPB=-4.176424e-01;AF1=0.443;AC1=2;DP4=5,2,1,2;MQ=38;FQ=41.1;PV4=0.5,1,0.29,1	GT:PL:GQ	1/1:77,9,0:6	0/0:0,21,169:20
Contig7958	661	A	C	26.2	DP=10;VDB=5.090595e-02;RPB=1.137245e+00;AF1=0.5;AC1=2;DP4=3,2,1,4;MQ=32;FQ=29.2;PV4=0.52,0.34,0.00057,0.42	GT:PL:GQ	0/0:0,15,159:13	1/1:66,15,0:12
Contig9626	913	T	C	84.1	DP=10;VDB=5.092723e-02;RPB=-1.170831e+00;AF1=0.2581;AC1=1;DP4=2,4,1,3;MQ=41;FQ=85.5;PV4=1,1,1,0.099	GT:PL:GQ	0/1:117,0,12:20	0/0:0,15,152:17
Locus_30362_Transcript_1/1_Confidence_1.000_Length_787	241	T	C	51.8	DP=10;VDB=5.092723e-02;RPB=1.342535e+00;AF1=0.4844;AC1=2;DP4=1,4,0,4;MQ=42;FQ=54.6;PV4=1,0.063,0.15,1	GT:PL:GQ	0/0:0,15,152:13	1/1:91,12,0:9
Locus_37514_Transcript_1/1_Confidence_1.000_Length_171	82	C	T	24.2	DP=10;VDB=5.120000e-02;RPB=1.175024e+00;AF1=0.2606;AC1=1;DP4=3,5,1,1;MQ=42;FQ=25.5;PV4=1,1,1,1	GT:PL:GQ	0/1:57,0,108:55	0/0:0,12,120:14
Locus_23017_Transcript_1/1_Confidence_1.000_Length_855	97	C	T	4.88	DP=10;VDB=5.120000e-02;RPB=-1.305582e-01;AF1=0.2606;AC1=1;DP4=3,5,2,0;MQ=37;FQ=5.83;PV4=0.44,1,0.41,1	GT:PL:GQ	0/1:36,0,81:32	0/0:0,12,111:16
Contig3022	1387	C	T	32.3	DP=10;VDB=5.120000e-02;RPB=-3.159688e-01;AF1=0.3934;AC1=2;DP4=4,3,2,0;MQ=40;FQ=34.3;PV4=0.5,1,1,1	GT:PL:GQ	1/1:69,6,0:3	0/0:0,21,188:21
Locus_31285_Transcript_1/1_Confidence_1.000_Length_627	184	G	T	29	DP=10;VDB=5.120000e-02;RPB=-3.916747e-01;AF1=0.2514;AC1=1;DP4=4,4,2,0;MQ=40;FQ=30.3;PV4=0.47,1,1,0.27	GT:PL:GQ	0/1:62,0,30:38	0/0:0,21,182:23
Contig7787	294	C	T	30.2	DP=10;VDB=5.120000e-02;RPB=3.916747e-01;AF1=0.3917;AC1=2;DP4=7,1,2,0;MQ=42;FQ=32.3;PV4=1,1,1,1	GT:PL:GQ	0/0:0,24,192:24	1/1:67,6,0:3
Contig1848	637	C	A	41.3	DP=10;VDB=5.120000e-02;RPB=8.217058e-01;AF1=0.3934;AC1=2;DP4=3,4,1,1;MQ=42;FQ=43.3;PV4=1,1,0.026,1	GT:PL:GQ	1/1:78,6,0:3	0/0:0,21,167:21
Locus_22024_Transcript_1/1_Confidence_1.000_Length_1604	483	A	G	34.2	DP=10;VDB=5.120000e-02;RPB=9.139077e-01;AF1=0.3917;AC1=2;DP4=4,4,0,2;MQ=42;FQ=36.3;PV4=0.47,1,1,1	GT:PL:GQ	0/0:0,24,209:24	1/1:71,6,0:3
Contig16486	486	A	T	44.5	DP=10;VDB=5.182308e-02;RPB=8.217058e-01;AF1=0.745;AC1=3;DP4=0,2,2,5;MQ=19;FQ=-3.89;PV4=1,0.42,0.16,0.023	GT:PL:GQ	1/1:52,15,0:17	0/1:30,0,30:28
Contig23490	456	C	G	114	DP=10;VDB=5.219151e-02;RPB=7.375224e-01;AF1=0.5;AC1=2;DP4=2,3,4,1;MQ=42;FQ=112;PV4=0.52,1,1,1	GT:PL:GQ	0/0:0,15,150:13	1/1:154,15,0:12
Locus_34321_Transcript_1/1_Confidence_1.000_Length_491	392	A	C	57.7	DP=10;VDB=5.223237e-02;RPB=6.206015e-01;AF1=0.443;AC1=2;DP4=1,6,0,3;MQ=42;FQ=60.1;PV4=1,1,1,1	GT:PL:GQ	1/1:96,9,0:6	0/0:0,21,175:20
Contig7666	173	G	A	41.1	DP=10;VDB=5.223237e-02;RPB=7.878529e-01;AF1=0.2553;AC1=1;DP4=4,3,1,2;MQ=42;FQ=42.4;PV4=1,0.32,1,1	GT:PL:GQ	0/1:74,0,40:48	0/0:0,15,155:17
Locus_2251_Transcript_7/9_Confidence_0.450_Length_806	122	C	G	50.2	DP=10;VDB=5.226635e-02;RPB=-1.077091e+00;AF1=0.2606;AC1=1;DP4=4,2,4,0;MQ=35;FQ=51.5;PV4=0.47,1,0.36,1	GT:PL:GQ	0/1:83,0,52:60	0/0:0,12,109:14
Contig3079	308	C	T	72.7	DP=10;VDB=5.226635e-02;RPB=4.691674e-01;AF1=0.4766;AC1=2;DP4=1,5,2,2;MQ=42;FQ=75.4;PV4=0.5,0.0071,1,1	GT:PL:GQ	0/0:0,18,172:16	1/1:112,12,0:9
Contig4632	129	G	A	94.7	DP=10;VDB=5.226635e-02;RPB=7.971178e-01;AF1=0.4766;AC1=2;DP4=2,4,1,3;MQ=42;FQ=97.4;PV4=1,1,1,1	GT:PL:GQ	1/1:134,12,0:9	0/0:0,18,169:16
Contig1394	916	T	C	47.7	DP=10;VDB=5.227153e-02;RPB=1.606976e+00;AF1=0.443;AC1=2;DP4=4,3,3,0;MQ=40;FQ=50.1;PV4=0.47,0.36,1,1	GT:PL:GQ	0/0:0,21,176:20	1/1:86,9,0:6
Contig12462	225	T	C	18.1	DP=10;VDB=5.227153e-02;RPB=-1.606976e+00;AF1=0.6865;AC1=3;DP4=3,4,0,3;MQ=42;FQ=22.8;PV4=0.47,0.0048,0.066,0.1	GT:PL:GQ	1/1:48,6,0:6	0/1:5,0,178:10
Contig512	1519	G	T	44.8	DP=10;VDB=5.227153e-02;RPB=1.711553e+00;AF1=0.4468;AC1=2;DP4=2,4,0,3;MQ=40;FQ=47.2;PV4=0.5,0.13,1,0.035	GT:PL:GQ	1/1:83,9,0:6	0/0:0,18,152:17
Contig16306	79	C	T	46.8	DP=10;VDB=5.227153e-02;RPB=-2.077428e+00;AF1=0.4468;AC1=2;DP4=4,2,3,0;MQ=40;FQ=49.2;PV4=0.5,1,0.06,0.048	GT:PL:GQ	0/0:0,18,161:17	1/1:85,9,0:6
Locus_48082_Transcript_1/1_Confidence_1.000_Length_761	279	T	C	69.7	DP=10;VDB=5.227153e-02;RPB=-4.176424e-01;AF1=0.443;AC1=2;DP4=4,3,2,1;MQ=42;FQ=72.1;PV4=1,1,1,1	GT:PL:GQ	1/1:108,9,0:6	0/0:0,21,184:20
Contig11075	292	G	A	46.7	DP=10;VDB=5.227153e-02;RPB=-6.206015e-01;AF1=0.443;AC1=2;DP4=5,2,2,1;MQ=40;FQ=49.1;PV4=1,1,0.043,1	GT:PL:GQ	0/0:0,21,182:20	1/1:85,9,0:6
Contig7309	218	C	G	47.2	DP=10;VDB=5.227153e-02;RPB=-6.510653e-01;AF1=0.2606;AC1=1;DP4=3,3,3,0;MQ=35;FQ=48.5;PV4=0.46,1,1,1	GT:PL:GQ	0/1:80,0,59:66	0/0:0,12,66:14
Locus_25256_Transcript_1/1_Confidence_1.000_Length_649	227	A	T	16.8	DP=10;VDB=5.280000e-02;RPB=-1.694823e+00;AF1=0.2931;AC1=1;DP4=5,2,0,2;MQ=42;FQ=18.3;PV4=0.17,1,0.026,0.18	GT:PL:GQ	0/0:0,6,69:8	0/1:49,0,129:48
Locus_35209_Transcript_1/2_Confidence_0.500_Length_597	195	A	G	3.68	DP=10;VDB=5.280000e-02;RPB=-1.694823e+00;AF1=0.3933;AC1=2;DP4=1,6,1,1;MQ=39;FQ=4.99;PV4=0.42,0.47,0.02,0.0076	GT:PL:GQ	0/1:38,6,0:5	0/0:0,21,184:24
Locus_14934_Transcript_4/6_Confidence_0.588_Length_1464	132	G	A	3.59	DP=10;VDB=5.280000e-02;RPB=-3.159688e-01;AF1=0.2552;AC1=1;DP4=2,5,2,0;MQ=36;FQ=4.36;PV4=0.17,1,0.00089,1	GT:PL:GQ	0/1:34,0,47:29	0/0:0,15,127:20
Contig21797	141	C	A	32.3	DP=10;VDB=5.280000e-02;RPB=-9.139077e-01;AF1=0.3928;AC1=2;DP4=1,7,0,2;MQ=19;FQ=-11.1;PV4=1,1,1,1	GT:PL:GQ	0/0:0,24,24:23	1/1:69,6,0:3
Contig11104	341	A	G	138	DP=10;VDB=5.303977e-02;RPB=6.206015e-01;AF1=0.7468;AC1=3;DP4=2,1,3,4;MQ=42;FQ=62.3;PV4=1,0.092,0.18,0.34	GT:PL:GQ	0/1:19,0,94:27	1/1:157,18,0:20
Contig2939	254	T	C	98.2	DP=10;VDB=5.309737e-02;RPB=1.137245e+00;AF1=0.5;AC1=2;DP4=3,2,1,4;MQ=42;FQ=98.7;PV4=0.52,1,1,0.35	GT:PL:GQ	0/0:0,15,139:13	1/1:138,15,0:12
Contig5125	990	A	G	54.2	DP=10;VDB=5.328988e-02;RPB=-7.375224e-01;AF1=0.5;AC1=2;DP4=3,2,0,5;MQ=31;FQ=57.2;PV4=0.17,1,0.43,1	GT:PL:GQ	1/1:94,15,0:12	0/0:0,15,113:13
Contig12490	206	C	T	129	DP=10;VDB=5.346098e-02;RPB=1.477084e+00;AF1=0.7441;AC1=3;DP4=0,4,2,4;MQ=42;FQ=68.4;PV4=0.47,0.35,1,0.17	GT:PL:GQ	0/1:19,0,100:26	1/1:147,15,0:16
vs_136361	106	C	T	15.8	DP=10;VDB=5.356092e-02;RPB=4.691674e-01;AF1=0.2931;AC1=1;DP4=1,5,3,1;MQ=33;FQ=17.3;PV4=0.19,0.031,0.087,0.31	GT:PL:GQ	0/1:48,0,78:47	0/0:0,6,78:8
Contig8621	397	G	A	63.7	DP=10;VDB=5.356092e-02;RPB=6.979834e-01;AF1=0.4766;AC1=2;DP4=2,4,2,2;MQ=42;FQ=66.4;PV4=1,0.014,0.12,1	GT:PL:GQ	1/1:103,12,0:9	0/0:0,18,182:16
Contig5246	381	C	T	81.3	DP=10;VDB=5.358195e-02;RPB=1.170831e+00;AF1=0.2714;AC1=1;DP4=3,3,2,2;MQ=42;FQ=82.8;PV4=1,1,0.12,1	GT:PL:GQ	0/1:114,0,83:90	0/0:0,9,100:11
Contig7904	496	T	A	56.7	DP=10;VDB=5.358195e-02;RPB=1.595751e+00;AF1=0.4766;AC1=2;DP4=3,3,0,4;MQ=39;FQ=59.4;PV4=0.2,0.2,0.092,0.083	GT:PL:GQ	0/0:0,18,173:16	1/1:96,12,0:9
Contig6823	319	A	G	80.3	DP=10;VDB=5.358195e-02;RPB=7.917240e-01;AF1=0.2714;AC1=1;DP4=3,2,2,2;MQ=42;FQ=81.8;PV4=1,0.26,1,1	GT:PL:GQ	0/1:113,0,60:67	0/0:0,9,103:11
Contig12736	253	C	T	83.1	DP=10;VDB=5.358195e-02;RPB=7.971178e-01;AF1=0.2555;AC1=1;DP4=4,2,2,2;MQ=41;FQ=84.4;PV4=1,1,1,1	GT:PL:GQ	0/1:116,0,23:31	0/0:0,15,142:17
Contig6134	401	G	A	36	DP=10;VDB=5.361253e-02;RPB=1.249288e+00;AF1=0.2529;AC1=1;DP4=4,3,1,2;MQ=42;FQ=37.3;PV4=1,0.09,1,0.49	GT:PL:GQ	0/1:69,0,23:31	0/0:0,18,174:20
Contig10780	608	G	A	41.8	DP=10;VDB=5.365061e-02;RPB=3.960091e-01;AF1=0.4468;AC1=2;DP4=2,4,1,2;MQ=39;FQ=44.2;PV4=1,0.32,0.0092,0.094	GT:PL:GQ	1/1:80,9,0:6	0/0:0,18,175:17
Contig12180	502	T	G	23.8	DP=10;VDB=5.365061e-02;RPB=6.510653e-01;AF1=0.4468;AC1=2;DP4=3,3,0,3;MQ=38;FQ=26.2;PV4=0.46,0.01,0.014,1	GT:PL:GQ	0/0:0,18,196:17	1/1:62,9,0:6
Contig13236	550	C	T	64.9	DP=10;VDB=5.365061e-02;RPB=-7.573522e-01;AF1=0.4545;AC1=2;DP4=4,1,1,2;MQ=37;FQ=67.4;PV4=0.46,0.39,1,1	GT:PL:GQ	0/0:0,15,127:14	1/1:103,9,0:6
Contig18536	634	C	T	108	DP=10;VDB=5.419846e-02;RPB=1.694178e+00;AF1=0.5;AC1=2;DP4=0,5,2,3;MQ=40;FQ=74.2;PV4=0.44,1,1,1	GT:PL:GQ	0/0:0,15,111:13	1/1:148,15,0:12
Locus_38826_Transcript_1/1_Confidence_1.000_Length_165	21	G	A	26.3	DP=10;VDB=5.440000e-02;RPB=1.219070e+00;AF1=0.3934;AC1=2;DP4=4,3,1,1;MQ=40;FQ=28.3;PV4=1,1,0.03,1	GT:PL:GQ	0/0:0,21,169:21	1/1:63,6,0:3
Contig10798	110	T	G	11.4	DP=10;VDB=5.440000e-02;RPB=-1.305582e-01;AF1=0.2553;AC1=1;DP4=5,3,0,2;MQ=38;FQ=12.6;PV4=0.44,1,0.13,1	GT:PL:GQ	0/1:44,0,82:42	0/0:0,15,166:17
Contig23055	247	T	C	14.3	DP=10;VDB=5.440000e-02;RPB=1.305582e-01;AF1=0.2606;AC1=1;DP4=3,5,0,2;MQ=42;FQ=15.6;PV4=1,1,1,1	GT:PL:GQ	0/1:47,0,115:45	0/0:0,12,120:14
Locus_34775_Transcript_1/1_Confidence_1.000_Length_1323	441	T	C	27.1	DP=10;VDB=5.440000e-02;RPB=3.916747e-01;AF1=0.2527;AC1=1;DP4=5,3,2,0;MQ=42;FQ=28.3;PV4=1,1,1,1	GT:PL:GQ	0/1:60,0,57:57	0/0:0,18,171:20
Contig5336	1445	C	T	29.2	DP=10;VDB=5.440000e-02;RPB=-6.527912e-01;AF1=0.3917;AC1=2;DP4=5,3,1,1;MQ=42;FQ=31.3;PV4=1,0.37,1,0.12	GT:PL:GQ	1/1:66,6,0:3	0/0:0,24,213:24
Locus_37401_Transcript_1/1_Confidence_1.000_Length_251	128	C	T	4.3	DP=10;VDB=5.440000e-02;RPB=9.139077e-01;AF1=0.3357;AC1=1;DP4=6,2,2,0;MQ=40;FQ=5.51;PV4=1,0.074,1,1	GT:PL:GQ	0/0:0,21,162:24	0/1:37,3,0:7
Contig8665	345	C	T	57.2	DP=10;VDB=5.489326e-02;RPB=2.401103e+00;AF1=0.2642;AC1=1;DP4=5,1,3,1;MQ=39;FQ=58.6;PV4=1,0.48,0.021,1	GT:PL:GQ	0/1:90,0,7:15	0/0:0,15,133:17
Contig11092	241	C	T	79.8	DP=10;VDB=5.489326e-02;RPB=7.917240e-01;AF1=0.4844;AC1=2;DP4=3,2,2,2;MQ=42;FQ=82.6;PV4=1,0.15,0.15,1	GT:PL:GQ	1/1:119,12,0:9	0/0:0,15,155:13
Contig6636	63	C	G	44.1	DP=10;VDB=5.495170e-02;RPB=-3.960091e-01;AF1=0.7059;AC1=3;DP4=3,3,2,1;MQ=42;FQ=49.2;PV4=1,1,0.085,1	GT:PL:GQ	0/1:18,0,159:24	1/1:62,6,0:7
Contig11047	306	G	A	15.2	DP=10;VDB=5.495170e-02;RPB=6.206015e-01;AF1=0.2554;AC1=1;DP4=2,5,2,1;MQ=34;FQ=16.5;PV4=0.5,0.096,0.4,0.27	GT:PL:GQ	0/1:48,0,27:35	0/0:0,15,133:17
Locus_3320_Transcript_7/10_Confidence_0.250_Length_768	33	G	A	54.2	DP=10;VDB=5.495170e-02;RPB=-6.206015e-01;AF1=0.7038;AC1=3;DP4=6,1,1,2;MQ=40;FQ=59.3;PV4=0.18,1,1,0.46	GT:PL:GQ	1/1:77,6,0:7	0/1:13,0,137:19
Contig23459	646	A	G	7.04	DP=10;VDB=5.495170e-02;RPB=-7.878529e-01;AF1=0.2553;AC1=1;DP4=4,3,2,1;MQ=37;FQ=8.11;PV4=1,1,4.8e-05,1	GT:PL:GQ	0/1:39,0,61:36	0/0:0,15,149:18
Contig10281	170	T	G	34.3	DP=10;VDB=5.495170e-02;RPB=-7.878529e-01;AF1=0.6664;AC1=3;DP4=4,3,3,0;MQ=40;FQ=39;PV4=0.47,0.23,1,1	GT:PL:GQ	0/1:30,0,167:35	1/1:39,3,0:4
Locus_26454_Transcript_2/2_Confidence_0.750_Length_1229	423	T	C	55.2	DP=10;VDB=5.495170e-02;RPB=9.422182e-01;AF1=0.2606;AC1=1;DP4=2,5,2,1;MQ=42;FQ=56.5;PV4=0.5,1,0.066,0.47	GT:PL:GQ	0/1:88,0,78:83	0/0:0,12,115:14
Contig15579	439	C	G	46.7	DP=10;VDB=5.498856e-02;RPB=4.176424e-01;AF1=0.443;AC1=2;DP4=2,5,0,3;MQ=42;FQ=49.1;PV4=1,0.39,1,1	GT:PL:GQ	0/0:0,21,189:20	1/1:85,9,0:6
Contig21917	1400	T	C	49.7	DP=10;VDB=5.498856e-02;RPB=4.176424e-01;AF1=0.443;AC1=2;DP4=2,5,1,2;MQ=40;FQ=52.1;PV4=1,0.009,0.043,0.19	GT:PL:GQ	1/1:88,9,0:6	0/0:0,21,206:20
Contig7789	58	A	T	62.7	DP=10;VDB=5.498856e-02;RPB=4.176424e-01;AF1=0.443;AC1=2;DP4=4,3,1,2;MQ=40;FQ=65.1;PV4=1,0.12,1,1	GT:PL:GQ	1/1:101,9,0:6	0/0:0,21,185:20
Contig3674	14	A	G	23.4	DP=10;VDB=5.498856e-02;RPB=-6.510653e-01;AF1=0.2714;AC1=1;DP4=3,3,3,0;MQ=40;FQ=24.8;PV4=0.46,0.071,1,0.19	GT:PL:GQ	0/1:56,0,49:52	0/0:0,9,84:11
Contig873	26	C	T	33.8	DP=10;VDB=5.498856e-02;RPB=-6.510653e-01;AF1=0.4468;AC1=2;DP4=6,0,2,1;MQ=40;FQ=36.2;PV4=0.33,0.071,0.058,0.19	GT:PL:GQ	1/1:72,9,0:6	0/0:0,18,148:17
Contig10929	251	A	G	43.8	DP=10;VDB=5.530213e-02;RPB=9.005565e-01;AF1=0.4465;AC1=2;DP4=4,1,4,1;MQ=18;FQ=-5.15;PV4=1,1,1,0.14	GT:PL:GQ	0/0:0,9,30:9	1/1:80,6,0:4
Contig6485	261	G	T	26.2	DP=10;VDB=5.600000e-02;RPB=1.305582e-01;AF1=0.3917;AC1=2;DP4=6,2,1,1;MQ=41;FQ=28.3;PV4=1,1,0.018,1	GT:PL:GQ	1/1:63,6,0:3	0/0:0,24,206:24
Contig12320	203	A	G	12.5	DP=10;VDB=5.600000e-02;RPB=-3.916747e-01;AF1=0.3917;AC1=2;DP4=5,3,1,1;MQ=42;FQ=14.4;PV4=1,0.0069,1,0.45	GT:PL:GQ	0/0:0,24,213:24	0/1:49,6,0:3
Contig11131	1602	C	T	41.2	DP=10;VDB=5.600000e-02;RPB=-3.916747e-01;AF1=0.3917;AC1=2;DP4=5,3,1,1;MQ=42;FQ=43.3;PV4=1,1,0.018,0.2	GT:PL:GQ	1/1:78,6,0:3	0/0:0,24,213:24
Contig9382	460	G	A	37.2	DP=10;VDB=5.600000e-02;RPB=3.916747e-01;AF1=0.3917;AC1=2;DP4=6,2,1,1;MQ=42;FQ=39.3;PV4=1,1,1,0.45	GT:PL:GQ	1/1:74,6,0:3	0/0:0,24,206:24
Contig9060	928	T	G	20.1	DP=10;VDB=5.600000e-02;RPB=-9.139077e-01;AF1=0.2553;AC1=1;DP4=3,5,0,2;MQ=42;FQ=21.4;PV4=1,1,1,0.39	GT:PL:GQ	0/0:0,15,141:17	0/1:53,0,92:51
Locus_32561_Transcript_1/2_Confidence_0.667_Length_893	674	T	C	31.9	DP=10;VDB=5.600000e-02;RPB=-9.139077e-01;AF1=0.3082;AC1=1;DP4=2,6,1,1;MQ=38;FQ=33.6;PV4=1,1,1,1	GT:PL:GQ	0/0:0,18,144:19	0/1:65,1,0:7
Contig19513	1356	C	A	86.7	DP=10;VDB=5.617752e-02;RPB=2.092606e+00;AF1=0.4766;AC1=2;DP4=1,5,2,2;MQ=33;FQ=69.4;PV4=0.5,1,1,0.16	GT:PL:GQ	0/0:0,18,106:16	1/1:126,12,0:9
Contig6782	1274	T	C	86.7	DP=10;VDB=5.617752e-02;RPB=4.691674e-01;AF1=0.4766;AC1=2;DP4=3,3,3,1;MQ=42;FQ=89.4;PV4=0.57,1,1,0.34	GT:PL:GQ	0/0:0,18,173:16	1/1:126,12,0:9
Locus_34035_Transcript_1/1_Confidence_1.000_Length_436	186	C	T	18.3	DP=10;VDB=5.617752e-02;RPB=8.071455e-01;AF1=0.7123;AC1=3;DP4=0,2,2,2;MQ=37;FQ=-13.9;PV4=0.47,1,0.16,1	GT:PL:GQ	1/1:44,11,5:7	0/1:15,0,17:16
Contig11517	248	G	A	77.2	DP=10;VDB=5.619835e-02;RPB=-1.077091e+00;AF1=0.2607;AC1=1;DP4=2,4,3,1;MQ=40;FQ=78.5;PV4=0.52,0.35,1,1	GT:PL:GQ	0/1:110,0,42:50	0/0:0,12,135:14
Locus_42738_Transcript_1/1_Confidence_1.000_Length_286	133	T	C	101	DP=10;VDB=5.619835e-02;RPB=1.888934e+00;AF1=0.4766;AC1=2;DP4=4,2,2,2;MQ=39;FQ=103;PV4=1,1,1,1	GT:PL:GQ	0/0:0,18,163:16	1/1:140,12,0:9
Contig1400	72	G	A	58.8	DP=10;VDB=5.619835e-02;RPB=2.240820e+00;AF1=0.4844;AC1=2;DP4=2,3,1,3;MQ=36;FQ=61.6;PV4=1,1,0.44,0.11	GT:PL:GQ	1/1:98,12,0:9	0/0:0,15,130:13
Contig21946	78	G	A	95.7	DP=10;VDB=5.619835e-02;RPB=4.691674e-01;AF1=0.4766;AC1=2;DP4=3,3,2,2;MQ=42;FQ=98.4;PV4=1,1,0.03,1	GT:PL:GQ	0/0:0,18,173:16	1/1:135,12,0:9
Contig5452	124	C	G	45.7	DP=10;VDB=5.624503e-02;RPB=1.416689e+00;AF1=0.443;AC1=2;DP4=3,4,2,1;MQ=42;FQ=48.1;PV4=1,0.023,1,0.13	GT:PL:GQ	1/1:84,9,0:6	0/0:0,21,205:20
Contig10861	785	T	G	36.3	DP=10;VDB=5.624503e-02;RPB=4.176424e-01;AF1=0.3399;AC1=1;DP4=3,4,1,2;MQ=31;FQ=38.3;PV4=1,1,1,0.3	GT:PL:GQ	0/1:69,1,0:6	0/0:0,9,104:10
Contig19710	479	A	G	39.8	DP=10;VDB=5.624503e-02;RPB=6.510653e-01;AF1=0.4468;AC1=2;DP4=4,2,2,1;MQ=38;FQ=42.2;PV4=1,1,0.2,1	GT:PL:GQ	0/0:0,18,163:17	1/1:78,9,0:6
Contig12727	98	G	A	54.7	DP=10;VDB=5.624503e-02;RPB=7.878529e-01;AF1=0.443;AC1=2;DP4=6,1,2,1;MQ=40;FQ=57.1;PV4=1,1,0.039,1	GT:PL:GQ	0/0:0,21,175:20	1/1:93,9,0:6
Contig21091	260	A	G	66.7	DP=10;VDB=5.628053e-02;RPB=-4.176424e-01;AF1=0.443;AC1=2;DP4=4,3,2,1;MQ=42;FQ=69.1;PV4=1,0.47,1,0.43	GT:PL:GQ	1/1:105,9,0:6	0/0:0,21,208:20
Contig20419	699	T	C	26.7	DP=10;VDB=5.628053e-02;RPB=-4.570987e-01;AF1=0.2931;AC1=1;DP4=3,2,3,0;MQ=39;FQ=28.2;PV4=0.46,1,0.11,0.16	GT:PL:GQ	0/1:59,0,79:58	0/0:0,6,66:8
Contig22876	634	A	G	19.4	DP=10;VDB=5.628054e-02;RPB=1.009886e+00;AF1=0.2714;AC1=1;DP4=3,2,1,2;MQ=36;FQ=20.8;PV4=1,0.13,1.7e-10,0.15	GT:PL:GQ	0/0:0,9,103:11	0/1:52,0,59:50
Contig6316	84	T	C	39.7	DP=10;VDB=5.628054e-02;RPB=9.422182e-01;AF1=0.443;AC1=2;DP4=5,2,1,2;MQ=37;FQ=42.1;PV4=0.5,0.38,0.041,1	GT:PL:GQ	0/0:0,21,184:20	1/1:78,9,0:6
Contig16756	526	C	T	112	DP=10;VDB=5.640760e-02;RPB=9.005565e-01;AF1=0.5;AC1=2;DP4=3,2,3,2;MQ=42;FQ=115;PV4=1,0.13,1,1	GT:PL:GQ	1/1:152,15,0:12	0/0:0,15,160:13
Contig1438	725	C	T	118	DP=10;VDB=5.660123e-02;RPB=2.168599e+00;AF1=0.5;AC1=2;DP4=3,2,2,3;MQ=42;FQ=119;PV4=1,0.45,0.17,1	GT:PL:GQ	0/0:0,15,159:13	1/1:158,15,0:12
Locus_17201_Transcript_1/1_Confidence_1.000_Length_1267	265	C	T	112	DP=10;VDB=5.690586e-03;RPB=7.878529e-01;AF1=0.557;AC1=2;DP4=0,3,6,1;MQ=36;FQ=49.1;PV4=0.033,1,0.076,1	GT:PL:GQ	0/0:0,9,85:6	1/1:152,21,0:19
Contig11023	307	A	C	36.3	DP=10;VDB=5.748775e-02;RPB=-4.176424e-01;AF1=0.2695;AC1=1;DP4=4,3,3,0;MQ=38;FQ=37.7;PV4=0.47,1,1,1	GT:PL:GQ	0/1:69,0,5:13	0/0:0,15,148:16
Contig6963	778	G	A	33.5	DP=10;VDB=5.749530e-02;RPB=-6.979834e-01;AF1=0.7018;AC1=3;DP4=3,3,3,1;MQ=34;FQ=38.4;PV4=0.57,1,0.0018,1	GT:PL:GQ	1/1:66,9,0:9	0/1:3,0,155:9
Contig7592	65	T	C	69.9	DP=10;VDB=5.752178e-02;RPB=1.551181e+00;AF1=0.4545;AC1=2;DP4=5,0,1,2;MQ=42;FQ=69.9;PV4=0.11,1,1,1	GT:PL:GQ	1/1:108,9,0:6	0/0:0,15,109:14
Contig13033	202	A	T	66.8	DP=10;VDB=5.752178e-02;RPB=-6.510653e-01;AF1=0.4468;AC1=2;DP4=3,3,1,2;MQ=40;FQ=69.2;PV4=1,1,1,1	GT:PL:GQ	0/0:0,18,157:17	1/1:105,9,0:6
Contig14976_split_1	183	A	T	17.8	DP=10;VDB=5.752178e-02;RPB=-7.878529e-01;AF1=0.443;AC1=2;DP4=2,5,0,3;MQ=34;FQ=20.1;PV4=1,0.44,0.039,0.11	GT:PL:GQ	1/1:56,9,0:5	0/0:0,21,179:20
Contig10165	336	A	C	55.7	DP=10;VDB=5.752178e-02;RPB=7.878529e-01;AF1=0.443;AC1=2;DP4=2,5,0,3;MQ=40;FQ=58.1;PV4=1,1,1,1	GT:PL:GQ	0/0:0,21,181:20	1/1:94,9,0:6
Contig12990	642	C	T	17.1	DP=10;VDB=5.760000e-02;RPB=1.305582e-01;AF1=0.2517;AC1=1;DP4=5,3,2,0;MQ=42;FQ=18.4;PV4=1,1,0.018,1	GT:PL:GQ	0/1:50,0,20:28	0/0:0,21,184:23
Contig12086	340	C	A	22.3	DP=10;VDB=5.760000e-02;RPB=-1.305582e-01;AF1=0.3917;AC1=2;DP4=5,3,2,0;MQ=39;FQ=24.3;PV4=1,1,0.15,0.17	GT:PL:GQ	0/0:0,24,202:24	1/1:59,6,0:3
Locus_9274_Transcript_1/1_Confidence_1.000_Length_1372	127	G	C	31.3	DP=10;VDB=5.760000e-02;RPB=-3.159688e-01;AF1=0.3934;AC1=2;DP4=3,4,2,0;MQ=42;FQ=33.3;PV4=0.44,1,1,0.21	GT:PL:GQ	0/0:0,21,191:21	1/1:68,6,0:3
Locus_32678_Transcript_1/1_Confidence_1.000_Length_701	432	C	T	25	DP=10;VDB=5.760000e-02;RPB=3.916747e-01;AF1=0.2514;AC1=1;DP4=6,2,1,1;MQ=42;FQ=26.3;PV4=1,0.29,0.14,1	GT:PL:GQ	0/1:58,0,27:35	0/0:0,21,190:23
Contig15217	284	G	A	11.4	DP=10;VDB=5.760000e-02;RPB=6.527912e-01;AF1=0.2553;AC1=1;DP4=6,2,0,2;MQ=40;FQ=12.6;PV4=0.13,0.1,0.0067,1	GT:PL:GQ	0/1:44,0,91:42	0/0:0,15,147:17
Contig15217	285	G	A	11.4	DP=10;VDB=5.760000e-02;RPB=6.527912e-01;AF1=0.2553;AC1=1;DP4=6,2,0,2;MQ=40;FQ=12.6;PV4=0.13,1,0.0067,1	GT:PL:GQ	0/1:44,0,83:42	0/0:0,15,149:17
Locus_47917_Transcript_1/1_Confidence_1.000_Length_506	234	A	G	93.2	DP=10;VDB=5.770788e-02;RPB=1.694178e+00;AF1=0.5;AC1=2;DP4=4,1,0,5;MQ=42;FQ=96.2;PV4=0.048,0.32,1,1	GT:PL:GQ	1/1:133,15,0:12	0/0:0,15,156:13
Contig19562	528	G	A	98.2	DP=10;VDB=5.770788e-02;RPB=1.972788e+00;AF1=0.5;AC1=2;DP4=0,5,1,4;MQ=42;FQ=90.8;PV4=1,0.15,0.17,1	GT:PL:GQ	1/1:138,15,0:12	0/0:0,15,128:13
Contig20514	126	G	A	93.2	DP=10;VDB=5.770788e-02;RPB=-3.124934e-01;AF1=0.5;AC1=2;DP4=0,5,2,3;MQ=38;FQ=74.2;PV4=0.44,0.044,1,1	GT:PL:GQ	0/0:0,15,111:13	1/1:133,15,0:12
Locus_36984_Transcript_1/1_Confidence_1.000_Length_629	145	G	A	81.2	DP=10;VDB=5.770788e-02;RPB=7.375224e-01;AF1=0.2616;AC1=1;DP4=1,4,2,3;MQ=39;FQ=82.5;PV4=1,1,0.056,0.23	GT:PL:GQ	0/1:114,0,17:25	0/0:0,12,123:14
Locus_23904_Transcript_1/1_Confidence_1.000_Length_309	173	T	C	101	DP=10;VDB=5.806170e-02;RPB=-4.691674e-01;AF1=0.7425;AC1=3;DP4=2,2,5,1;MQ=38;FQ=94.2;PV4=0.5,0.14,0.12,1	GT:PL:GQ	0/1:13,0,126:20	1/1:125,15,0:16
Contig19710	478	C	T	42.8	DP=10;VDB=5.867523e-02;RPB=6.510653e-01;AF1=0.4468;AC1=2;DP4=4,2,2,1;MQ=38;FQ=45.2;PV4=1,1,0.2,1	GT:PL:GQ	0/0:0,18,172:17	1/1:81,9,0:6
Contig2157	224	G	A	34.1	DP=10;VDB=5.867524e-02;RPB=-1.606976e+00;AF1=0.2553;AC1=1;DP4=7,0,3,0;MQ=42;FQ=35.4;PV4=1,0.22,1,0.45	GT:PL:GQ	0/1:67,0,52:59	0/0:0,15,121:17
Locus_34961_Transcript_1/1_Confidence_1.000_Length_489	109	C	T	62.7	DP=10;VDB=5.867524e-02;RPB=-4.176424e-01;AF1=0.443;AC1=2;DP4=4,3,2,1;MQ=42;FQ=65.1;PV4=1,0.44,0.0051,0.14	GT:PL:GQ	0/0:0,21,203:20	1/1:101,9,0:6
Locus_50370_Transcript_1/1_Confidence_1.000_Length_474	284	T	C	44.7	DP=10;VDB=5.867524e-02;RPB=-9.422182e-01;AF1=0.443;AC1=2;DP4=1,6,2,1;MQ=40;FQ=47.1;PV4=0.18,1,0.041,1	GT:PL:GQ	1/1:83,9,0:6	0/0:0,21,157:20
Locus_14547_Transcript_2/2_Confidence_0.714_Length_1481	681	A	T	5.97	DP=10;VDB=5.867524e-02;RPB=-9.422182e-01;AF1=0.443;AC1=2;DP4=5,2,2,1;MQ=38;FQ=7.87;PV4=1,0.092,0.012,0.28	GT:PL:GQ	0/0:0,21,192:22	1/1:43,9,0:4
Contig2709	55	C	T	31.7	DP=10;VDB=5.867524e-02;RPB=9.422182e-01;AF1=0.443;AC1=2;DP4=6,1,3,0;MQ=40;FQ=34.1;PV4=1,1,0.041,0.48	GT:PL:GQ	1/1:70,9,0:6	0/0:0,21,168:20
Contig10764	23	C	T	54.7	DP=10;VDB=5.870764e-02;RPB=-4.176424e-01;AF1=0.443;AC1=2;DP4=5,2,1,2;MQ=40;FQ=57.1;PV4=0.5,0.038,1,1	GT:PL:GQ	0/0:0,21,197:20	1/1:93,9,0:6
Contig21866	247	A	C	43.7	DP=10;VDB=5.870764e-02;RPB=-6.206015e-01;AF1=0.443;AC1=2;DP4=4,3,1,2;MQ=41;FQ=46.1;PV4=1,0.3,0.066,1	GT:PL:GQ	0/0:0,21,197:20	1/1:82,9,0:6
Contig9347	263	C	T	26.7	DP=10;VDB=5.870764e-02;RPB=6.206015e-01;AF1=0.443;AC1=2;DP4=4,3,3,0;MQ=39;FQ=29.1;PV4=0.47,0.13,0.0051,1	GT:PL:GQ	1/1:65,9,0:6	0/0:0,21,194:20
Locus_38119_Transcript_1/1_Confidence_1.000_Length_1222	196	A	G	53.8	DP=10;VDB=5.870764e-02;RPB=6.510653e-01;AF1=0.4468;AC1=2;DP4=4,2,2,1;MQ=40;FQ=56.2;PV4=1,0.35,0.085,0.41	GT:PL:GQ	0/0:0,18,183:17	1/1:92,9,0:6
Contig8603	185	T	C	5.52	DP=10;VDB=5.870764e-02;RPB=-7.878529e-01;AF1=0.2552;AC1=1;DP4=4,3,0,3;MQ=37;FQ=6.49;PV4=0.2,0.0092,9.4e-14,0.019	GT:PL:GQ	0/0:0,15,153:19	0/1:37,0,43:33
Contig5031	262	A	C	53.2	DP=10;VDB=5.876162e-02;RPB=-7.971178e-01;AF1=0.2607;AC1=1;DP4=1,5,1,3;MQ=42;FQ=54.5;PV4=1,0.42,0.12,0.48	GT:PL:GQ	0/1:86,0,32:40	0/0:0,12,111:14
Contig6319	655	G	A	86.7	DP=10;VDB=5.876162e-02;RPB=-7.971178e-01;AF1=0.4766;AC1=2;DP4=1,5,1,3;MQ=42;FQ=89.4;PV4=1,1,0.03,0.18	GT:PL:GQ	1/1:126,12,0:9	0/0:0,18,149:16
Locus_17_Transcript_1/1_Confidence_1.000_Length_693	183	A	G	77.8	DP=10;VDB=5.878212e-02;RPB=-2.240820e+00;AF1=0.4844;AC1=2;DP4=1,4,2,2;MQ=42;FQ=80.6;PV4=0.52,0.16,1,0.31	GT:PL:GQ	1/1:117,12,0:9	0/0:0,15,145:13
Contig11294	801	G	T	42.7	DP=10;VDB=5.878212e-02;RPB=2.401103e+00;AF1=0.4766;AC1=2;DP4=3,3,4,0;MQ=31;FQ=45.4;PV4=0.2,1,0.47,0.48	GT:PL:GQ	0/0:0,18,131:16	1/1:82,12,0:9
Contig14977	485	T	C	28	DP=10;VDB=5.878212e-02;RPB=9.286512e-01;AF1=0.4924;AC1=2;DP4=3,2,1,3;MQ=14;FQ=-18.4;PV4=0.52,0.0014,1,0.35	GT:PL:GQ	0/0:0,15,18:12	1/1:67,12,0:9
Contig5627	107	A	T	70.4	DP=10;VDB=5.878212e-02;RPB=-9.980746e-01;AF1=0.5302;AC1=2;DP4=2,1,1,3;MQ=38;FQ=67.6;PV4=0.49,1,0.18,0.48	GT:PL:GQ	1/1:109,12,0:9	0/0:0,9,104:7
Contig10671	256	C	T	86.9	DP=10;VDB=5.881463e-02;RPB=4.570987e-01;AF1=0.5455;AC1=2;DP4=2,1,0,5;MQ=39;FQ=74.3;PV4=0.11,0.15,0.16,0.29	GT:PL:GQ	1/1:126,15,0:12	0/0:0,9,110:7
Locus_29770_Transcript_1/1_Confidence_1.000_Length_1068	173	T	A	107	DP=10;VDB=5.881463e-02;RPB=-9.005565e-01;AF1=0.5;AC1=2;DP4=3,2,1,4;MQ=42;FQ=110;PV4=0.52,0.33,1,0.23	GT:PL:GQ	1/1:147,15,0:12	0/0:0,15,160:13
Locus_33718_Transcript_1/1_Confidence_1.000_Length_660	410	C	T	62.3	DP=10;VDB=5.899031e-02;RPB=0.000000e+00;AF1=0.6031;AC1=2;DP4=0,2,2,4;MQ=28;FQ=36.4;PV4=1,0.22,0.0018,0.23	GT:PL:GQ	1/1:101,18,0:16	0/0:0,6,71:4
Contig19661	586	A	G	16.2	DP=10;VDB=5.920000e-02;RPB=-1.305582e-01;AF1=0.2553;AC1=1;DP4=5,3,2,0;MQ=42;FQ=17.5;PV4=1,1,0.14,0.12	GT:PL:GQ	0/1:49,0,72:47	0/0:0,15,158:17
Contig8713	495	A	G	30.3	DP=10;VDB=5.920000e-02;RPB=-3.159688e-01;AF1=0.3934;AC1=2;DP4=1,6,2,0;MQ=42;FQ=32.3;PV4=0.083,0.36,1,1	GT:PL:GQ	1/1:67,6,0:3	0/0:0,21,183:21
Locus_28492_Transcript_1/1_Confidence_1.000_Length_909	737	T	C	31	DP=10;VDB=5.920000e-02;RPB=-6.527912e-01;AF1=0.2514;AC1=1;DP4=5,3,1,1;MQ=42;FQ=32.3;PV4=1,1,1,1	GT:PL:GQ	0/1:64,0,26:34	0/0:0,21,198:23
Contig15217	286	A	G	11.4	DP=10;VDB=5.920000e-02;RPB=6.527912e-01;AF1=0.2553;AC1=1;DP4=6,2,0,2;MQ=40;FQ=12.6;PV4=0.13,0.27,0.0067,1	GT:PL:GQ	0/1:44,0,84:42	0/0:0,15,147:17
Contig14990	542	T	C	22.1	DP=10;VDB=5.920000e-02;RPB=9.139077e-01;AF1=0.2553;AC1=1;DP4=6,2,2,0;MQ=40;FQ=23.4;PV4=1,1,1,1	GT:PL:GQ	0/1:55,0,94:53	0/0:0,15,105:17
Contig19258	1701	A	G	24.1	DP=10;VDB=5.960000e-02;RPB=-1.175024e+00;AF1=0.2526;AC1=1;DP4=3,5,0,2;MQ=42;FQ=25.3;PV4=1,1,1,1	GT:PL:GQ	0/1:57,0,64:55	0/0:0,18,181:20
Contig9830	1027	G	A	10.1	DP=10;VDB=5.960000e-02;RPB=-1.175024e+00;AF1=0.2931;AC1=1;DP4=4,4,0,2;MQ=42;FQ=11.5;PV4=0.47,0.37,1,1	GT:PL:GQ	0/1:42,0,158:40	0/0:0,6,76:8
Locus_14108_Transcript_1/2_Confidence_0.429_Length_434	350	A	G	5.23	DP=10;VDB=5.960000e-02;RPB=-1.175024e+00;AF1=0.2932;AC1=1;DP4=4,4,2,0;MQ=31;FQ=6.37;PV4=0.47,1,1,1	GT:PL:GQ	0/1:36,0,125:33	0/0:0,6,26:10
Contig3544	130	C	G	13.4	DP=10;VDB=5.960000e-02;RPB=-1.305582e-01;AF1=0.2606;AC1=1;DP4=5,3,2,0;MQ=42;FQ=14.7;PV4=1,0.29,0.018,1	GT:PL:GQ	0/1:46,0,123:44	0/0:0,12,123:14
Contig5852	135	C	T	30.2	DP=10;VDB=5.960000e-02;RPB=-1.305582e-01;AF1=0.3917;AC1=2;DP4=4,4,1,1;MQ=42;FQ=32.3;PV4=1,0.46,1,1	GT:PL:GQ	0/0:0,24,214:24	1/1:67,6,0:3
Contig16430	415	A	G	3.64	DP=10;VDB=5.960000e-02;RPB=1.436141e+00;AF1=0.2605;AC1=1;DP4=2,6,2,0;MQ=42;FQ=4.45;PV4=0.13,0.34,1,1	GT:PL:GQ	0/1:34,0,113:29	0/0:0,12,78:17
Contig6823	347	T	C	8.08	DP=10;VDB=5.960000e-02;RPB=1.436141e+00;AF1=0.2714;AC1=1;DP4=3,5,2,0;MQ=42;FQ=9.3;PV4=0.44,0.45,1,0.068	GT:PL:GQ	0/1:40,0,113:38	0/0:0,9,106:12
Contig15166	8	A	C	30.4	DP=10;VDB=5.960000e-02;RPB=-1.534291e+00;AF1=0.4038;AC1=2;DP4=5,0,2,0;MQ=42;FQ=32.6;PV4=1,0.48,0.059,0.0094	GT:PL:GQ	1/1:67,6,0:3	0/0:0,15,130:15
Locus_34821_Transcript_1/1_Confidence_1.000_Length_175	100	A	G	8.36	DP=10;VDB=5.960000e-02;RPB=1.694823e+00;AF1=0.2931;AC1=1;DP4=5,2,2,0;MQ=42;FQ=9.71;PV4=1,0.077,1,0.046	GT:PL:GQ	0/1:40,0,133:38	0/0:0,6,72:9
Contig19074	13	A	C	32.3	DP=10;VDB=5.960000e-02;RPB=-1.694823e+00;AF1=0.3934;AC1=2;DP4=4,3,2,0;MQ=34;FQ=34.3;PV4=0.5,1,1,0.033	GT:PL:GQ	0/0:0,21,138:21	1/1:69,6,0:3
Contig1813	10	A	C	32.3	DP=10;VDB=5.960000e-02;RPB=-1.694823e+00;AF1=0.3934;AC1=2;DP4=6,1,2,0;MQ=39;FQ=34.3;PV4=1,1,1,0.046	GT:PL:GQ	1/1:69,6,0:3	0/0:0,21,161:21
Locus_5780_Transcript_1/3_Confidence_0.556_Length_1972	69	C	G	4.92	DP=10;VDB=5.960000e-02;RPB=-1.697257e+00;AF1=0.3916;AC1=2;DP4=4,4,0,2;MQ=42;FQ=6.42;PV4=0.47,1.3e-07,1,0.0072	GT:PL:GQ	0/1:40,6,0:4	0/0:0,24,234:26
Locus_1057_Transcript_1/1_Confidence_1.000_Length_1110	197	C	T	8	DP=10;VDB=5.960000e-02;RPB=-2.219490e+00;AF1=0.3335;AC1=1;DP4=5,3,0,2;MQ=42;FQ=9.53;PV4=0.44,1,1,0.27	GT:PL:GQ	0/1:39,0,159:38	0/0:0,3,37:6
Contig18217	13	G	C	30.2	DP=10;VDB=5.960000e-02;RPB=-2.219490e+00;AF1=0.3917;AC1=2;DP4=6,2,2,0;MQ=32;FQ=32.3;PV4=1,1,1,0.076	GT:PL:GQ	1/1:67,6,0:3	0/0:0,24,127:24
Contig1815	738	A	G	22.1	DP=10;VDB=5.960000e-02;RPB=3.916747e-01;AF1=0.2526;AC1=1;DP4=4,4,0,2;MQ=42;FQ=23.3;PV4=0.47,1,1,1	GT:PL:GQ	0/1:55,0,63:53	0/0:0,18,178:20
Contig12541	581	T	A	23.1	DP=10;VDB=5.960000e-02;RPB=3.916747e-01;AF1=0.2527;AC1=1;DP4=2,6,0,2;MQ=41;FQ=24.3;PV4=1,1,1,1	GT:PL:GQ	0/1:56,0,47:51	0/0:0,18,162:20
Contig1223	469	A	C	13.4	DP=10;VDB=5.960000e-02;RPB=3.916747e-01;AF1=0.3917;AC1=2;DP4=2,6,2,0;MQ=42;FQ=15.4;PV4=0.13,0.076,1,1	GT:PL:GQ	1/1:50,6,0:3	0/0:0,24,206:24
Contig10911	296	G	A	17.4	DP=10;VDB=5.960000e-02;RPB=-6.527912e-01;AF1=0.2714;AC1=1;DP4=4,4,0,2;MQ=42;FQ=18.8;PV4=0.47,1,1,1	GT:PL:GQ	0/0:0,9,79:11	0/1:50,0,147:49
Contig10117	142	G	A	5.71	DP=10;VDB=5.960000e-02;RPB=-6.527912e-01;AF1=0.2714;AC1=1;DP4=6,2,2,0;MQ=41;FQ=6.78;PV4=1,0.27,1,0.18	GT:PL:GQ	0/1:37,0,112:34	0/0:0,9,102:12
Contig13089	377	T	C	27.1	DP=10;VDB=5.960000e-02;RPB=8.217058e-01;AF1=0.2553;AC1=1;DP4=3,4,2,0;MQ=42;FQ=28.4;PV4=0.44,1,1,1	GT:PL:GQ	0/1:60,0,66:58	0/0:0,15,157:17
Locus_39170_Transcript_1/1_Confidence_1.000_Length_335	202	G	A	24.2	DP=10;VDB=5.960000e-02;RPB=9.139077e-01;AF1=0.2606;AC1=1;DP4=6,2,1,1;MQ=42;FQ=25.5;PV4=1,1,1,1	GT:PL:GQ	0/1:57,0,102:55	0/0:0,12,127:14
Locus_15202_Transcript_1/1_Confidence_1.000_Length_1938	760	T	A	15.5	DP=10;VDB=5.960000e-02;RPB=9.139077e-01;AF1=0.2714;AC1=1;DP4=3,5,2,0;MQ=42;FQ=16.9;PV4=0.44,1,1,1	GT:PL:GQ	0/1:48,0,132:47	0/0:0,9,99:11
Contig12340	1053	T	A	56.8	DP=10;VDB=5.980293e-02;RPB=-1.242223e+00;AF1=0.4468;AC1=2;DP4=4,2,3,0;MQ=42;FQ=59.2;PV4=0.5,1,1,0.49	GT:PL:GQ	0/0:0,18,168:17	1/1:95,9,0:6
Contig1815	709	T	C	61.7	DP=10;VDB=5.980293e-02;RPB=-1.249288e+00;AF1=0.443;AC1=2;DP4=2,5,1,2;MQ=39;FQ=64.1;PV4=1,1,1,1	GT:PL:GQ	0/0:0,21,163:20	1/1:100,9,0:6
Contig7456	309	T	C	66.7	DP=10;VDB=5.980293e-02;RPB=-4.176424e-01;AF1=0.443;AC1=2;DP4=5,2,1,2;MQ=42;FQ=69.1;PV4=0.5,1,1,0.3	GT:PL:GQ	1/1:105,9,0:6	0/0:0,21,180:20
Contig3281	316	T	C	60.7	DP=10;VDB=5.980293e-02;RPB=-6.206015e-01;AF1=0.443;AC1=2;DP4=2,5,1,2;MQ=42;FQ=63.1;PV4=1,0.081,1,0.46	GT:PL:GQ	0/0:0,21,202:20	1/1:99,9,0:6
Locus_26454_Transcript_2/2_Confidence_0.750_Length_1229	422	G	A	54.2	DP=10;VDB=5.980293e-02;RPB=9.422182e-01;AF1=0.2606;AC1=1;DP4=2,5,2,1;MQ=42;FQ=55.5;PV4=0.5,1,0.066,1	GT:PL:GQ	0/1:87,0,81:84	0/0:0,12,127:14
Locus_6968_Transcript_3/5_Confidence_0.643_Length_1125	1022	T	A	34.1	DP=10;VDB=5.980293e-02;RPB=9.422182e-01;AF1=0.7044;AC1=3;DP4=3,4,0,3;MQ=40;FQ=39.3;PV4=0.47,1,0.05,0.31	GT:PL:GQ	0/1:14,0,172:20	1/1:56,6,0:7
Locus_12141_Transcript_2/2_Confidence_0.571_Length_1276	176	G	T	9.67	DP=10;VDB=5.983360e-02;RPB=-1.416689e+00;AF1=0.2606;AC1=1;DP4=5,2,0,3;MQ=37;FQ=10.9;PV4=0.17,0.081,9.4e-14,1	GT:PL:GQ	0/1:42,0,90:40	0/0:0,12,132:14
Contig22958	678	C	A	48.9	DP=10;VDB=5.983360e-02;RPB=-1.947423e+00;AF1=0.4545;AC1=2;DP4=4,1,3,0;MQ=42;FQ=51.4;PV4=1,0.067,1,1	GT:PL:GQ	1/1:87,9,0:6	0/0:0,15,158:14
Contig5930	168	C	G	41.2	DP=10;VDB=5.983360e-02;RPB=4.176424e-01;AF1=0.2606;AC1=1;DP4=3,4,0,3;MQ=42;FQ=42.5;PV4=0.47,0.29,1,1	GT:PL:GQ	0/1:74,0,91:72	0/0:0,12,123:14
Locus_7396_Transcript_2/2_Confidence_0.750_Length_4707	2897	C	T	67.7	DP=10;VDB=5.983360e-02;RPB=-4.176424e-01;AF1=0.443;AC1=2;DP4=2,5,1,2;MQ=40;FQ=70.1;PV4=1,0.47,1,0.095	GT:PL:GQ	0/0:0,21,183:20	1/1:106,9,0:6
Contig7731	1236	C	A	18.4	DP=10;VDB=5.983360e-02;RPB=-6.206015e-01;AF1=0.2714;AC1=1;DP4=3,4,1,2;MQ=40;FQ=19.8;PV4=1,1,0.066,1	GT:PL:GQ	0/1:51,0,93:50	0/0:0,9,108:11
Contig10159	648	A	T	81.7	DP=10;VDB=6.005682e-02;RPB=1.170831e+00;AF1=0.4766;AC1=2;DP4=3,3,2,2;MQ=41;FQ=84.4;PV4=1,0.36,1,1	GT:PL:GQ	0/0:0,18,165:16	1/1:121,12,0:9
Contig6440	1541	T	A	99.4	DP=10;VDB=6.056235e-02;RPB=-5.809475e-01;AF1=0.7475;AC1=3;DP4=1,0,5,3;MQ=35;FQ=3.72;PV4=1,0.17,0.27,0.27	GT:PL:GQ	0/1:15,0,33:22	1/1:122,21,0:23
Contig6137	271	G	A	10.7	DP=10;VDB=6.080000e-02;RPB=1.305582e-01;AF1=0.2714;AC1=1;DP4=5,3,1,1;MQ=42;FQ=12;PV4=1,0.028,1,1	GT:PL:GQ	0/1:43,0,136:41	0/0:0,9,111:11
Contig11492	550	G	A	21.1	DP=10;VDB=6.080000e-02;RPB=-1.436141e+00;AF1=0.2553;AC1=1;DP4=6,2,1,1;MQ=42;FQ=22.4;PV4=1,1,0.018,0.48	GT:PL:GQ	0/1:54,0,90:52	0/0:0,15,134:17
Contig17049	257	A	G	32.3	DP=10;VDB=6.080000e-02;RPB=3.159688e-01;AF1=0.3934;AC1=2;DP4=4,3,2,0;MQ=42;FQ=34.3;PV4=0.5,1,1,0.21	GT:PL:GQ	1/1:69,6,0:3	0/0:0,21,179:21
Contig11158	627	A	G	14.2	DP=10;VDB=6.080000e-02;RPB=3.916747e-01;AF1=0.2514;AC1=1;DP4=2,6,2,0;MQ=41;FQ=15.4;PV4=0.13,0.014,0.018,0.14	GT:PL:GQ	0/1:47,0,30:37	0/0:0,21,199:23
Locus_33578_Transcript_1/1_Confidence_1.000_Length_565	487	C	A	33.2	DP=10;VDB=6.080000e-02;RPB=3.916747e-01;AF1=0.3917;AC1=2;DP4=3,5,1,1;MQ=40;FQ=35.3;PV4=1,0.24,1,0.022	GT:PL:GQ	1/1:70,6,0:3	0/0:0,24,204:24
Locus_16741_Transcript_1/1_Confidence_1.000_Length_1118	1048	G	T	32.2	DP=10;VDB=6.080000e-02;RPB=9.139077e-01;AF1=0.3917;AC1=2;DP4=4,4,0,2;MQ=41;FQ=34.3;PV4=0.47,1,1,0.41	GT:PL:GQ	1/1:69,6,0:3	0/0:0,24,217:24
Locus_30014_Transcript_2/2_Confidence_0.800_Length_1200	1168	C	G	43.8	DP=10;VDB=6.086650e-02;RPB=2.077428e+00;AF1=0.4468;AC1=2;DP4=4,2,2,1;MQ=26;FQ=38.4;PV4=1,1,1,0.23	GT:PL:GQ	0/0:0,18,75:17	1/1:82,9,0:6
Locus_54082_Transcript_1/1_Confidence_1.000_Length_351	181	A	G	41.9	DP=10;VDB=6.086650e-02;RPB=-4.570987e-01;AF1=0.4545;AC1=2;DP4=3,2,3,0;MQ=40;FQ=44.4;PV4=0.46,1,0.11,1	GT:PL:GQ	0/0:0,15,140:14	1/1:80,9,0:6
Locus_27202_Transcript_1/1_Confidence_1.000_Length_1070	164	A	G	51.7	DP=10;VDB=6.086650e-02;RPB=6.206015e-01;AF1=0.443;AC1=2;DP4=5,2,1,2;MQ=42;FQ=54.1;PV4=0.5,0.21,0.066,0.34	GT:PL:GQ	1/1:90,9,0:6	0/0:0,21,193:20
Contig13358	977	A	G	50.8	DP=10;VDB=6.086650e-02;RPB=-6.510653e-01;AF1=0.4468;AC1=2;DP4=5,1,0,3;MQ=39;FQ=53.2;PV4=0.048,0.22,1,0.37	GT:PL:GQ	1/1:89,9,0:6	0/0:0,18,153:17
Contig3892	435	T	C	55.9	DP=10;VDB=6.089532e-02;RPB=1.263026e+00;AF1=0.4545;AC1=2;DP4=0,5,2,1;MQ=40;FQ=58.1;PV4=0.11,1,0.11,1	GT:PL:GQ	1/1:94,9,0:6	0/0:0,15,106:14
Locus_29206_Transcript_1/1_Confidence_1.000_Length_628	33	G	A	60.7	DP=10;VDB=6.089532e-02;RPB=-4.176424e-01;AF1=0.443;AC1=2;DP4=3,4,1,2;MQ=40;FQ=63.1;PV4=1,0.15,1,0.48	GT:PL:GQ	1/1:99,9,0:6	0/0:0,21,186:20
Contig9915	122	A	G	68.7	DP=10;VDB=6.089532e-02;RPB=6.206015e-01;AF1=0.443;AC1=2;DP4=5,2,1,2;MQ=42;FQ=71.1;PV4=0.5,1,1,0.29	GT:PL:GQ	0/0:0,21,200:20	1/1:107,9,0:6
Contig21220	334	C	A	66.2	DP=10;VDB=6.102519e-02;RPB=3.124934e-01;AF1=0.5;AC1=2;DP4=2,3,3,2;MQ=35;FQ=69.2;PV4=1,0.31,0.0011,1	GT:PL:GQ	0/0:0,15,163:13	1/1:106,15,0:12
Contig7219	482	G	C	116	DP=10;VDB=6.102519e-02;RPB=-7.375224e-01;AF1=0.5;AC1=2;DP4=3,2,2,3;MQ=42;FQ=119;PV4=1,0.21,1,0.11	GT:PL:GQ	0/0:0,15,164:13	1/1:156,15,0:12
Contig1347	111	T	C	76.7	DP=10;VDB=6.129732e-02;RPB=0.000000e+00;AF1=0.4766;AC1=2;DP4=5,1,2,2;MQ=40;FQ=79.4;PV4=0.5,0.33,0.092,0.28	GT:PL:GQ	1/1:116,12,0:9	0/0:0,18,157:16
Locus_28695_Transcript_1/1_Confidence_1.000_Length_264	123	C	T	3.72	DP=10;VDB=6.129732e-02;RPB=-1.077091e+00;AF1=0.3383;AC1=1;DP4=4,2,4,0;MQ=33;FQ=4.86;PV4=0.47,1,0.0062,1	GT:PL:GQ	0/1:36,3,0:7	0/0:0,18,146:22
Locus_37463_Transcript_1/1_Confidence_1.000_Length_243	161	C	T	57.3	DP=10;VDB=6.129732e-02;RPB=1.170831e+00;AF1=0.2714;AC1=1;DP4=5,1,3,1;MQ=37;FQ=58.8;PV4=1,1,0.13,1	GT:PL:GQ	0/1:90,0,69:76	0/0:0,9,97:11
Contig21552	686	C	T	85.1	DP=10;VDB=6.129732e-02;RPB=2.401103e+00;AF1=0.2555;AC1=1;DP4=3,3,2,2;MQ=42;FQ=86.4;PV4=1,1,1,1	GT:PL:GQ	0/1:118,0,24:32	0/0:0,15,147:17
Contig267	176	G	C	95.7	DP=10;VDB=6.129732e-02;RPB=4.691674e-01;AF1=0.4766;AC1=2;DP4=3,3,3,1;MQ=42;FQ=98.4;PV4=0.57,1,0.12,0.23	GT:PL:GQ	1/1:135,12,0:9	0/0:0,18,185:16
Locus_38242_Transcript_1/1_Confidence_1.000_Length_1431	214	C	T	68.2	DP=10;VDB=6.129732e-02;RPB=4.748531e-01;AF1=0.263;AC1=1;DP4=1,4,1,3;MQ=42;FQ=69.5;PV4=1,0.46,0.045,0.31	GT:PL:GQ	0/1:101,0,13:21	0/0:0,12,106:14
Contig2193	209	C	T	54.8	DP=10;VDB=6.129732e-02;RPB=4.748531e-01;AF1=0.4844;AC1=2;DP4=3,2,4,0;MQ=40;FQ=57.6;PV4=0.44,0.15,1,0.16	GT:PL:GQ	0/0:0,15,148:13	1/1:94,12,0:9
Contig450	387	G	A	71.8	DP=10;VDB=6.129732e-02;RPB=-4.748531e-01;AF1=0.4844;AC1=2;DP4=5,0,3,1;MQ=31;FQ=46.6;PV4=0.44,1,1,0.0084	GT:PL:GQ	0/0:0,15,83:13	1/1:111,12,0:9
Contig3434	799	C	T	84.1	DP=10;VDB=6.131737e-02;RPB=0.000000e+00;AF1=0.2556;AC1=1;DP4=4,2,1,3;MQ=41;FQ=85.4;PV4=0.52,1,0.12,1	GT:PL:GQ	0/1:117,0,22:30	0/0:0,15,161:17
Locus_31792_Transcript_1/1_Confidence_1.000_Length_709	260	G	A	70.7	DP=10;VDB=6.131737e-02;RPB=-1.477084e+00;AF1=0.4766;AC1=2;DP4=1,5,2,2;MQ=42;FQ=73.4;PV4=0.5,0.0007,0.12,0.11	GT:PL:GQ	0/0:0,18,171:16	1/1:110,12,0:9
Contig13326	830	C	T	95.7	DP=10;VDB=6.131737e-02;RPB=-1.477084e+00;AF1=0.4766;AC1=2;DP4=3,3,2,2;MQ=42;FQ=98.4;PV4=1,1,1,1	GT:PL:GQ	1/1:135,12,0:9	0/0:0,18,168:16
Locus_23104_Transcript_1/1_Confidence_1.000_Length_1265	1184	A	T	79.7	DP=10;VDB=6.131737e-02;RPB=1.595751e+00;AF1=0.4766;AC1=2;DP4=2,4,1,3;MQ=38;FQ=82.4;PV4=1,1,1,1	GT:PL:GQ	1/1:119,12,0:9	0/0:0,18,150:16
Contig10019	638	A	C	97.8	DP=10;VDB=6.131737e-02;RPB=2.240820e+00;AF1=0.4844;AC1=2;DP4=4,1,2,2;MQ=42;FQ=100;PV4=0.52,1,1,0.24	GT:PL:GQ	1/1:137,12,0:9	0/0:0,15,148:13
Locus_27623_Transcript_2/2_Confidence_0.800_Length_1512	520	T	A	77.8	DP=10;VDB=6.131737e-02;RPB=4.748531e-01;AF1=0.4844;AC1=2;DP4=2,3,2,2;MQ=38;FQ=77.1;PV4=1,1,1,1	GT:PL:GQ	1/1:117,12,0:9	0/0:0,15,116:13
Contig609	287	T	A	37.2	DP=10;VDB=6.131737e-02;RPB=7.917240e-01;AF1=0.7279;AC1=3;DP4=1,4,0,4;MQ=38;FQ=42.8;PV4=1,1,0.051,0.47	GT:PL:GQ	0/1:19,0,133:26	1/1:55,9,0:10
Locus_31179_Transcript_1/1_Confidence_1.000_Length_909	140	G	A	99.1	DP=10;VDB=6.178657e-02;RPB=4.691674e-01;AF1=0.5234;AC1=2;DP4=1,3,6,0;MQ=42;FQ=86.3;PV4=0.033,1,0.22,1	GT:PL:GQ	1/1:139,18,0:15	0/0:0,12,123:9
Contig16488	101	A	C	138	DP=10;VDB=6.178657e-02;RPB=-6.979834e-01;AF1=0.5234;AC1=2;DP4=3,1,4,2;MQ=39;FQ=89.4;PV4=1,1,0.12,1	GT:PL:GQ	1/1:178,18,0:15	0/0:0,12,126:9
Contig9117	891	A	T	68.1	DP=10;VDB=6.178657e-02;RPB=7.971178e-01;AF1=0.5234;AC1=2;DP4=2,2,2,4;MQ=33;FQ=71.4;PV4=1,0.16,0.0038,0.12	GT:PL:GQ	0/0:0,12,132:9	1/1:108,18,0:15
Locus_11258_Transcript_1/11_Confidence_1.000_Length_134	90	A	T	4.56	DP=10;VDB=6.178658e-02;RPB=7.971178e-01;AF1=0.2946;AC1=1;DP4=1,3,4,2;MQ=23;FQ=5.65;PV4=0.52,0.22,0.03,1	GT:PL:GQ	0/0:0,6,56:10	0/1:35,0,16:24
Contig15478	74	G	A	35.4	DP=10;VDB=6.186178e-02;RPB=4.176424e-01;AF1=0.2714;AC1=1;DP4=6,1,2,1;MQ=34;FQ=36.8;PV4=1,0.21,1,1	GT:PL:GQ	0/1:68,0,59:63	0/0:0,9,63:11
Contig9564	516	C	A	35.3	DP=10;VDB=6.186179e-02;RPB=-1.416689e+00;AF1=0.6662;AC1=3;DP4=4,3,3,0;MQ=34;FQ=40;PV4=0.47,0.27,1,0.38	GT:PL:GQ	0/1:45,0,132:50	1/1:25,3,0:4
Locus_32341_Transcript_1/1_Confidence_1.000_Length_549	444	A	G	54.8	DP=10;VDB=6.186179e-02;RPB=-1.455500e+00;AF1=0.4468;AC1=2;DP4=1,5,1,2;MQ=40;FQ=57.2;PV4=1,1,0.058,0.42	GT:PL:GQ	1/1:93,9,0:6	0/0:0,18,156:17
Contig3067	390	G	C	43.7	DP=10;VDB=6.186179e-02;RPB=1.606976e+00;AF1=0.443;AC1=2;DP4=5,2,1,2;MQ=38;FQ=46.1;PV4=0.5,0.33,0.25,0.1	GT:PL:GQ	0/0:0,21,164:20	1/1:82,9,0:6
Locus_12463_Transcript_1/1_Confidence_1.000_Length_866	149	C	G	50.7	DP=10;VDB=6.186179e-02;RPB=1.842091e+00;AF1=0.443;AC1=2;DP4=3,4,2,1;MQ=42;FQ=53.1;PV4=1,0.26,0.0051,0.39	GT:PL:GQ	1/1:89,9,0:6	0/0:0,21,185:20
Locus_12463_Transcript_1/1_Confidence_1.000_Length_866	148	T	A	63.7	DP=10;VDB=6.186179e-02;RPB=1.842091e+00;AF1=0.443;AC1=2;DP4=3,4,2,1;MQ=42;FQ=66.1;PV4=1,1,0.0051,0.45	GT:PL:GQ	1/1:102,9,0:6	0/0:0,21,188:20
Contig5195	387	A	G	49.1	DP=10;VDB=6.186179e-02;RPB=-7.878529e-01;AF1=0.2553;AC1=1;DP4=4,3,0,3;MQ=42;FQ=50.4;PV4=0.2,1,1,1	GT:PL:GQ	0/1:82,0,39:47	0/0:0,15,149:17
Locus_12141_Transcript_2/2_Confidence_0.571_Length_1276	169	T	C	9.67	DP=10;VDB=6.186179e-02;RPB=-9.422182e-01;AF1=0.2606;AC1=1;DP4=5,2,0,3;MQ=37;FQ=10.9;PV4=0.17,0.19,9.4e-14,1	GT:PL:GQ	0/1:42,0,84:40	0/0:0,12,134:14
Contig3648	819	A	G	62.7	DP=10;VDB=6.188863e-02;RPB=-1.249288e+00;AF1=0.443;AC1=2;DP4=3,4,1,2;MQ=42;FQ=65.1;PV4=1,1,0.066,1	GT:PL:GQ	1/1:101,9,0:6	0/0:0,21,189:20
Contig18068	1977	C	T	55.7	DP=10;VDB=6.188863e-02;RPB=1.606976e+00;AF1=0.443;AC1=2;DP4=3,4,2,1;MQ=40;FQ=58.1;PV4=1,1,0.025,0.096	GT:PL:GQ	1/1:94,9,0:6	0/0:0,21,204:20
Contig8866	344	A	G	63	DP=10;VDB=6.188863e-02;RPB=1.842091e+00;AF1=0.2528;AC1=1;DP4=1,6,1,2;MQ=42;FQ=64.3;PV4=1,1,1,1	GT:PL:GQ	0/1:96,0,26:34	0/0:0,18,149:20
Contig23645	434	A	G	52.1	DP=10;VDB=6.188863e-02;RPB=-3.960091e-01;AF1=0.2554;AC1=1;DP4=4,2,0,3;MQ=42;FQ=53.4;PV4=0.17,1,1,1	GT:PL:GQ	0/1:85,0,27:35	0/0:0,15,153:17
Locus_29116_Transcript_1/1_Confidence_1.000_Length_906	184	G	C	68.7	DP=10;VDB=6.188863e-02;RPB=4.176424e-01;AF1=0.443;AC1=2;DP4=4,3,1,2;MQ=42;FQ=71.1;PV4=1,1,1,1	GT:PL:GQ	1/1:107,9,0:6	0/0:0,21,187:20
Contig9530	1098	T	C	58.7	DP=10;VDB=6.188863e-02;RPB=6.206015e-01;AF1=0.443;AC1=2;DP4=5,2,2,1;MQ=42;FQ=61.1;PV4=1,0.33,0.0051,0.15	GT:PL:GQ	1/1:97,9,0:6	0/0:0,21,188:20
Contig9099	1278	G	T	102	DP=10;VDB=6.193461e-02;RPB=-1.137245e+00;AF1=0.5;AC1=2;DP4=2,3,2,3;MQ=37;FQ=99.8;PV4=1,1,1,1	GT:PL:GQ	1/1:142,15,0:12	0/0:0,15,138:13
Locus_20773_Transcript_2/2_Confidence_0.800_Length_1269	98	T	G	112	DP=10;VDB=6.193461e-02;RPB=4.474804e-01;AF1=0.5;AC1=2;DP4=3,2,4,1;MQ=42;FQ=115;PV4=1,1,1,0.45	GT:PL:GQ	0/0:0,15,160:13	1/1:152,15,0:12
Contig3619	82	A	C	78.2	DP=10;VDB=6.212732e-02;RPB=-1.694178e+00;AF1=0.5;AC1=2;DP4=5,0,5,0;MQ=38;FQ=77.7;PV4=1,1,0.051,1	GT:PL:GQ	1/1:118,15,0:12	0/0:0,15,117:13
Contig10780	600	G	A	8	DP=10;VDB=6.240000e-02;RPB=1.219070e+00;AF1=0.3934;AC1=2;DP4=2,5,0,2;MQ=39;FQ=9.81;PV4=1,0.31,0,1	GT:PL:GQ	0/1:44,6,0:3	0/0:0,21,195:22
Contig6067	167	C	T	13.4	DP=10;VDB=6.240000e-02;RPB=1.958374e+00;AF1=0.3917;AC1=2;DP4=3,5,1,1;MQ=42;FQ=15.4;PV4=1,0.00059,1,0.076	GT:PL:GQ	0/0:0,24,230:24	1/1:50,6,0:3
Contig2259	882	G	A	34.2	DP=10;VDB=6.240000e-02;RPB=-3.916747e-01;AF1=0.3917;AC1=2;DP4=2,6,2,0;MQ=42;FQ=36.3;PV4=0.13,1,1,1	GT:PL:GQ	1/1:71,6,0:3	0/0:0,24,200:24
Locus_31637_Transcript_1/1_Confidence_1.000_Length_1659	748	C	T	40.2	DP=10;VDB=6.240000e-02;RPB=3.916747e-01;AF1=0.3917;AC1=2;DP4=6,2,1,1;MQ=40;FQ=42.3;PV4=1,1,1,1	GT:PL:GQ	0/0:0,24,207:24	1/1:77,6,0:3
Contig17291	196	A	C	94.7	DP=10;VDB=6.254196e-02;RPB=0.000000e+00;AF1=0.4766;AC1=2;DP4=3,3,1,3;MQ=42;FQ=97.4;PV4=0.57,0.32,1,0.22	GT:PL:GQ	1/1:134,12,0:9	0/0:0,18,192:16
Contig7950	663	G	T	74.7	DP=10;VDB=6.256175e-02;RPB=0.000000e+00;AF1=0.4766;AC1=2;DP4=4,2,2,2;MQ=42;FQ=77.4;PV4=1,0.038,0.12,0.39	GT:PL:GQ	0/0:0,18,182:16	1/1:114,12,0:9
Contig11893	179	A	G	57.7	DP=10;VDB=6.278483e-02;RPB=-1.416689e+00;AF1=0.443;AC1=2;DP4=1,6,0,3;MQ=40;FQ=60.1;PV4=1,1,1,1	GT:PL:GQ	0/0:0,21,164:20	1/1:96,9,0:6
Locus_29116_Transcript_1/1_Confidence_1.000_Length_906	703	G	A	67.8	DP=10;VDB=6.278483e-02;RPB=1.455500e+00;AF1=0.4468;AC1=2;DP4=5,1,2,1;MQ=42;FQ=70.2;PV4=1,1,1,0.32	GT:PL:GQ	1/1:106,9,0:6	0/0:0,18,154:17
Locus_31283_Transcript_1/1_Confidence_1.000_Length_676	439	G	T	60.8	DP=10;VDB=6.278483e-02;RPB=-3.960091e-01;AF1=0.4468;AC1=2;DP4=5,1,2,1;MQ=42;FQ=63.2;PV4=1,0.48,1,0.49	GT:PL:GQ	0/0:0,18,163:17	1/1:99,9,0:6
Contig16310	166	T	A	33.9	DP=10;VDB=6.278483e-02;RPB=-4.570987e-01;AF1=0.4545;AC1=2;DP4=3,2,2,1;MQ=40;FQ=36.4;PV4=1,0.26,1,0.32	GT:PL:GQ	0/0:0,15,124:14	1/1:72,9,0:6
Locus_37512_Transcript_1/1_Confidence_1.000_Length_1007	348	T	C	53	DP=10;VDB=6.278483e-02;RPB=-9.422182e-01;AF1=0.2527;AC1=1;DP4=4,3,2,1;MQ=41;FQ=54.3;PV4=1,1,0.066,1	GT:PL:GQ	0/1:86,0,27:35	0/0:0,18,185:20
Contig23344	130	C	T	22.1	DP=10;VDB=6.278483e-02;RPB=-9.422182e-01;AF1=0.2553;AC1=1;DP4=7,0,2,1;MQ=40;FQ=23.4;PV4=0.3,0.098,0.066,0.019	GT:PL:GQ	0/1:55,0,37:44	0/0:0,15,132:17
Contig6894	83	A	G	53.7	DP=10;VDB=6.280960e-02;RPB=4.176424e-01;AF1=0.443;AC1=2;DP4=3,4,1,2;MQ=42;FQ=56.1;PV4=1,0.28,1,0.45	GT:PL:GQ	1/1:92,9,0:6	0/0:0,21,194:20
Contig3892	438	T	A	55	DP=10;VDB=6.280960e-02;RPB=9.980746e-01;AF1=0.4698;AC1=2;DP4=0,4,2,1;MQ=40;FQ=57.5;PV4=0.14,1,0.14,1	GT:PL:GQ	1/1:93,9,0:6	0/0:0,12,106:11
Locus_3140_Transcript_1/1_Confidence_1.000_Length_154	118	G	C	8.65	DP=10;VDB=6.322622e-02;RPB=-4.748531e-01;AF1=1;AC1=4;DP4=4,0,5,0;MQ=20;FQ=-27.4;PV4=1,0.0014,1,1	GT:PL:GQ	1/1:38,3,0:3	0/1:0,0,0:3
Contig8829	546	T	C	91.2	DP=10;VDB=6.322622e-02;RPB=9.005565e-01;AF1=0.5;AC1=2;DP4=4,1,2,3;MQ=39;FQ=94.1;PV4=0.52,0.14,0.057,0.05	GT:PL:GQ	1/1:131,15,0:12	0/0:0,15,146:13
Contig15911	274	T	A	38.8	DP=10;VDB=6.363195e-02;RPB=1.047297e+00;AF1=0.4468;AC1=2;DP4=2,4,3,0;MQ=42;FQ=41.2;PV4=0.17,0.39,0.085,0.096	GT:PL:GQ	1/1:77,9,0:6	0/0:0,18,158:17
Locus_36167_Transcript_1/1_Confidence_1.000_Length_178	116	C	T	19.3	DP=10;VDB=6.363195e-02;RPB=3.960091e-01;AF1=0.3335;AC1=1;DP4=2,4,2,1;MQ=35;FQ=21;PV4=0.52,0.22,0.47,0.13	GT:PL:GQ	0/1:51,0,101:51	0/0:0,3,39:5
Contig15051	178	C	T	18.2	DP=10;VDB=6.363195e-02;RPB=6.206015e-01;AF1=0.2607;AC1=1;DP4=4,3,2,1;MQ=33;FQ=19.6;PV4=1,0.48,0.45,1	GT:PL:GQ	0/1:51,0,32:39	0/0:0,12,137:14
Locus_35665_Transcript_1/1_Confidence_1.000_Length_632	197	G	A	38.3	DP=10;VDB=6.363195e-02;RPB=-6.510653e-01;AF1=0.2714;AC1=1;DP4=2,4,1,2;MQ=40;FQ=39.8;PV4=1,1,0.039,1	GT:PL:GQ	0/0:0,9,98:11	0/1:71,0,86:70
Locus_41807_Transcript_1/1_Confidence_1.000_Length_826	233	T	A	35.1	DP=10;VDB=6.365454e-02;RPB=-1.249288e+00;AF1=0.2554;AC1=1;DP4=3,4,1,2;MQ=40;FQ=36.4;PV4=1,1,0.066,1	GT:PL:GQ	0/1:68,0,12:20	0/0:0,18,169:20
Locus_31992_Transcript_1/1_Confidence_1.000_Length_690	475	C	T	50.7	DP=10;VDB=6.365454e-02;RPB=1.249288e+00;AF1=0.443;AC1=2;DP4=4,3,2,1;MQ=42;FQ=53.1;PV4=1,0.2,1,0.22	GT:PL:GQ	0/0:0,21,189:20	1/1:89,9,0:6
Locus_9781_Transcript_3/3_Confidence_0.667_Length_1823	744	T	A	38.7	DP=10;VDB=6.365454e-02;RPB=-1.249288e+00;AF1=0.443;AC1=2;DP4=5,2,2,1;MQ=42;FQ=41.1;PV4=1,0.0034,0.066,0.093	GT:PL:GQ	0/0:0,21,196:20	1/1:77,9,0:6
Contig12552	136	C	G	47.7	DP=10;VDB=6.365454e-02;RPB=4.176424e-01;AF1=0.443;AC1=2;DP4=3,4,0,3;MQ=40;FQ=50.1;PV4=0.47,1,0.044,1	GT:PL:GQ	1/1:86,9,0:6	0/0:0,21,206:20
Contig22356	1471	A	C	58.7	DP=10;VDB=6.365454e-02;RPB=-4.176424e-01;AF1=0.443;AC1=2;DP4=5,2,0,3;MQ=41;FQ=61.1;PV4=0.17,1,0.45,1	GT:PL:GQ	1/1:97,9,0:6	0/0:0,21,185:20
Locus_12063_Transcript_1/2_Confidence_0.750_Length_930	226	G	A	30.4	DP=10;VDB=6.365454e-02;RPB=-6.206015e-01;AF1=0.4074;AC1=2;DP4=3,4,3,0;MQ=40;FQ=32.7;PV4=0.2,1,0.066,1	GT:PL:GQ	1/1:67,6,0:3	0/0:0,14,191:14
Contig6294	118	A	T	37.7	DP=10;VDB=6.365454e-02;RPB=6.206015e-01;AF1=0.443;AC1=2;DP4=4,3,2,1;MQ=40;FQ=40.1;PV4=1,0.088,0.051,0.31	GT:PL:GQ	0/0:0,21,199:20	1/1:76,9,0:6
Contig8788	111	T	G	5.25	DP=10;VDB=6.365454e-02;RPB=7.878529e-01;AF1=0.443;AC1=2;DP4=5,2,1,2;MQ=38;FQ=7.05;PV4=0.5,0.068,0.013,0.097	GT:PL:GQ	1/1:42,9,0:4	0/0:0,21,200:22
Contig17619	1543	A	G	67.7	DP=10;VDB=6.365454e-02;RPB=9.422182e-01;AF1=0.443;AC1=2;DP4=2,5,2,1;MQ=42;FQ=70.1;PV4=0.5,0.27,1,1	GT:PL:GQ	1/1:106,9,0:6	0/0:0,21,205:20
Locus_45516_Transcript_1/1_Confidence_1.000_Length_123	30	T	C	57.3	DP=10;VDB=6.378791e-02;RPB=1.077091e+00;AF1=0.2714;AC1=1;DP4=0,6,2,2;MQ=38;FQ=58.8;PV4=0.13,1,0.22,1	GT:PL:GQ	0/1:90,0,75:81	0/0:0,9,79:11
Locus_17_Transcript_1/1_Confidence_1.000_Length_693	276	G	T	90.7	DP=10;VDB=6.378791e-02;RPB=-1.170831e+00;AF1=0.4766;AC1=2;DP4=3,3,1,3;MQ=42;FQ=93.4;PV4=0.57,1,0.12,1	GT:PL:GQ	0/0:0,18,175:16	1/1:130,12,0:9
Locus_27596_Transcript_1/1_Confidence_1.000_Length_413	173	C	T	101	DP=10;VDB=6.378791e-02;RPB=-1.170831e+00;AF1=0.4766;AC1=2;DP4=3,3,2,2;MQ=42;FQ=103;PV4=1,1,1,1	GT:PL:GQ	1/1:140,12,0:9	0/0:0,18,190:16
Contig21351	339	A	T	28.1	DP=10;VDB=6.378791e-02;RPB=4.691674e-01;AF1=0.2557;AC1=1;DP4=4,2,3,1;MQ=40;FQ=29.4;PV4=1,0.012,0.08,0.059	GT:PL:GQ	0/1:61,0,21:29	0/0:0,15,149:17
Locus_13192_Transcript_2/2_Confidence_0.750_Length_1106	241	G	A	61.8	DP=10;VDB=6.378791e-02;RPB=4.691674e-01;AF1=0.4468;AC1=2;DP4=2,4,3,1;MQ=41;FQ=64.2;PV4=0.52,0.055,0.12,0.48	GT:PL:GQ	0/0:3,21,181:17	1/1:100,9,0:6
Contig8362	26	G	C	79.7	DP=10;VDB=6.378791e-02;RPB=4.691674e-01;AF1=0.4766;AC1=2;DP4=4,2,3,1;MQ=40;FQ=82.4;PV4=1,0.083,0.047,0.49	GT:PL:GQ	0/0:0,18,187:16	1/1:119,12,0:9
Contig2106	108	A	C	44.7	DP=10;VDB=6.378791e-02;RPB=6.979834e-01;AF1=0.4766;AC1=2;DP4=2,4,0,4;MQ=37;FQ=47.4;PV4=0.47,1,0.0011,1	GT:PL:GQ	1/1:84,12,0:9	0/0:0,18,167:16
Locus_10192_Transcript_2/2_Confidence_0.750_Length_2506	923	A	T	84.1	DP=10;VDB=6.378791e-02;RPB=-7.971178e-01;AF1=0.2557;AC1=1;DP4=4,2,1,3;MQ=40;FQ=85.4;PV4=0.52,1,1,0.19	GT:PL:GQ	0/1:117,0,21:29	0/0:0,15,117:17
Contig8485	43	G	C	22.3	DP=10;VDB=6.400000e-02;RPB=1.219070e+00;AF1=0.3934;AC1=2;DP4=5,2,1,1;MQ=37;FQ=24.3;PV4=1,0.36,0.39,1	GT:PL:GQ	1/1:59,6,0:3	0/0:0,21,165:21
Contig1416	174	G	C	28.2	DP=10;VDB=6.400000e-02;RPB=1.436141e+00;AF1=0.3917;AC1=2;DP4=2,6,0,2;MQ=42;FQ=30.3;PV4=1,1,1,1	GT:PL:GQ	0/0:0,24,206:24	1/1:65,6,0:3
Contig11340	36	A	C	25.2	DP=10;VDB=6.400000e-02;RPB=-1.436141e+00;AF1=0.3917;AC1=2;DP4=6,2,1,1;MQ=40;FQ=27.3;PV4=1,1,0.018,0.091	GT:PL:GQ	1/1:62,6,0:3	0/0:0,24,199:24
Locus_34180_Transcript_1/1_Confidence_1.000_Length_703	155	A	G	6.53	DP=10;VDB=6.400000e-02;RPB=3.159688e-01;AF1=0.4454;AC1=2;DP4=4,3,2,0;MQ=42;FQ=8.75;PV4=0.5,0.13,1,0.2	GT:PL:GQ	0/0:0,5,183:7	0/1:39,3,0:5
Locus_21293_Transcript_1/1_Confidence_1.000_Length_611	268	T	A	33.2	DP=10;VDB=6.400000e-02;RPB=-6.527912e-01;AF1=0.3917;AC1=2;DP4=7,1,1,1;MQ=42;FQ=35.3;PV4=0.38,1,1,1	GT:PL:GQ	0/0:0,24,170:24	1/1:70,6,0:3
Contig4992	1160	A	G	31.3	DP=10;VDB=6.400000e-02;RPB=8.217058e-01;AF1=0.3934;AC1=2;DP4=2,5,2,0;MQ=40;FQ=33.3;PV4=0.17,1,1,1	GT:PL:GQ	1/1:68,6,0:3	0/0:0,21,175:21
Locus_9684_Transcript_2/3_Confidence_0.429_Length_733	183	A	T	29.3	DP=10;VDB=6.400000e-02;RPB=-8.217058e-01;AF1=0.3934;AC1=2;DP4=3,4,0,2;MQ=37;FQ=31.3;PV4=0.5,0.083,1,1	GT:PL:GQ	0/0:0,21,176:21	1/1:66,6,0:3
Contig4733	428	A	G	19.1	DP=10;VDB=6.400000e-02;RPB=-9.139077e-01;AF1=0.2553;AC1=1;DP4=3,5,1,1;MQ=40;FQ=20.4;PV4=1,0.3,1,1	GT:PL:GQ	0/0:0,15,121:17	0/1:52,0,93:50
Contig12119	295	T	C	66.2	DP=10;VDB=6.412972e-02;RPB=1.694178e+00;AF1=0.5;AC1=2;DP4=3,2,4,1;MQ=36;FQ=69.2;PV4=1,1,0.002,0.3	GT:PL:GQ	1/1:106,15,0:12	0/0:0,15,149:13
Contig2720	941	A	G	30.7	DP=10;VDB=6.439972e-02;RPB=-1.416689e+00;AF1=0.443;AC1=2;DP4=2,5,2,1;MQ=39;FQ=33.1;PV4=0.5,0.46,0.0021,0.44	GT:PL:GQ	1/1:69,9,0:6	0/0:0,21,190:20
Contig13532	228	A	C	45.2	DP=10;VDB=6.439972e-02;RPB=-4.176424e-01;AF1=0.2606;AC1=1;DP4=3,4,2,1;MQ=41;FQ=46.5;PV4=1,1,0.066,1	GT:PL:GQ	0/0:0,12,126:14	0/1:78,0,74:75
Contig3619	147	T	C	61.7	DP=10;VDB=6.439972e-02;RPB=-4.176424e-01;AF1=0.443;AC1=2;DP4=2,5,1,2;MQ=40;FQ=64.1;PV4=1,0.31,1,0.44	GT:PL:GQ	1/1:100,9,0:6	0/0:0,21,190:20
Contig6135	757	C	G	56.7	DP=10;VDB=6.439972e-02;RPB=-7.878529e-01;AF1=0.443;AC1=2;DP4=4,3,1,2;MQ=40;FQ=59.1;PV4=1,1,0.027,1	GT:PL:GQ	1/1:95,9,0:6	0/0:0,21,201:20
Contig9744	255	A	G	58.8	DP=10;VDB=6.442004e-02;RPB=-1.242223e+00;AF1=0.4468;AC1=2;DP4=3,3,3,0;MQ=40;FQ=61.2;PV4=0.46,1,1,0.25	GT:PL:GQ	1/1:97,9,0:6	0/0:0,18,180:17
Locus_48082_Transcript_1/1_Confidence_1.000_Length_761	175	C	G	43.7	DP=10;VDB=6.442004e-02;RPB=-1.416689e+00;AF1=0.443;AC1=2;DP4=3,4,3,0;MQ=39;FQ=46.1;PV4=0.2,1,0.3,1	GT:PL:GQ	1/1:82,9,0:6	0/0:0,21,196:20
Contig63	556	A	T	41	DP=10;VDB=6.442004e-02;RPB=1.711553e+00;AF1=0.3834;AC1=2;DP4=5,1,1,2;MQ=30;FQ=43.1;PV4=0.23,1,1,1	GT:PL:GQ	0/1:77,5,0:3	0/0:0,15,115:15
Locus_38356_Transcript_1/1_Confidence_1.000_Length_247	87	T	C	57.7	DP=10;VDB=6.442004e-02;RPB=1.842091e+00;AF1=0.443;AC1=2;DP4=2,5,0,3;MQ=41;FQ=60.1;PV4=1,1,1,0.01	GT:PL:GQ	0/0:0,21,189:20	1/1:96,9,0:6
Locus_54303_Transcript_1/1_Confidence_1.000_Length_772	205	G	A	48.4	DP=10;VDB=6.442004e-02;RPB=-2.186229e+00;AF1=0.3494;AC1=1;DP4=5,2,2,1;MQ=38;FQ=50.4;PV4=1,1,1,1	GT:PL:GQ	0/0:0,3,8:5	0/1:80,0,120:80
Contig19139	521	A	G	51.7	DP=10;VDB=6.442004e-02;RPB=6.206015e-01;AF1=0.443;AC1=2;DP4=2,5,3,0;MQ=42;FQ=54.1;PV4=0.17,0.14,0.066,1	GT:PL:GQ	1/1:90,9,0:6	0/0:0,21,204:20
Contig4816	177	G	C	28.7	DP=10;VDB=6.442004e-02;RPB=-6.206015e-01;AF1=0.443;AC1=2;DP4=5,2,0,3;MQ=42;FQ=31.1;PV4=0.17,0.023,1,1	GT:PL:GQ	0/0:0,21,194:20	1/1:67,9,0:6
Locus_48166_Transcript_1/1_Confidence_1.000_Length_396	144	G	A	38	DP=10;VDB=6.442004e-02;RPB=-6.510653e-01;AF1=0.3834;AC1=2;DP4=3,3,2,1;MQ=38;FQ=40.1;PV4=1,0.034,1,1	GT:PL:GQ	0/1:74,5,0:3	0/0:0,15,142:15
Contig6960	1006	A	T	69.2	DP=10;VDB=6.442004e-02;RPB=-8.435450e-01;AF1=0.7622;AC1=3;DP4=0,1,1,2;MQ=41;FQ=-23.7;PV4=1,1,1,1	GT:PL:GQ	1/1:39,3,0:5	0/1:64,0,6:7
Locus_6776_Transcript_4/10_Confidence_0.306_Length_1055	40	A	G	120	DP=10;VDB=6.444468e-02;RPB=4.691674e-01;AF1=0.7441;AC1=3;DP4=2,2,2,4;MQ=36;FQ=40.4;PV4=1,1,1,1	GT:PL:GQ	0/1:19,0,72:26	1/1:138,15,0:16
Contig3433	159	A	G	95.1	DP=10;VDB=6.444470e-02;RPB=0.000000e+00;AF1=0.5234;AC1=2;DP4=3,1,6,0;MQ=39;FQ=90.6;PV4=0.4,0.45,0.18,1	GT:PL:GQ	1/1:135,18,0:15	0/0:0,12,128:9
Locus_27706_Transcript_1/1_Confidence_1.000_Length_757	387	G	A	112	DP=10;VDB=6.459047e-02;RPB=1.477084e+00;AF1=0.7391;AC1=3;DP4=2,2,4,2;MQ=41;FQ=95.5;PV4=1,0.12,0.22,0.00046	GT:PL:GQ	0/1:9,0,127:16	1/1:140,15,0:16
Contig16367	326	G	A	138	DP=10;VDB=6.459049e-02;RPB=-4.691674e-01;AF1=0.5234;AC1=2;DP4=2,2,2,4;MQ=42;FQ=98.4;PV4=1,0.37,0.22,1	GT:PL:GQ	1/1:178,18,0:15	0/0:0,12,135:9
Contig23253	167	T	C	46.1	DP=10;VDB=6.497467e-02;RPB=1.077091e+00;AF1=0.2555;AC1=1;DP4=5,1,3,1;MQ=40;FQ=47.4;PV4=1,0.0092,0.092,0.4	GT:PL:GQ	0/1:79,0,24:32	0/0:0,15,125:17
Contig3402	69	A	G	62.3	DP=10;VDB=6.499381e-02;RPB=-1.680491e+00;AF1=0.2714;AC1=1;DP4=4,1,3,1;MQ=38;FQ=63.8;PV4=1,1,0.023,1	GT:PL:GQ	0/1:95,0,41:48	0/0:0,9,94:11
Contig9730	679	G	T	60.9	DP=10;VDB=6.508500e-02;RPB=1.009886e+00;AF1=0.4545;AC1=2;DP4=2,3,1,2;MQ=42;FQ=63.4;PV4=1,0.046,1,0.25	GT:PL:GQ	1/1:99,9,0:6	0/0:0,15,164:14
Contig10466	1137	A	G	50.7	DP=10;VDB=6.508500e-02;RPB=1.842091e+00;AF1=0.443;AC1=2;DP4=2,5,3,0;MQ=42;FQ=53.1;PV4=0.17,1,1,1	GT:PL:GQ	1/1:89,9,0:6	0/0:0,21,187:20
Contig21707	383	T	C	26.8	DP=10;VDB=6.508500e-02;RPB=-2.077428e+00;AF1=0.4468;AC1=2;DP4=5,1,2,1;MQ=40;FQ=29.2;PV4=1,0.2,0.085,1	GT:PL:GQ	1/1:65,9,0:6	0/0:0,18,158:17
Contig3435	568	A	T	34.4	DP=10;VDB=6.510297e-02;RPB=4.176424e-01;AF1=0.2714;AC1=1;DP4=3,4,2,1;MQ=42;FQ=35.8;PV4=1,0.11,1,1	GT:PL:GQ	0/1:67,0,107:66	0/0:0,9,101:11
Locus_25883_Transcript_1/1_Confidence_1.000_Length_458	282	G	C	44.7	DP=10;VDB=6.510297e-02;RPB=-4.176424e-01;AF1=0.443;AC1=2;DP4=2,5,3,0;MQ=42;FQ=47.1;PV4=0.17,0.17,1,0.2	GT:PL:GQ	0/0:0,21,196:20	1/1:83,9,0:6
Locus_44487_Transcript_1/1_Confidence_1.000_Length_303	198	A	G	35.4	DP=10;VDB=6.510297e-02;RPB=9.422182e-01;AF1=0.2714;AC1=1;DP4=4,3,1,2;MQ=41;FQ=36.8;PV4=1,0.068,0.039,0.3	GT:PL:GQ	0/0:0,9,106:11	0/1:68,0,115:67
Contig5626	142	G	A	54.3	DP=10;VDB=6.510298e-02;RPB=-4.176424e-01;AF1=0.2714;AC1=1;DP4=3,4,1,2;MQ=42;FQ=55.8;PV4=1,1,0.0051,1	GT:PL:GQ	0/1:87,0,110:86	0/0:0,9,101:11
Contig6756	203	G	A	66.7	DP=10;VDB=6.510298e-02;RPB=6.206015e-01;AF1=0.443;AC1=2;DP4=4,3,1,2;MQ=41;FQ=69.1;PV4=1,1,0.0026,1	GT:PL:GQ	1/1:105,9,0:6	0/0:0,21,173:20
Contig1675	275	A	T	56.7	DP=10;VDB=6.510298e-02;RPB=-6.206015e-01;AF1=0.443;AC1=2;DP4=4,3,1,2;MQ=42;FQ=59.1;PV4=1,1,0.066,1	GT:PL:GQ	0/0:0,21,189:20	1/1:95,9,0:6
Locus_19855_Transcript_1/1_Confidence_1.000_Length_827	37	C	G	102	DP=10;VDB=6.540641e-02;RPB=7.878529e-01;AF1=0.7069;AC1=3;DP4=2,1,4,3;MQ=33;FQ=17.3;PV4=1,0.39,1,0.0012	GT:PL:GQ	0/1:86,0,48:48	1/1:52,6,0:7
Contig5612	119	C	A	102	DP=10;VDB=6.541082e-02;RPB=1.680491e+00;AF1=0.5156;AC1=2;DP4=1,3,4,1;MQ=42;FQ=85.6;PV4=0.21,0.45,1,1	GT:PL:GQ	1/1:142,15,0:12	0/0:0,12,122:10
Locus_31811_Transcript_1/1_Confidence_1.000_Length_486	445	T	G	41.2	DP=10;VDB=6.541082e-02;RPB=3.124934e-01;AF1=0.5;AC1=2;DP4=4,1,3,2;MQ=34;FQ=44.2;PV4=1,1,0.009,1	GT:PL:GQ	1/1:81,15,0:12	0/0:0,15,140:13
Locus_29186_Transcript_1/2_Confidence_0.667_Length_659	314	G	A	72.2	DP=10;VDB=6.541082e-02;RPB=-4.474804e-01;AF1=0.5;AC1=2;DP4=2,3,3,2;MQ=37;FQ=75.2;PV4=1,0.38,0.099,0.34	GT:PL:GQ	1/1:112,15,0:12	0/0:0,15,155:13
Contig3017	127	A	T	192	DP=10;VDB=6.547554e-02;RPB=-6.527912e-01;AF1=0.7394;AC1=3;DP4=2,0,3,5;MQ=41;FQ=20.6;PV4=0.44,0.25,0.32,1	GT:PL:GQ	1/1:111,12,0:13	0/1:118,0,52:51
Contig2807	333	A	G	131	DP=10;VDB=6.552499e-02;RPB=7.971178e-01;AF1=0.5234;AC1=2;DP4=2,2,3,3;MQ=41;FQ=90.4;PV4=1,0.43,0.056,0.34	GT:PL:GQ	0/0:0,12,127:9	1/1:171,18,0:15
Contig18709	489	A	G	154	DP=10;VDB=6.554922e-02;RPB=3.916747e-01;AF1=0.707;AC1=3;DP4=2,0,1,7;MQ=36;FQ=5.61;PV4=0.067,1,0.12,1	GT:PL:GQ	0/1:121,0,35:35	1/1:69,6,0:7
Contig8326	547	A	G	31.5	DP=10;VDB=6.560000e-02;RPB=0.000000e+00;AF1=0.4178;AC1=2;DP4=3,1,0,2;MQ=41;FQ=33.9;PV4=0.4,1,0,0.013	GT:PL:GQ	1/1:68,6,0:3	0/0:0,12,121:12
Locus_21912_Transcript_4/4_Confidence_0.500_Length_568	469	C	T	34.2	DP=10;VDB=6.560000e-02;RPB=-1.436141e+00;AF1=0.3917;AC1=2;DP4=2,6,2,0;MQ=38;FQ=36.3;PV4=0.13,1,1,1	GT:PL:GQ	0/0:0,24,191:24	1/1:71,6,0:3
Contig5184	275	G	T	37.2	DP=10;VDB=6.560000e-02;RPB=1.436141e+00;AF1=0.3917;AC1=2;DP4=3,5,1,1;MQ=42;FQ=39.3;PV4=1,1,1,1	GT:PL:GQ	1/1:74,6,0:3	0/0:0,24,215:24
Contig6600	191	T	C	13.4	DP=10;VDB=6.560000e-02;RPB=-1.697257e+00;AF1=0.3917;AC1=2;DP4=4,4,2,0;MQ=42;FQ=15.4;PV4=0.47,0.041,1,0.056	GT:PL:GQ	1/1:50,6,0:3	0/0:0,24,221:24
Contig12592	299	A	G	26.2	DP=10;VDB=6.560000e-02;RPB=3.916747e-01;AF1=0.3917;AC1=2;DP4=3,5,1,1;MQ=39;FQ=28.3;PV4=1,0.029,1,0.25	GT:PL:GQ	1/1:63,6,0:3	0/0:0,24,209:24
Locus_24731_Transcript_1/1_Confidence_1.000_Length_608	252	C	A	30.4	DP=10;VDB=6.560000e-02;RPB=3.960091e-01;AF1=0.4038;AC1=2;DP4=4,1,2,0;MQ=42;FQ=32.6;PV4=1,0.49,0.059,0.18	GT:PL:GQ	0/0:0,15,149:15	1/1:67,6,0:3
Contig23334	1577	C	T	21.1	DP=10;VDB=6.560000e-02;RPB=6.527912e-01;AF1=0.2527;AC1=1;DP4=2,6,0,2;MQ=41;FQ=22.3;PV4=1,0.31,1,1	GT:PL:GQ	0/1:54,0,46:50	0/0:0,18,181:20
Locus_21042_Transcript_1/1_Confidence_1.000_Length_1497	375	G	A	17.2	DP=10;VDB=6.560000e-02;RPB=9.139077e-01;AF1=0.2553;AC1=1;DP4=5,3,2,0;MQ=42;FQ=18.4;PV4=1,1,0.14,1	GT:PL:GQ	0/1:50,0,78:48	0/0:0,15,140:17
Contig3933	230	C	G	44.1	DP=10;VDB=6.568498e-02;RPB=4.176424e-01;AF1=0.2553;AC1=1;DP4=3,4,0,3;MQ=42;FQ=45.4;PV4=0.47,1,1,1	GT:PL:GQ	0/1:77,0,61:68	0/0:0,15,145:17
Contig15488	356	C	G	67.7	DP=10;VDB=6.568498e-02;RPB=-6.206015e-01;AF1=0.443;AC1=2;DP4=6,1,2,1;MQ=41;FQ=70.1;PV4=1,1,0.06,1	GT:PL:GQ	0/0:0,21,177:20	1/1:106,9,0:6
Locus_4252_Transcript_1/1_Confidence_1.000_Length_859	697	A	G	67.7	DP=10;VDB=6.568498e-02;RPB=7.878529e-01;AF1=0.443;AC1=2;DP4=2,5,2,1;MQ=39;FQ=70.1;PV4=0.5,1,1,1	GT:PL:GQ	1/1:106,9,0:6	0/0:0,21,172:20
Contig21783	548	T	C	51.7	DP=10;VDB=6.568498e-02;RPB=7.878529e-01;AF1=0.443;AC1=2;DP4=3,4,1,2;MQ=41;FQ=54.1;PV4=1,0.22,1,1	GT:PL:GQ	0/0:0,21,193:20	1/1:90,9,0:6
Contig16016	515	C	T	61.7	DP=10;VDB=6.570053e-02;RPB=1.416689e+00;AF1=0.443;AC1=2;DP4=4,3,1,2;MQ=42;FQ=64.1;PV4=1,0.44,0.0051,0.28	GT:PL:GQ	1/1:100,9,0:6	0/0:0,21,200:20
Locus_33526_Transcript_1/1_Confidence_1.000_Length_522	134	G	T	46.2	DP=10;VDB=6.570053e-02;RPB=3.960091e-01;AF1=0.2606;AC1=1;DP4=4,2,3,0;MQ=42;FQ=47.5;PV4=0.5,1,0.0092,0.25	GT:PL:GQ	0/1:79,0,61:68	0/0:0,12,125:14
Contig17472	475	C	T	24.8	DP=10;VDB=6.570053e-02;RPB=4.176424e-01;AF1=0.6653;AC1=3;DP4=2,5,1,2;MQ=38;FQ=29.2;PV4=1,1,0.02,0.4	GT:PL:GQ	0/1:2,0,169:7	1/1:57,6,0:5
Locus_37921_Transcript_1/1_Confidence_1.000_Length_601	355	C	T	49.7	DP=10;VDB=6.570053e-02;RPB=-6.206015e-01;AF1=0.443;AC1=2;DP4=0,7,1,2;MQ=42;FQ=52.1;PV4=0.3,0.11,0.066,1	GT:PL:GQ	1/1:88,9,0:6	0/0:0,21,157:20
Contig2042	946	C	T	52.7	DP=10;VDB=6.570053e-02;RPB=6.206015e-01;AF1=0.443;AC1=2;DP4=2,5,0,3;MQ=42;FQ=55.1;PV4=1,0.0079,1,0.4	GT:PL:GQ	0/0:0,21,208:20	1/1:91,9,0:6
Contig6772	906	A	T	56.7	DP=10;VDB=6.570053e-02;RPB=-7.878529e-01;AF1=0.443;AC1=2;DP4=7,0,3,0;MQ=42;FQ=59.1;PV4=1,1,1,1	GT:PL:GQ	1/1:95,9,0:6	0/0:0,21,137:20
Contig11570	610	A	C	92.7	DP=10;VDB=6.615865e-02;RPB=4.691674e-01;AF1=0.4766;AC1=2;DP4=3,3,1,3;MQ=42;FQ=95.4;PV4=0.57,1,1,1	GT:PL:GQ	0/0:0,18,178:16	1/1:132,12,0:9
Locus_23420_Transcript_1/1_Confidence_1.000_Length_840	345	A	C	55	DP=10;VDB=6.615865e-02;RPB=-4.691674e-01;AF1=0.6227;AC1=3;DP4=2,4,3,1;MQ=42;FQ=59;PV4=0.52,0.28,0.39,0.19	GT:PL:GQ	0/1:0,3,156:3	1/1:91,9,0:7
Contig17823	185	T	C	72	DP=10;VDB=6.615865e-02;RPB=-5.314005e-01;AF1=0.5;AC1=2;DP4=2,2,2,2;MQ=42;FQ=75;PV4=1,0.075,1,0.22	GT:PL:GQ	1/1:111,12,0:9	0/0:0,12,136:10
Locus_29053_Transcript_1/1_Confidence_1.000_Length_845	287	G	T	79.7	DP=10;VDB=6.615865e-02;RPB=6.979834e-01;AF1=0.4766;AC1=2;DP4=4,2,3,1;MQ=42;FQ=82.4;PV4=1,0.43,0.12,1	GT:PL:GQ	1/1:119,12,0:9	0/0:0,18,170:16
Locus_35612_Transcript_1/1_Confidence_1.000_Length_607	373	C	A	77.7	DP=10;VDB=6.617741e-02;RPB=-1.077091e+00;AF1=0.4766;AC1=2;DP4=3,3,3,1;MQ=42;FQ=80.4;PV4=0.57,0.46,1,0.38	GT:PL:GQ	1/1:117,12,0:9	0/0:0,18,172:16
Locus_11192_Transcript_1/1_Confidence_1.000_Length_1340	319	G	A	84.7	DP=10;VDB=6.617741e-02;RPB=-1.595751e+00;AF1=0.4766;AC1=2;DP4=3,3,1,3;MQ=40;FQ=87.4;PV4=0.57,1,0.12,0.086	GT:PL:GQ	0/0:0,18,179:16	1/1:124,12,0:9
Contig22447	82	T	C	57.8	DP=10;VDB=6.617741e-02;RPB=1.906563e+00;AF1=0.4844;AC1=2;DP4=2,3,3,1;MQ=39;FQ=60.6;PV4=0.52,1,0.13,0.41	GT:PL:GQ	0/0:0,15,138:13	1/1:97,12,0:9
Contig4360	751	C	A	87.3	DP=10;VDB=6.617741e-02;RPB=-7.971178e-01;AF1=0.7277;AC1=3;DP4=1,5,3,1;MQ=42;FQ=92.8;PV4=0.19,1,1,1	GT:PL:GQ	0/1:18,0,147:25	1/1:106,9,0:10
Locus_18297_Transcript_2/2_Confidence_0.909_Length_617	151	T	A	60.7	DP=10;VDB=6.619718e-02;RPB=4.176424e-01;AF1=0.443;AC1=2;DP4=4,3,2,1;MQ=42;FQ=63.1;PV4=1,1,1,1	GT:PL:GQ	1/1:99,9,0:6	0/0:0,21,178:20
Locus_45387_Transcript_1/1_Confidence_1.000_Length_1023	452	T	C	70.7	DP=10;VDB=6.619718e-02;RPB=-4.176424e-01;AF1=0.443;AC1=2;DP4=4,3,2,1;MQ=42;FQ=73.1;PV4=1,1,0.066,1	GT:PL:GQ	1/1:109,9,0:6	0/0:0,21,194:20
Locus_16318_Transcript_2/2_Confidence_0.800_Length_1662	416	A	T	50.7	DP=10;VDB=6.619718e-02;RPB=7.878529e-01;AF1=0.443;AC1=2;DP4=2,5,2,1;MQ=40;FQ=53.1;PV4=0.5,0.34,0.044,0.32	GT:PL:GQ	1/1:89,9,0:6	0/0:0,21,193:20
Locus_8413_Transcript_1/1_Confidence_1.000_Length_853	784	G	A	49.8	DP=10;VDB=6.621023e-02;RPB=-1.711553e+00;AF1=0.4468;AC1=2;DP4=2,4,2,1;MQ=40;FQ=52.2;PV4=0.52,0.31,0.085,1	GT:PL:GQ	0/0:0,18,180:17	1/1:88,9,0:6
Locus_44415_Transcript_1/1_Confidence_1.000_Length_703	351	T	C	50.7	DP=10;VDB=6.621023e-02;RPB=1.842091e+00;AF1=0.443;AC1=2;DP4=2,5,2,1;MQ=42;FQ=53.1;PV4=0.5,0.049,1,0.09	GT:PL:GQ	0/0:0,21,207:20	1/1:89,9,0:6
Contig10488	438	G	T	60.1	DP=10;VDB=6.621023e-02;RPB=2.077428e+00;AF1=0.2554;AC1=1;DP4=3,3,2,1;MQ=42;FQ=61.4;PV4=1,0.3,0.085,0.45	GT:PL:GQ	0/1:93,0,27:35	0/0:0,15,162:17
Locus_496_Transcript_8/10_Confidence_0.519_Length_1024	475	A	G	13.4	DP=10;VDB=6.621023e-02;RPB=6.206015e-01;AF1=0.2606;AC1=1;DP4=3,4,1,2;MQ=31;FQ=14.7;PV4=1,1,0.33,1	GT:PL:GQ	0/1:46,0,56:44	0/0:0,12,72:14
Contig13343	283	T	G	65.7	DP=10;VDB=6.621023e-02;RPB=9.422182e-01;AF1=0.443;AC1=2;DP4=4,3,1,2;MQ=42;FQ=68.1;PV4=1,1,0.066,1	GT:PL:GQ	1/1:104,9,0:6	0/0:0,21,191:20
Contig10394	283	C	T	192	DP=10;VDB=6.625850e-02;RPB=1.436141e+00;AF1=0.7486;AC1=3;DP4=1,1,3,5;MQ=42;FQ=25.3;PV4=1,1,1,1	GT:PL:GQ	0/1:30,0,57:38	1/1:200,21,0:23
Contig16271	472	A	G	121	DP=10;VDB=6.631316e-02;RPB=-4.691674e-01;AF1=0.5234;AC1=2;DP4=2,2,3,3;MQ=40;FQ=103;PV4=1,0.058,0.2,0.047	GT:PL:GQ	0/0:0,12,140:9	1/1:161,18,0:15
Contig18054	400	A	G	134	DP=10;VDB=6.631316e-02;RPB=-6.510653e-01;AF1=0.5532;AC1=2;DP4=3,0,2,4;MQ=42;FQ=48.2;PV4=0.17,1,1,0.12	GT:PL:GQ	0/0:0,9,84:7	1/1:173,18,0:16
Contig13209	284	A	C	138	DP=10;VDB=6.645873e-02;RPB=1.621514e+00;AF1=0.6031;AC1=2;DP4=2,0,2,4;MQ=41;FQ=34.4;PV4=0.43,0.24,0.13,1	GT:PL:GQ	0/0:0,6,69:4	1/1:177,18,0:16
Contig8874	88	C	T	108	DP=10;VDB=6.649473e-02;RPB=-2.467613e+00;AF1=0.261;AC1=1;DP4=1,4,1,4;MQ=41;FQ=107;PV4=1,1,0.033,1	GT:PL:GQ	0/1:141,0,21:29	0/0:0,12,122:14
Contig4013	199	C	T	108	DP=10;VDB=6.649474e-02;RPB=-1.199065e+00;AF1=0.5156;AC1=2;DP4=3,1,2,3;MQ=42;FQ=77.6;PV4=0.52,1,0.2,1	GT:PL:GQ	1/1:148,15,0:12	0/0:0,12,114:10
Locus_35289_Transcript_1/1_Confidence_1.000_Length_515	282	C	T	50.2	DP=10;VDB=6.661946e-02;RPB=-1.551181e+00;AF1=0.2607;AC1=1;DP4=1,4,2,1;MQ=42;FQ=51.5;PV4=0.46,0.25,1,0.16	GT:PL:GQ	0/1:83,0,27:35	0/0:0,12,121:14
Contig11096	179	T	C	20.8	DP=10;VDB=6.661946e-02;RPB=-6.510653e-01;AF1=0.4468;AC1=2;DP4=3,3,3,0;MQ=37;FQ=23.2;PV4=0.46,1,4.5e-12,1	GT:PL:GQ	1/1:59,9,0:6	0/0:0,18,182:17
Locus_35612_Transcript_1/1_Confidence_1.000_Length_607	417	T	G	69.8	DP=10;VDB=6.662997e-02;RPB=1.455500e+00;AF1=0.4468;AC1=2;DP4=3,3,1,2;MQ=42;FQ=72.2;PV4=1,1,0.085,1	GT:PL:GQ	0/0:0,18,166:17	1/1:108,9,0:6
Contig6995	173	G	A	19.2	DP=10;VDB=6.662997e-02;RPB=-4.176424e-01;AF1=0.2606;AC1=1;DP4=4,3,2,1;MQ=40;FQ=20.6;PV4=1,0.038,0.05,1	GT:PL:GQ	0/1:52,0,92:50	0/0:0,12,129:14
Locus_10220_Transcript_5/6_Confidence_0.688_Length_2447	788	C	G	58.8	DP=10;VDB=6.662997e-02;RPB=6.510653e-01;AF1=0.4468;AC1=2;DP4=1,5,1,2;MQ=40;FQ=61.2;PV4=1,0.055,1,0.37	GT:PL:GQ	0/0:0,18,155:17	1/1:97,9,0:6
Contig1258	369	G	C	71.7	DP=10;VDB=6.662997e-02;RPB=9.422182e-01;AF1=0.443;AC1=2;DP4=6,1,2,1;MQ=42;FQ=74.1;PV4=1,1,0.066,1	GT:PL:GQ	0/0:0,21,184:20	1/1:110,9,0:6
Contig10287	352	C	T	149	DP=10;VDB=6.689525e-02;RPB=9.139077e-01;AF1=0.6083;AC1=2;DP4=1,1,5,3;MQ=35;FQ=43.3;PV4=1,0.16,0.13,0.43	GT:PL:GQ	0/0:0,6,78:4	1/1:188,24,0:22
Contig8146	547	A	G	18.8	DP=10;VDB=6.695005e-02;RPB=1.249288e+00;AF1=0.443;AC1=2;DP4=4,3,3,0;MQ=39;FQ=21.1;PV4=0.47,0.036,0.002,1	GT:PL:GQ	0/0:0,21,204:20	1/1:57,9,0:5
Locus_26382_Transcript_1/1_Confidence_1.000_Length_707	216	T	C	47.7	DP=10;VDB=6.695005e-02;RPB=-1.606976e+00;AF1=0.443;AC1=2;DP4=6,1,0,3;MQ=42;FQ=50.1;PV4=0.033,0.2,1,1	GT:PL:GQ	0/0:0,21,178:20	1/1:86,9,0:6
Contig20942	1502	C	T	57.9	DP=10;VDB=6.695005e-02;RPB=4.570987e-01;AF1=0.4545;AC1=2;DP4=2,3,2,1;MQ=40;FQ=60.4;PV4=1,0.051,1,1	GT:PL:GQ	0/0:0,15,152:14	1/1:96,9,0:6
Contig17995	607	A	G	53.7	DP=10;VDB=6.695005e-02;RPB=-6.206015e-01;AF1=0.443;AC1=2;DP4=3,4,1,2;MQ=40;FQ=56.1;PV4=1,0.32,0.066,0.054	GT:PL:GQ	1/1:92,9,0:6	0/0:0,21,213:20
Contig8866	406	T	C	60.1	DP=10;VDB=6.695005e-02;RPB=7.878529e-01;AF1=0.2553;AC1=1;DP4=1,6,1,2;MQ=42;FQ=61.4;PV4=1,1,1,1	GT:PL:GQ	0/1:93,0,53:61	0/0:0,15,147:17
Contig19885	181	G	A	29.4	DP=10;VDB=6.695005e-02;RPB=-9.422182e-01;AF1=0.2714;AC1=1;DP4=2,5,2,1;MQ=35;FQ=30.8;PV4=0.5,1,0.3,1	GT:PL:GQ	0/1:62,0,59:60	0/0:0,9,106:11
Contig2471	18	T	C	48	DP=10;VDB=6.695797e-02;RPB=-1.249288e+00;AF1=0.2528;AC1=1;DP4=5,2,1,2;MQ=42;FQ=49.3;PV4=0.5,0.39,1,0.32	GT:PL:GQ	0/1:81,0,26:34	0/0:0,18,162:20
Contig10481	75	G	A	56.7	DP=10;VDB=6.695797e-02;RPB=-6.206015e-01;AF1=0.443;AC1=2;DP4=2,5,2,1;MQ=41;FQ=59.1;PV4=0.5,0.031,0.16,0.38	GT:PL:GQ	1/1:95,9,0:6	0/0:0,21,203:20
Locus_8272_Transcript_2/3_Confidence_0.333_Length_1296	238	A	G	59.1	DP=10;VDB=6.695797e-02;RPB=6.510653e-01;AF1=0.7059;AC1=3;DP4=4,2,1,2;MQ=42;FQ=64.2;PV4=0.52,1,1,1	GT:PL:GQ	0/1:18,0,150:24	1/1:77,6,0:7
Contig22771	827	T	C	157	DP=10;VDB=6.704561e-02;RPB=-2.186229e+00;AF1=0.557;AC1=2;DP4=3,0,2,5;MQ=42;FQ=61.1;PV4=0.17,0.11,1,1	GT:PL:GQ	1/1:197,21,0:19	0/0:0,9,97:6
Contig8140	370	C	T	64.1	DP=10;VDB=6.718756e-02;RPB=1.047297e+00;AF1=0.2554;AC1=1;DP4=5,1,2,1;MQ=42;FQ=65.4;PV4=1,1,1,1	GT:PL:GQ	0/1:97,0,27:35	0/0:0,15,147:17
Contig15349	220	T	G	28.2	DP=10;VDB=6.718756e-02;RPB=1.249288e+00;AF1=0.2606;AC1=1;DP4=3,4,1,2;MQ=39;FQ=29.5;PV4=1,0.4,0.22,1	GT:PL:GQ	0/1:61,0,88:59	0/0:0,12,94:14
Contig21920	374	C	T	67.7	DP=10;VDB=6.718756e-02;RPB=-6.206015e-01;AF1=0.443;AC1=2;DP4=1,6,1,2;MQ=39;FQ=70.1;PV4=1,1,1,0.23	GT:PL:GQ	0/0:0,21,169:20	1/1:106,9,0:6
Contig13346	515	G	A	46.7	DP=10;VDB=6.718756e-02;RPB=-7.878529e-01;AF1=0.443;AC1=2;DP4=2,5,2,1;MQ=38;FQ=49.1;PV4=0.5,0.025,1,0.0086	GT:PL:GQ	0/0:0,21,166:20	1/1:85,9,0:6
Locus_46310_Transcript_1/1_Confidence_1.000_Length_1012	108	T	C	69.8	DP=10;VDB=6.719287e-02;RPB=-1.242223e+00;AF1=0.4468;AC1=2;DP4=1,5,2,1;MQ=42;FQ=72.2;PV4=0.23,1,1,1	GT:PL:GQ	1/1:108,9,0:6	0/0:0,18,169:17
Contig688	1389	A	G	49.7	DP=10;VDB=6.719287e-02;RPB=1.416689e+00;AF1=0.443;AC1=2;DP4=6,1,2,1;MQ=35;FQ=52.1;PV4=1,0.054,1,0.29	GT:PL:GQ	0/0:0,21,132:20	1/1:88,9,0:6
Locus_18906_Transcript_1/2_Confidence_0.857_Length_1603	198	C	T	30.7	DP=10;VDB=6.719287e-02;RPB=-4.176424e-01;AF1=0.2931;AC1=1;DP4=1,6,3,0;MQ=42;FQ=32.2;PV4=0.033,0.012,1,1	GT:PL:GQ	0/0:0,6,64:8	0/1:63,0,136:62
Contig9427	121	T	C	13.2	DP=10;VDB=6.720000e-02;RPB=1.305582e-01;AF1=0.2514;AC1=1;DP4=3,5,0,2;MQ=40;FQ=14.4;PV4=1,0.038,0.02,1	GT:PL:GQ	0/1:46,0,28:35	0/0:0,21,203:23
Contig4456	149	T	A	9.67	DP=10;VDB=6.720000e-02;RPB=-1.436141e+00;AF1=0.2606;AC1=1;DP4=7,1,2,0;MQ=40;FQ=10.9;PV4=1,1,0.02,1	GT:PL:GQ	0/1:42,0,102:40	0/0:0,12,109:14
Contig17836	265	C	T	10.5	DP=10;VDB=6.720000e-02;RPB=1.694823e+00;AF1=0.2527;AC1=1;DP4=5,2,0,2;MQ=42;FQ=11.6;PV4=0.17,0.11,1,0.0053	GT:PL:GQ	0/1:43,0,30:36	0/0:0,18,152:20
Contig10087	271	G	T	23.1	DP=10;VDB=6.720000e-02;RPB=-3.916747e-01;AF1=0.2553;AC1=1;DP4=7,1,2,0;MQ=42;FQ=24.4;PV4=1,1,0.14,0.097	GT:PL:GQ	0/1:56,0,61:54	0/0:0,15,145:17
Contig8146	491	C	G	40.2	DP=10;VDB=6.720000e-02;RPB=-3.916747e-01;AF1=0.3917;AC1=2;DP4=4,4,1,1;MQ=42;FQ=42.3;PV4=1,1,0,1	GT:PL:GQ	0/0:0,24,228:24	1/1:77,6,0:3
Locus_34134_Transcript_1/1_Confidence_1.000_Length_488	269	T	C	8.86	DP=10;VDB=6.720000e-02;RPB=-6.527912e-01;AF1=0.3335;AC1=1;DP4=2,6,0,2;MQ=40;FQ=10.4;PV4=1,1,1,1	GT:PL:GQ	0/1:40,0,156:39	0/0:0,3,36:6
Contig20738	308	G	A	41.2	DP=10;VDB=6.720000e-02;RPB=6.527912e-01;AF1=0.3917;AC1=2;DP4=5,3,1,1;MQ=42;FQ=43.3;PV4=1,1,1,1	GT:PL:GQ	1/1:78,6,0:3	0/0:0,24,208:24
Contig22483	76	A	G	3.76	DP=10;VDB=6.720000e-02;RPB=9.837446e-01;AF1=0.3437;AC1=1;DP4=4,1,2,0;MQ=29;FQ=4.95;PV4=1,1,0.47,0.37	GT:PL:GQ	0/1:36,3,0:7	0/0:0,15,79:18
Locus_35132_Transcript_1/1_Confidence_1.000_Length_521	366	C	A	58.7	DP=10;VDB=6.731832e-02;RPB=1.477084e+00;AF1=0.4766;AC1=2;DP4=2,4,2,2;MQ=39;FQ=61.4;PV4=1,0.02,0.03,0.072	GT:PL:GQ	0/0:0,18,184:16	1/1:98,12,0:9
Locus_23375_Transcript_1/1_Confidence_1.000_Length_740	57	A	C	86.7	DP=10;VDB=6.731832e-02;RPB=4.691674e-01;AF1=0.4766;AC1=2;DP4=2,4,1,3;MQ=42;FQ=89.4;PV4=1,0.039,1,1	GT:PL:GQ	0/0:0,18,187:16	1/1:126,12,0:9
Locus_27623_Transcript_2/2_Confidence_0.800_Length_1512	307	G	A	54.9	DP=10;VDB=6.733101e-02;RPB=1.009886e+00;AF1=0.4545;AC1=2;DP4=0,5,0,3;MQ=42;FQ=57.4;PV4=1,1,1,1	GT:PL:GQ	1/1:93,9,0:6	0/0:0,15,123:14
Locus_51201_Transcript_1/1_Confidence_1.000_Length_674	477	T	C	4.15	DP=10;VDB=6.733101e-02;RPB=-1.249288e+00;AF1=0.2526;AC1=1;DP4=5,2,0,3;MQ=38;FQ=4.98;PV4=0.17,1,0.0032,1	GT:PL:GQ	0/1:35,0,27:30	0/0:0,18,164:22
Locus_23963_Transcript_1/1_Confidence_1.000_Length_257	200	G	A	27.7	DP=10;VDB=6.733101e-02;RPB=-1.606976e+00;AF1=0.443;AC1=2;DP4=3,4,2,1;MQ=37;FQ=30.1;PV4=1,0.34,0.28,1	GT:PL:GQ	1/1:66,9,0:6	0/0:0,21,181:20
Contig9354	510	A	C	37.7	DP=10;VDB=6.733101e-02;RPB=1.606976e+00;AF1=0.443;AC1=2;DP4=3,4,2,1;MQ=39;FQ=40.1;PV4=1,1,0.045,1	GT:PL:GQ	1/1:76,9,0:6	0/0:0,21,187:20
Contig9354	511	A	T	37.7	DP=10;VDB=6.733101e-02;RPB=1.606976e+00;AF1=0.443;AC1=2;DP4=3,4,2,1;MQ=39;FQ=40.1;PV4=1,1,0.045,1	GT:PL:GQ	1/1:76,9,0:6	0/0:0,21,181:20
Contig19683	235	G	A	44	DP=10;VDB=6.733101e-02;RPB=-4.176424e-01;AF1=0.2528;AC1=1;DP4=2,5,1,2;MQ=40;FQ=45.3;PV4=1,0.23,1,0.48	GT:PL:GQ	0/1:77,0,25:33	0/0:0,18,145:20
Contig13138	304	C	A	38.7	DP=10;VDB=6.733101e-02;RPB=-4.176424e-01;AF1=0.443;AC1=2;DP4=3,4,3,0;MQ=42;FQ=41.1;PV4=0.2,0.11,0.0051,1	GT:PL:GQ	0/0:0,21,203:20	1/1:77,9,0:6
Contig2703	177	T	C	70.7	DP=10;VDB=6.733101e-02;RPB=6.206015e-01;AF1=0.443;AC1=2;DP4=1,6,2,1;MQ=40;FQ=73.1;PV4=0.18,1,1,1	GT:PL:GQ	0/0:0,21,163:20	1/1:109,9,0:6
Contig10960	622	G	A	52.1	DP=10;VDB=6.733101e-02;RPB=6.510653e-01;AF1=0.2557;AC1=1;DP4=4,2,1,2;MQ=41;FQ=53.4;PV4=0.52,0.41,1,1	GT:PL:GQ	0/1:85,0,21:29	0/0:0,15,153:17
Locus_11016_Transcript_1/1_Confidence_1.000_Length_1456	646	G	A	47.2	DP=10;VDB=6.733101e-02;RPB=7.878529e-01;AF1=0.2606;AC1=1;DP4=6,1,1,2;MQ=42;FQ=48.5;PV4=0.18,0.46,0.066,0.044	GT:PL:GQ	0/1:80,0,70:75	0/0:0,12,123:14
Contig6963	653	A	T	10.6	DP=10;VDB=6.733101e-02;RPB=7.878529e-01;AF1=0.3335;AC1=1;DP4=3,4,1,2;MQ=37;FQ=12.3;PV4=1,1,8.5e-10,1	GT:PL:GQ	0/0:0,3,34:5	0/1:42,0,139:41
Contig12621	758	G	A	47.7	DP=10;VDB=6.733101e-02;RPB=-9.422182e-01;AF1=0.443;AC1=2;DP4=2,5,1,2;MQ=40;FQ=50.1;PV4=1,0.48,0.027,1	GT:PL:GQ	0/0:0,21,194:20	1/1:86,9,0:6
Contig9380	57	T	G	41.7	DP=10;VDB=6.733101e-02;RPB=-9.422182e-01;AF1=0.443;AC1=2;DP4=4,3,3,0;MQ=38;FQ=44.1;PV4=0.47,1,0.46,0.068	GT:PL:GQ	1/1:80,9,0:6	0/0:0,21,172:20
Contig1960	2262	C	A	29.8	DP=10;VDB=6.733367e-02;RPB=1.242223e+00;AF1=0.4468;AC1=2;DP4=1,5,1,2;MQ=34;FQ=32.2;PV4=1,1,1,0.32	GT:PL:GQ	1/1:68,9,0:6	0/0:0,18,114:17
Contig13023	996	A	T	29.8	DP=10;VDB=6.733367e-02;RPB=-1.455500e+00;AF1=0.4468;AC1=2;DP4=4,2,1,2;MQ=37;FQ=32.2;PV4=0.52,1,0.26,1	GT:PL:GQ	1/1:68,9,0:6	0/0:0,18,150:17
Locus_21046_Transcript_1/1_Confidence_1.000_Length_567	383	G	A	31.4	DP=10;VDB=6.733367e-02;RPB=6.206015e-01;AF1=0.4074;AC1=2;DP4=5,2,1,2;MQ=40;FQ=33.7;PV4=0.5,1,0.066,0.26	GT:PL:GQ	1/1:68,6,0:3	0/0:0,14,185:14
Contig4089	67	G	A	44	DP=10;VDB=6.733367e-02;RPB=6.486824e-01;AF1=0.4698;AC1=2;DP4=1,3,2,1;MQ=34;FQ=46.6;PV4=0.49,1,1,1	GT:PL:GQ	0/0:0,12,97:11	1/1:82,9,0:6
Contig9578	232	C	T	99.7	DP=10;VDB=6.733668e-02;RPB=-1.170831e+00;AF1=0.4766;AC1=2;DP4=2,4,2,2;MQ=42;FQ=102;PV4=1,1,1,1	GT:PL:GQ	0/0:0,18,152:16	1/1:139,12,0:9
Contig15964	1001	G	A	29.8	DP=10;VDB=6.737978e-02;RPB=1.242223e+00;AF1=0.4468;AC1=2;DP4=2,4,1,2;MQ=37;FQ=32.2;PV4=1,0.48,0.24,0.12	GT:PL:GQ	1/1:68,9,0:6	0/0:0,18,147:17
Contig10284	150	G	A	43.2	DP=10;VDB=6.737978e-02;RPB=-1.249288e+00;AF1=0.2606;AC1=1;DP4=6,1,2,1;MQ=40;FQ=44.5;PV4=1,0.18,1,0.11	GT:PL:GQ	0/1:76,0,67:71	0/0:0,12,125:14
Locus_55173_Transcript_1/1_Confidence_1.000_Length_422	73	A	T	68.7	DP=10;VDB=6.737978e-02;RPB=-1.249288e+00;AF1=0.443;AC1=2;DP4=6,1,1,2;MQ=40;FQ=71.1;PV4=0.18,1,1,0.27	GT:PL:GQ	1/1:107,9,0:6	0/0:0,21,156:20
Locus_43919_Transcript_1/1_Confidence_1.000_Length_791	83	T	C	65.7	DP=10;VDB=6.737978e-02;RPB=-1.606976e+00;AF1=0.443;AC1=2;DP4=5,2,2,1;MQ=40;FQ=68.1;PV4=1,1,1,1	GT:PL:GQ	1/1:104,9,0:6	0/0:0,21,158:20
Locus_30230_Transcript_1/1_Confidence_1.000_Length_1213	463	T	C	50.7	DP=10;VDB=6.737978e-02;RPB=4.176424e-01;AF1=0.2931;AC1=1;DP4=6,1,2,1;MQ=42;FQ=52.2;PV4=1,1,0.38,0.49	GT:PL:GQ	0/1:83,0,105:82	0/0:0,6,76:8
Contig6756	160	T	G	68.7	DP=10;VDB=6.737978e-02;RPB=-4.176424e-01;AF1=0.443;AC1=2;DP4=4,3,1,2;MQ=41;FQ=71.1;PV4=1,1,0.06,0.48	GT:PL:GQ	1/1:107,9,0:6	0/0:0,21,176:20
Locus_37171_Transcript_1/1_Confidence_1.000_Length_919	272	C	A	64.8	DP=10;VDB=6.737978e-02;RPB=-6.510653e-01;AF1=0.4468;AC1=2;DP4=2,4,1,2;MQ=42;FQ=67.2;PV4=1,1,1,1	GT:PL:GQ	1/1:103,9,0:6	0/0:0,18,178:17
Contig10108	850	C	G	111	DP=10;VDB=6.739133e-02;RPB=-1.170831e+00;AF1=0.5234;AC1=2;DP4=3,1,2,4;MQ=38;FQ=84.4;PV4=0.52,1,0.15,1	GT:PL:GQ	0/0:0,12,121:9	1/1:151,18,0:15
Contig5809	1295	A	T	133	DP=10;VDB=6.739133e-02;RPB=2.401103e+00;AF1=0.7394;AC1=3;DP4=1,3,3,3;MQ=42;FQ=75.5;PV4=0.57,0.47,1,1	GT:PL:GQ	0/1:50,0,107:57	1/1:120,12,0:13
Contig22765	109	A	T	131	DP=10;VDB=6.739133e-02;RPB=4.691674e-01;AF1=0.5234;AC1=2;DP4=0,4,2,4;MQ=37;FQ=58.4;PV4=0.47,0.31,1,1	GT:PL:GQ	1/1:171,18,0:15	0/0:0,12,95:9
Contig23350	268	A	G	103	DP=10;VDB=6.739133e-02;RPB=-6.979834e-01;AF1=0.2723;AC1=1;DP4=1,3,2,4;MQ=38;FQ=65.8;PV4=1,0.14,1,0.023	GT:PL:GQ	0/1:136,0,18:25	0/0:0,9,79:11
Contig4752	80	G	A	108	DP=10;VDB=6.757191e-02;RPB=-3.124934e-01;AF1=0.5;AC1=2;DP4=3,2,3,2;MQ=40;FQ=109;PV4=1,1,0.17,0.27	GT:PL:GQ	1/1:148,15,0:12	0/0:0,15,150:13
Contig19366	392	C	G	14.4	DP=10;VDB=6.757191e-02;RPB=4.748531e-01;AF1=0.6658;AC1=3;DP4=2,2,3,2;MQ=31;FQ=19.1;PV4=1,0.095,0.037,0.33	GT:PL:GQ	1/1:23,3,0:4	0/1:26,0,104:31
Contig4546	436	G	A	120	DP=10;VDB=6.817723e-02;RPB=4.691674e-01;AF1=0.5234;AC1=2;DP4=1,3,2,4;MQ=42;FQ=80.4;PV4=1,0.42,1,0.065	GT:PL:GQ	1/1:160,18,0:15	0/0:0,12,117:9
Contig10287	353	A	G	145	DP=10;VDB=6.832037e-02;RPB=9.139077e-01;AF1=0.6083;AC1=2;DP4=1,1,5,3;MQ=35;FQ=43.3;PV4=1,0.15,0.13,0.39	GT:PL:GQ	0/0:0,6,78:4	1/1:184,24,0:22
Contig10287	377	C	T	91.1	DP=10;VDB=6.839461e-02;RPB=-3.916747e-01;AF1=0.6083;AC1=2;DP4=1,1,6,2;MQ=30;FQ=39.3;PV4=1,0.19,0.0037,0.12	GT:PL:GQ	0/0:0,6,74:4	1/1:130,24,0:22
Contig18743	1070	G	T	72.7	DP=10;VDB=6.845168e-02;RPB=-1.170831e+00;AF1=0.4766;AC1=2;DP4=1,5,2,2;MQ=39;FQ=75.4;PV4=0.5,1,0.021,1	GT:PL:GQ	0/0:0,18,161:16	1/1:112,12,0:9
Contig8713	567	T	A	80.7	DP=10;VDB=6.845168e-02;RPB=1.888934e+00;AF1=0.4766;AC1=2;DP4=4,2,3,1;MQ=39;FQ=83.4;PV4=1,0.17,1,0.18	GT:PL:GQ	1/1:120,12,0:9	0/0:0,18,168:16
Contig9078	433	G	A	95.7	DP=10;VDB=6.845168e-02;RPB=4.691674e-01;AF1=0.4766;AC1=2;DP4=3,3,2,2;MQ=42;FQ=98.4;PV4=1,1,1,1	GT:PL:GQ	0/0:0,18,181:16	1/1:135,12,0:9
Contig19010	412	T	A	64.8	DP=10;VDB=6.845168e-02;RPB=-4.748531e-01;AF1=0.4844;AC1=2;DP4=3,2,3,1;MQ=30;FQ=40.6;PV4=1,0.39,1,1	GT:PL:GQ	0/0:0,15,77:13	1/1:104,12,0:9
Contig7300	245	A	G	70.7	DP=10;VDB=6.845168e-02;RPB=-6.979834e-01;AF1=0.4766;AC1=2;DP4=5,1,3,1;MQ=41;FQ=73.4;PV4=1,0.26,0.16,0.36	GT:PL:GQ	1/1:110,12,0:9	0/0:0,18,150:16
Contig7482	175	T	C	79.8	DP=10;VDB=6.845168e-02;RPB=-9.286512e-01;AF1=0.4844;AC1=2;DP4=2,3,1,3;MQ=42;FQ=82.6;PV4=1,0.48,0.15,0.13	GT:PL:GQ	0/0:0,15,149:13	1/1:119,12,0:9
Contig3786	1333	A	G	50.7	DP=10;VDB=6.846959e-02;RPB=-1.888934e+00;AF1=0.4766;AC1=2;DP4=1,5,3,1;MQ=32;FQ=53.4;PV4=0.19,1,1,1	GT:PL:GQ	0/0:0,18,117:16	1/1:90,12,0:9
Contig11477	380	A	G	71.7	DP=10;VDB=6.846959e-02;RPB=-4.691674e-01;AF1=0.4766;AC1=2;DP4=4,2,0,4;MQ=42;FQ=74.4;PV4=0.076,0.26,1,0.32	GT:PL:GQ	0/0:0,18,180:16	1/1:111,12,0:9
Locus_14799_Transcript_1/2_Confidence_0.667_Length_1301	22	T	C	63.7	DP=10;VDB=6.846959e-02;RPB=4.691674e-01;AF1=0.4766;AC1=2;DP4=4,2,3,1;MQ=39;FQ=66.4;PV4=1,1,0.095,1	GT:PL:GQ	0/0:0,18,172:16	1/1:103,12,0:9
Contig12233	147	C	T	81.8	DP=10;VDB=6.846959e-02;RPB=-9.286512e-01;AF1=0.4844;AC1=2;DP4=3,2,2,2;MQ=40;FQ=84.6;PV4=1,1,0.089,0.48	GT:PL:GQ	1/1:121,12,0:9	0/0:0,15,150:13
Locus_13259_Transcript_1/1_Confidence_1.000_Length_554	39	T	C	7.33	DP=10;VDB=6.864139e-02;RPB=2.268540e-01;AF1=0.5156;AC1=2;DP4=3,1,4,1;MQ=24;FQ=10.1;PV4=1,0.37,0.044,0.38	GT:PL:GQ	1/1:46,15,0:11	0/0:0,12,97:11
Locus_20861_Transcript_1/1_Confidence_1.000_Length_411	375	C	T	78.2	DP=10;VDB=6.864139e-02;RPB=3.124934e-01;AF1=0.5;AC1=2;DP4=3,2,1,4;MQ=36;FQ=68;PV4=0.52,1,1,1	GT:PL:GQ	0/0:0,15,105:13	1/1:118,15,0:12
Contig10074	1045	A	T	42.2	DP=10;VDB=6.864139e-02;RPB=4.474804e-01;AF1=0.5;AC1=2;DP4=3,2,3,2;MQ=30;FQ=45.2;PV4=1,1,0.081,1	GT:PL:GQ	0/0:0,15,129:13	1/1:82,15,0:12
Locus_15443_Transcript_1/1_Confidence_1.000_Length_1897	491	A	G	81.4	DP=10;VDB=6.864139e-02;RPB=-4.748531e-01;AF1=0.5156;AC1=2;DP4=4,0,2,3;MQ=39;FQ=77.7;PV4=0.17,0.055,0.19,1	GT:PL:GQ	1/1:121,15,0:12	0/0:0,12,115:10
Contig11575	248	C	T	111	DP=10;VDB=6.864139e-02;RPB=5.553135e-01;AF1=0.7386;AC1=3;DP4=4,1,1,4;MQ=42;FQ=83.5;PV4=0.21,1,1,1	GT:PL:GQ	0/1:18,0,115:25	1/1:130,12,0:13
Contig10900	498	A	T	21.6	DP=10;VDB=6.880000e-02;RPB=0.000000e+00;AF1=0.4178;AC1=2;DP4=2,2,2,0;MQ=39;FQ=23.9;PV4=0.47,0.28,0.065,1	GT:PL:GQ	0/0:0,12,139:12	1/1:58,6,0:3
Contig10764	15	T	A	38.3	DP=10;VDB=6.880000e-02;RPB=1.114905e+00;AF1=0.3969;AC1=2;DP4=5,1,1,1;MQ=42;FQ=40.4;PV4=0.46,1,0,1	GT:PL:GQ	0/0:0,18,171:18	1/1:75,6,0:3
Contig17212	168	T	C	12.3	DP=10;VDB=6.880000e-02;RPB=-1.305582e-01;AF1=0.2553;AC1=1;DP4=4,4,1,1;MQ=37;FQ=13.6;PV4=1,0.14,1,1	GT:PL:GQ	0/1:45,0,85:43	0/0:0,15,101:17
Contig17745	244	C	T	21.1	DP=10;VDB=6.880000e-02;RPB=-1.436141e+00;AF1=0.2553;AC1=1;DP4=6,2,0,2;MQ=42;FQ=22.4;PV4=0.13,1,1,1	GT:PL:GQ	0/1:54,0,90:52	0/0:0,15,148:17
Contig18952	552	T	A	11.6	DP=10;VDB=6.880000e-02;RPB=-1.694823e+00;AF1=0.3934;AC1=2;DP4=3,4,1,1;MQ=39;FQ=13.5;PV4=1,1,0,0.32	GT:PL:GQ	0/1:48,6,0:3	0/0:0,21,185:21
Contig11158	354	C	T	30.1	DP=10;VDB=6.880000e-02;RPB=3.916747e-01;AF1=0.2553;AC1=1;DP4=4,4,1,1;MQ=42;FQ=31.4;PV4=1,1,1,1	GT:PL:GQ	0/1:63,0,87:61	0/0:0,15,157:17
Contig10331	216	C	T	29.2	DP=10;VDB=6.880000e-02;RPB=3.916747e-01;AF1=0.3917;AC1=2;DP4=5,3,2,0;MQ=42;FQ=31.3;PV4=1,1,1,1	GT:PL:GQ	1/1:66,6,0:3	0/0:0,24,198:24
Contig2609	395	C	A	30.2	DP=10;VDB=6.880000e-02;RPB=-9.139077e-01;AF1=0.3917;AC1=2;DP4=3,5,1,1;MQ=38;FQ=32.3;PV4=1,0.49,1,1	GT:PL:GQ	0/0:0,24,175:24	1/1:67,6,0:3
Contig688	1393	T	C	45.4	DP=10;VDB=6.925135e-02;RPB=-6.979834e-01;AF1=0.6429;AC1=3;DP4=3,1,5,1;MQ=35;FQ=49.6;PV4=1,0.18,0.042,0.41	GT:PL:GQ	0/1:0,2,117:4	1/1:81,9,0:7
Locus_10527_Transcript_1/1_Confidence_1.000_Length_1098	227	T	G	83.2	DP=10;VDB=6.951726e-02;RPB=1.694178e+00;AF1=0.2614;AC1=1;DP4=4,1,5,0;MQ=42;FQ=84.5;PV4=1,1,0.17,0.21	GT:PL:GQ	0/1:116,0,18:26	0/0:0,12,123:14
Contig16276	92	G	A	120	DP=10;VDB=6.951726e-02;RPB=1.694178e+00;AF1=0.5;AC1=2;DP4=2,3,2,3;MQ=42;FQ=116;PV4=1,1,1,1	GT:PL:GQ	0/0:0,15,154:13	1/1:160,15,0:12
Locus_28015_Transcript_2/2_Confidence_0.667_Length_681	472	A	G	117	DP=10;VDB=6.951726e-02;RPB=4.748531e-01;AF1=0.5156;AC1=2;DP4=4,0,1,4;MQ=37;FQ=32.6;PV4=0.048,1,1,0.1	GT:PL:GQ	0/0:0,12,69:10	1/1:157,15,0:12
Locus_29602_Transcript_1/1_Confidence_1.000_Length_611	302	C	G	77.3	DP=10;VDB=6.957416e-02;RPB=-2.401103e+00;AF1=0.2714;AC1=1;DP4=2,4,1,3;MQ=41;FQ=78.8;PV4=1,1,1,1	GT:PL:GQ	0/1:110,0,82:89	0/0:0,9,93:11
Contig3402	70	C	G	86.2	DP=10;VDB=6.970230e-02;RPB=-4.474804e-01;AF1=0.2612;AC1=1;DP4=4,1,4,1;MQ=39;FQ=87.2;PV4=1,1,0.045,0.49	GT:PL:GQ	0/1:119,0,19:27	0/0:0,12,111:14
Contig19366	391	C	T	13.5	DP=10;VDB=6.970230e-02;RPB=4.748531e-01;AF1=0.6658;AC1=3;DP4=2,2,3,2;MQ=31;FQ=18.1;PV4=1,0.19,0.037,0.44	GT:PL:GQ	1/1:23,3,0:4	0/1:25,0,92:30
Locus_24071_Transcript_1/1_Confidence_1.000_Length_896	483	G	A	18.7	DP=10;VDB=7.040000e-02;RPB=0.000000e+00;AF1=0.2931;AC1=1;DP4=2,4,1,1;MQ=40;FQ=20.3;PV4=1,1,1,1	GT:PL:GQ	0/1:51,0,79:50	0/0:0,6,75:8
Locus_20825_Transcript_2/3_Confidence_0.750_Length_1602	255	G	A	21.3	DP=10;VDB=7.040000e-02;RPB=-1.175024e+00;AF1=0.3917;AC1=2;DP4=2,6,0,2;MQ=40;FQ=23.3;PV4=1,0.29,0.018,1	GT:PL:GQ	1/1:58,6,0:3	0/0:0,24,209:24
Locus_14108_Transcript_1/2_Confidence_0.429_Length_434	384	G	A	20.4	DP=10;VDB=7.040000e-02;RPB=1.219070e+00;AF1=0.2714;AC1=1;DP4=4,3,2,0;MQ=31;FQ=21.8;PV4=0.5,1,1,1	GT:PL:GQ	0/1:53,0,67:52	0/0:0,9,58:11
Contig10913	71	G	A	25.1	DP=10;VDB=7.040000e-02;RPB=-1.305582e-01;AF1=0.2527;AC1=1;DP4=4,4,0,2;MQ=34;FQ=26.3;PV4=0.47,1,1,1	GT:PL:GQ	0/1:58,0,48:53	0/0:0,18,115:20
Contig9691	296	A	G	26.2	DP=10;VDB=7.040000e-02;RPB=1.305582e-01;AF1=0.2606;AC1=1;DP4=3,5,1,1;MQ=42;FQ=27.5;PV4=1,1,1,1	GT:PL:GQ	0/1:59,0,112:57	0/0:0,12,111:14
Locus_49437_Transcript_1/1_Confidence_1.000_Length_418	110	T	C	17.4	DP=10;VDB=7.040000e-02;RPB=-1.305582e-01;AF1=0.2714;AC1=1;DP4=4,4,0,2;MQ=42;FQ=18.8;PV4=0.47,1,1,1	GT:PL:GQ	0/0:0,9,87:11	0/1:50,0,143:49
Locus_23242_Transcript_1/1_Confidence_1.000_Length_1408	367	T	C	24.2	DP=10;VDB=7.040000e-02;RPB=-1.305582e-01;AF1=0.3917;AC1=2;DP4=2,6,1,1;MQ=38;FQ=26.3;PV4=1,1,0.39,0.011	GT:PL:GQ	0/0:0,24,178:24	1/1:61,6,0:3
Contig8574	1150	T	C	19.3	DP=10;VDB=7.040000e-02;RPB=1.694823e+00;AF1=0.3934;AC1=2;DP4=2,5,0,2;MQ=40;FQ=21.4;PV4=1,1,0.011,0.067	GT:PL:GQ	1/1:56,6,0:3	0/0:0,21,199:21
Locus_8395_Transcript_6/11_Confidence_0.188_Length_642	433	T	C	16.5	DP=10;VDB=7.040000e-02;RPB=3.916747e-01;AF1=0.3494;AC1=1;DP4=3,5,1,1;MQ=40;FQ=18.5;PV4=1,1,1,1	GT:PL:GQ	0/0:0,3,8:5	0/1:48,0,177:48
Contig6592	292	T	C	31.3	DP=10;VDB=7.040000e-02;RPB=-6.573300e-01;AF1=0.3969;AC1=2;DP4=2,4,1,1;MQ=41;FQ=33.4;PV4=1,0.46,0.017,0.23	GT:PL:GQ	1/1:68,6,0:3	0/0:0,18,168:18
Contig12325	826	A	T	36.3	DP=10;VDB=7.040000e-02;RPB=6.573300e-01;AF1=0.3969;AC1=2;DP4=3,3,1,1;MQ=42;FQ=38.4;PV4=1,1,1,1	GT:PL:GQ	0/0:0,18,179:18	1/1:73,6,0:3
Locus_27065_Transcript_1/1_Confidence_1.000_Length_870	240	T	A	79.8	DP=10;VDB=7.057038e-02;RPB=-1.137245e+00;AF1=0.3041;AC1=1;DP4=3,2,3,2;MQ=38;FQ=81.4;PV4=1,0.45,0.48,1	GT:PL:GQ	0/1:112,0,60:67	0/0:0,5,71:7
Locus_34402_Transcript_1/2_Confidence_0.667_Length_697	266	G	A	37.2	DP=10;VDB=7.057038e-02;RPB=9.005565e-01;AF1=0.5;AC1=2;DP4=1,4,2,3;MQ=25;FQ=40.2;PV4=1,1,0.14,0.2	GT:PL:GQ	1/1:77,15,0:12	0/0:0,15,103:13
Contig6232	882	A	G	53.9	DP=10;VDB=7.063145e-02;RPB=2.268540e-01;AF1=0.4545;AC1=2;DP4=4,1,2,2;MQ=37;FQ=56.4;PV4=0.52,1,0.44,1	GT:PL:GQ	0/0:0,15,115:14	1/1:92,9,0:6
Contig10674	981	G	A	72.8	DP=10;VDB=7.063145e-02;RPB=-4.748531e-01;AF1=0.4844;AC1=2;DP4=2,3,4,0;MQ=42;FQ=75.6;PV4=0.17,0.44,0.15,1	GT:PL:GQ	0/0:0,15,159:13	1/1:112,12,0:9
Contig4637	278	A	C	89.1	DP=10;VDB=7.064840e-02;RPB=4.691674e-01;AF1=0.2555;AC1=1;DP4=3,3,2,2;MQ=42;FQ=90.4;PV4=1,0.33,0.12,1	GT:PL:GQ	0/1:122,0,24:32	0/0:0,15,162:17
Contig9551	705	G	T	98.7	DP=10;VDB=7.064840e-02;RPB=-4.691674e-01;AF1=0.4766;AC1=2;DP4=1,5,2,2;MQ=42;FQ=101;PV4=0.5,0.34,0.12,1	GT:PL:GQ	1/1:138,12,0:9	0/0:0,18,174:16
Contig15135	734	T	C	57.3	DP=10;VDB=7.064840e-02;RPB=6.979834e-01;AF1=0.2714;AC1=1;DP4=5,1,2,2;MQ=42;FQ=58.8;PV4=0.5,0.081,0.03,0.3	GT:PL:GQ	0/1:90,0,78:84	0/0:0,9,90:11
Contig21019	169	C	T	96.4	DP=10;VDB=7.075370e-02;RPB=1.199065e+00;AF1=0.5156;AC1=2;DP4=1,3,4,1;MQ=42;FQ=87.4;PV4=0.21,0.27,0.2,1	GT:PL:GQ	1/1:136,15,0:12	0/0:0,12,124:10
Contig10801	258	C	T	88.2	DP=10;VDB=7.075370e-02;RPB=-1.301794e+00;AF1=0.5;AC1=2;DP4=1,4,5,0;MQ=42;FQ=91.2;PV4=0.048,1,1,0.28	GT:PL:GQ	1/1:128,15,0:12	0/0:0,15,146:13
Contig338	1973	C	A	61.9	DP=10;VDB=7.075370e-02;RPB=-1.551181e+00;AF1=0.5455;AC1=2;DP4=2,1,3,2;MQ=36;FQ=63.3;PV4=1,0.33,0.15,1	GT:PL:GQ	0/0:0,9,103:7	1/1:101,15,0:12
Locus_28804_Transcript_1/1_Confidence_1.000_Length_623	120	C	T	94.8	DP=10;VDB=7.075370e-02;RPB=4.474804e-01;AF1=0.739;AC1=3;DP4=4,1,3,2;MQ=39;FQ=97.5;PV4=1,1,0.044,1	GT:PL:GQ	0/1:21,0,132:28	1/1:111,12,0:13
Contig6614	1551	A	G	140	DP=10;VDB=7.080118e-02;RPB=3.159688e-01;AF1=0.6066;AC1=2;DP4=1,1,2,5;MQ=41;FQ=35.3;PV4=1,0.35,0.16,0.2	GT:PL:GQ	0/0:0,6,70:4	1/1:179,21,0:19
Locus_7754_Transcript_4/7_Confidence_0.579_Length_1303	525	C	T	111	DP=10;VDB=7.115277e-02;RPB=-1.842091e+00;AF1=1;AC1=2;DP4=0,3,3,4;MQ=30;FQ=-26.9;PV4=0.47,0.36,1,1	GT:PL:GQ	1/1:150,21,0:21	0/0:0,9,9:3
Locus_34543_Transcript_1/1_Confidence_1.000_Length_1050	348	T	A	174	DP=10;VDB=7.162258e-02;RPB=-8.217058e-01;AF1=0.7286;AC1=3;DP4=0,2,5,2;MQ=41;FQ=19.8;PV4=0.17,0.29,0.16,0.11	GT:PL:GQ	0/1:109,0,51:50	1/1:102,9,0:10
Contig13346	737	C	T	90.7	DP=10;VDB=7.167396e-02;RPB=-4.691674e-01;AF1=0.4766;AC1=2;DP4=2,4,2,2;MQ=42;FQ=93.4;PV4=1,0.32,0.39,0.083	GT:PL:GQ	0/0:0,18,179:16	1/1:130,12,0:9
Contig3434	989	C	T	92.7	DP=10;VDB=7.169037e-02;RPB=-4.691674e-01;AF1=0.4766;AC1=2;DP4=5,1,3,1;MQ=42;FQ=95.4;PV4=1,1,1,1	GT:PL:GQ	0/0:0,18,166:16	1/1:132,12,0:9
Contig4410	778	C	T	75	DP=10;VDB=7.169037e-02;RPB=-6.979834e-01;AF1=0.6601;AC1=3;DP4=4,2,3,1;MQ=42;FQ=79.3;PV4=1,0.23,1,0.34	GT:PL:GQ	1/1:110,9,0:8	0/1:0,1,163:5
Contig8386_split_0	249	A	G	52.7	DP=10;VDB=7.169037e-02;RPB=7.971178e-01;AF1=0.4766;AC1=2;DP4=3,3,1,3;MQ=40;FQ=55.4;PV4=0.57,1,0.12,1	GT:PL:GQ	1/1:92,12,0:9	0/0:0,18,171:16
Contig16595	200	T	C	88.2	DP=10;VDB=7.179469e-02;RPB=1.301794e+00;AF1=0.5;AC1=2;DP4=1,4,3,2;MQ=37;FQ=91;PV4=0.52,1,0.011,1	GT:PL:GQ	0/0:0,15,140:13	1/1:128,15,0:12
Locus_26273_Transcript_1/1_Confidence_1.000_Length_566	161	G	A	99.4	DP=10;VDB=7.179469e-02;RPB=-7.917240e-01;AF1=0.2719;AC1=1;DP4=2,2,4,1;MQ=41;FQ=90.4;PV4=0.52,1,0.43,1	GT:PL:GQ	0/1:132,0,21:28	0/0:0,9,101:11
Locus_24800_Transcript_2/5_Confidence_0.600_Length_1398	241	C	G	103	DP=10;VDB=7.187872e-02;RPB=-7.971178e-01;AF1=0.5234;AC1=2;DP4=1,3,4,2;MQ=38;FQ=80.4;PV4=0.52,1,0.12,1	GT:PL:GQ	0/0:0,12,117:9	1/1:143,18,0:15
Contig11749	107	A	G	25	DP=10;VDB=7.200000e-02;RPB=1.175024e+00;AF1=0.2514;AC1=1;DP4=4,4,1,1;MQ=40;FQ=26.3;PV4=1,0.22,1,0.33	GT:PL:GQ	0/1:58,0,30:38	0/0:0,21,181:23
Contig11279	471	G	C	24.4	DP=10;VDB=7.200000e-02;RPB=1.436141e+00;AF1=0.2714;AC1=1;DP4=3,5,1,1;MQ=42;FQ=25.8;PV4=1,1,1,1	GT:PL:GQ	0/1:57,0,133:56	0/0:0,9,81:11
Locus_31774_Transcript_1/1_Confidence_1.000_Length_810	428	T	C	30	DP=10;VDB=7.200000e-02;RPB=1.958374e+00;AF1=0.2514;AC1=1;DP4=5,3,1,1;MQ=42;FQ=31.3;PV4=1,1,1,0.27	GT:PL:GQ	0/1:63,0,27:35	0/0:0,21,197:23
Contig20533	411	G	A	22.3	DP=10;VDB=7.200000e-02;RPB=8.217058e-01;AF1=0.3934;AC1=2;DP4=5,2,1,1;MQ=42;FQ=24.3;PV4=1,0.027,0.026,1	GT:PL:GQ	1/1:59,6,0:3	0/0:0,21,202:21
Contig11339	531	A	G	29.2	DP=10;VDB=7.200000e-02;RPB=-9.139077e-01;AF1=0.3917;AC1=2;DP4=0,8,1,1;MQ=42;FQ=31.3;PV4=0.2,0.093,0,1	GT:PL:GQ	0/0:0,24,166:24	1/1:66,6,0:3
Contig19037	326	C	T	82.3	DP=10;VDB=7.264497e-02;RPB=-5.553135e-01;AF1=0.2714;AC1=1;DP4=4,1,4,1;MQ=42;FQ=83.7;PV4=1,0.46,0.17,1	GT:PL:GQ	0/0:0,9,86:11	0/1:115,0,49:56
Contig2518	255	G	A	84.7	DP=10;VDB=7.268232e-02;RPB=0.000000e+00;AF1=0.4766;AC1=2;DP4=4,2,3,1;MQ=39;FQ=87.4;PV4=1,1,0.37,0.33	GT:PL:GQ	0/0:0,18,170:16	1/1:124,12,0:9
Contig6069	547	A	G	83.7	DP=10;VDB=7.268232e-02;RPB=1.170831e+00;AF1=0.4766;AC1=2;DP4=2,4,2,2;MQ=41;FQ=86.4;PV4=1,0.4,0.16,1	GT:PL:GQ	0/0:0,18,169:16	1/1:123,12,0:9
Locus_34002_Transcript_1/1_Confidence_1.000_Length_355	162	G	A	68.7	DP=10;VDB=7.268232e-02;RPB=-1.888934e+00;AF1=0.2931;AC1=1;DP4=4,2,3,1;MQ=38;FQ=70.2;PV4=1,0.17,1,0.034	GT:PL:GQ	0/1:101,0,56:63	0/0:0,6,76:8
Contig8346	203	A	G	93.8	DP=10;VDB=7.268232e-02;RPB=-7.917240e-01;AF1=0.4844;AC1=2;DP4=3,2,2,2;MQ=42;FQ=96.4;PV4=1,1,0.045,1	GT:PL:GQ	0/0:0,15,145:13	1/1:133,12,0:9
Contig18991	370	G	T	999	DP=10;VDB=7.269323e-02;RPB=3.916747e-01;AF1=0.6083;AC1=2;DP4=1,1,4,4;MQ=41;FQ=30.3;PV4=1,1,0.32,1	GT:PL:GQ	1/1:222,24,0:22	0/0:0,6,65:4
Locus_45103_Transcript_1/1_Confidence_1.000_Length_603	293	A	C	87.7	DP=10;VDB=7.269818e-02;RPB=4.691674e-01;AF1=0.4766;AC1=2;DP4=5,1,2,2;MQ=41;FQ=90.4;PV4=0.5,0.16,0.0026,1	GT:PL:GQ	0/0:0,18,166:16	1/1:127,12,0:9
Contig6334	253	G	A	53.9	DP=10;VDB=7.269818e-02;RPB=4.748531e-01;AF1=0.7153;AC1=3;DP4=3,2,1,3;MQ=40;FQ=59.1;PV4=0.52,1,0.15,1	GT:PL:GQ	0/1:6,0,112:12	1/1:84,9,0:9
Locus_22051_Transcript_1/2_Confidence_0.667_Length_1331	229	A	G	83.2	DP=10;VDB=7.278377e-03;RPB=-3.124934e-01;AF1=0.5;AC1=2;DP4=4,1,1,4;MQ=39;FQ=86.2;PV4=0.21,0.17,0.043,0.25	GT:PL:GQ	1/1:123,15,0:12	0/0:0,15,148:13
Locus_33611_Transcript_1/1_Confidence_1.000_Length_658	220	T	G	115	DP=10;VDB=7.282434e-02;RPB=-1.137245e+00;AF1=0.739;AC1=3;DP4=3,2,4,1;MQ=42;FQ=95.5;PV4=1,1,0.071,0.45	GT:PL:GQ	0/1:21,0,127:28	1/1:131,12,0:13
Locus_16654_Transcript_1/1_Confidence_1.000_Length_574	497	G	C	30.9	DP=10;VDB=7.282434e-02;RPB=1.301794e+00;AF1=0.7364;AC1=3;DP4=0,5,1,4;MQ=36;FQ=36.6;PV4=1,0.033,0.032,1	GT:PL:GQ	0/1:12,0,118:19	1/1:56,12,0:13
Contig11517	891	A	T	39.4	DP=10;VDB=7.282434e-02;RPB=1.694178e+00;AF1=0.2756;AC1=1;DP4=1,4,0,5;MQ=32;FQ=20.9;PV4=1,0.076,1,0.066	GT:PL:GQ	0/1:72,0,5:12	0/0:0,12,47:13
Contig5927	219	C	A	129	DP=10;VDB=7.293871e-02;RPB=-1.595751e+00;AF1=0.5234;AC1=2;DP4=3,1,3,3;MQ=42;FQ=91.4;PV4=0.57,0.1,0.12,0.16	GT:PL:GQ	1/1:169,18,0:15	0/0:0,12,128:9
Contig8822	337	C	T	108	DP=10;VDB=7.293871e-02;RPB=1.621514e+00;AF1=0.7286;AC1=3;DP4=1,1,1,5;MQ=39;FQ=27.8;PV4=0.46,0.3,0.3,1	GT:PL:GQ	0/1:66,0,59:58	1/1:79,9,0:10
Contig4746	440	G	A	24.4	DP=10;VDB=7.360000e-02;RPB=-1.175024e+00;AF1=0.2714;AC1=1;DP4=4,4,1,1;MQ=42;FQ=25.8;PV4=1,1,1,1	GT:PL:GQ	0/1:57,0,147:56	0/0:0,9,101:11
Contig9823	80	G	A	31.2	DP=10;VDB=7.360000e-02;RPB=1.305582e-01;AF1=0.3917;AC1=2;DP4=2,6,2,0;MQ=33;FQ=33.3;PV4=0.13,1,1,1	GT:PL:GQ	0/0:0,24,117:24	1/1:68,6,0:3
Contig18789	234	G	A	32.3	DP=10;VDB=7.360000e-02;RPB=-1.694823e+00;AF1=0.3934;AC1=2;DP4=3,4,2,0;MQ=40;FQ=34.3;PV4=0.44,1,1,1	GT:PL:GQ	0/0:0,21,196:21	1/1:69,6,0:3
Contig6855	696	G	T	30.3	DP=10;VDB=7.360000e-02;RPB=3.159688e-01;AF1=0.3934;AC1=2;DP4=1,6,0,2;MQ=40;FQ=32.3;PV4=1,1,1,1	GT:PL:GQ	1/1:67,6,0:3	0/0:0,21,170:21
Locus_52289_Transcript_1/1_Confidence_1.000_Length_813	145	G	A	13.3	DP=10;VDB=7.360000e-02;RPB=-3.916747e-01;AF1=0.2527;AC1=1;DP4=4,4,0,2;MQ=38;FQ=14.5;PV4=0.47,1,0.34,1	GT:PL:GQ	0/1:46,0,27:34	0/0:0,18,179:20
Contig17093	827	C	T	8.86	DP=10;VDB=7.360000e-02;RPB=3.916747e-01;AF1=0.3335;AC1=1;DP4=4,4,2,0;MQ=42;FQ=10.4;PV4=0.47,1,0,1	GT:PL:GQ	0/1:40,0,155:39	0/0:0,3,36:6
Locus_27886_Transcript_2/3_Confidence_0.400_Length_862	311	T	C	21.1	DP=10;VDB=7.360000e-02;RPB=-6.527912e-01;AF1=0.2553;AC1=1;DP4=6,2,2,0;MQ=42;FQ=22.4;PV4=1,1,1,1	GT:PL:GQ	0/1:54,0,85:52	0/0:0,15,138:17
Locus_13311_Transcript_1/1_Confidence_1.000_Length_819	643	G	A	12	DP=10;VDB=7.360000e-02;RPB=-6.527912e-01;AF1=0.6558;AC1=3;DP4=4,4,2,0;MQ=42;FQ=16.4;PV4=0.47,0.014,1,0.079	GT:PL:GQ	0/1:9,0,210:13	1/1:37,3,0:3
Locus_21298_Transcript_1/1_Confidence_1.000_Length_693	43	A	G	25.3	DP=10;VDB=7.360000e-02;RPB=8.217058e-01;AF1=0.3934;AC1=2;DP4=3,4,1,1;MQ=38;FQ=27.3;PV4=1,0.035,1,1	GT:PL:GQ	0/0:0,21,175:21	1/1:62,6,0:3
Locus_24800_Transcript_2/5_Confidence_0.600_Length_1398	301	T	A	143	DP=10;VDB=7.361432e-02;RPB=-9.422182e-01;AF1=0.7394;AC1=3;DP4=2,1,4,3;MQ=37;FQ=32.5;PV4=1,1,0.084,1	GT:PL:GQ	1/1:131,12,0:13	0/1:49,0,64:55
Locus_3589_Transcript_5/7_Confidence_0.111_Length_747	685	G	A	89.7	DP=10;VDB=7.365467e-02;RPB=7.971178e-01;AF1=0.4766;AC1=2;DP4=6,0,3,1;MQ=39;FQ=91.2;PV4=0.4,0.18,1,0.12	GT:PL:GQ	1/1:129,12,0:9	0/0:0,18,134:16
Contig7945	579	C	T	73.7	DP=10;VDB=7.366993e-02;RPB=1.595751e+00;AF1=0.4766;AC1=2;DP4=3,3,1,3;MQ=42;FQ=76.4;PV4=0.57,0.13,1,1	GT:PL:GQ	1/1:113,12,0:9	0/0:0,18,181:16
Locus_23634_Transcript_1/1_Confidence_1.000_Length_780	98	C	T	40.7	DP=10;VDB=7.366993e-02;RPB=-4.748531e-01;AF1=0.2931;AC1=1;DP4=2,3,4,0;MQ=42;FQ=42.2;PV4=0.17,0.021,0.15,0.0054	GT:PL:GQ	0/1:73,0,87:72	0/0:0,6,69:8
Contig12570	395	A	G	80	DP=10;VDB=7.413027e-02;RPB=3.916747e-01;AF1=0.7338;AC1=3;DP4=0,2,4,4;MQ=28;FQ=-5.7;PV4=0.47,0.27,1,0.3	GT:PL:GQ	0/1:60,0,27:26	1/1:57,10,0:11
Locus_27429_Transcript_1/1_Confidence_1.000_Length_729	450	C	T	88.7	DP=10;VDB=7.458921e-02;RPB=0.000000e+00;AF1=0.4766;AC1=2;DP4=2,4,2,2;MQ=42;FQ=91.4;PV4=1,0.16,0.39,1	GT:PL:GQ	1/1:128,12,0:9	0/0:0,18,178:16
Contig9210	396	T	C	44.7	DP=10;VDB=7.458921e-02;RPB=1.077091e+00;AF1=0.4766;AC1=2;DP4=2,4,2,2;MQ=33;FQ=47.4;PV4=1,0.24,0.1,0.39	GT:PL:GQ	1/1:84,12,0:9	0/0:0,18,164:16
Contig11327	809	G	T	55.2	DP=10;VDB=7.458921e-02;RPB=-1.170831e+00;AF1=0.2609;AC1=1;DP4=3,3,2,2;MQ=28;FQ=41.4;PV4=1,0.19,1,1	GT:PL:GQ	0/1:88,0,9:17	0/0:0,15,64:17
Contig952	146	T	C	57.3	DP=10;VDB=7.458921e-02;RPB=-2.092606e+00;AF1=0.2714;AC1=1;DP4=1,5,4,0;MQ=36;FQ=58.8;PV4=0.048,1,1,0.044	GT:PL:GQ	0/1:90,0,83:86	0/0:0,9,60:11
Contig20494	568	T	C	73.7	DP=10;VDB=7.458921e-02;RPB=-7.971178e-01;AF1=0.4766;AC1=2;DP4=3,3,2,2;MQ=42;FQ=76.4;PV4=1,0.00069,0.12,0.26	GT:PL:GQ	0/0:0,18,189:16	1/1:113,12,0:9
Contig6075	406	A	G	96.8	DP=10;VDB=7.460385e-02;RPB=-1.680491e+00;AF1=0.4844;AC1=2;DP4=2,3,3,1;MQ=42;FQ=99.1;PV4=0.52,1,1,0.25	GT:PL:GQ	0/0:0,15,145:13	1/1:136,12,0:9
Contig5866	137	T	C	93.7	DP=10;VDB=7.460385e-02;RPB=-4.691674e-01;AF1=0.4766;AC1=2;DP4=1,5,3,1;MQ=42;FQ=96.4;PV4=0.19,1,0.12,0.4	GT:PL:GQ	1/1:133,12,0:9	0/0:0,18,169:16
Contig12194	302	A	G	84.8	DP=10;VDB=7.467116e-02;RPB=-3.124934e-01;AF1=0.7375;AC1=3;DP4=1,4,0,5;MQ=42;FQ=89.4;PV4=1,0.42,1,0.097	GT:PL:GQ	0/1:14,0,127:21	1/1:108,12,0:13
Locus_35612_Transcript_1/1_Confidence_1.000_Length_607	138	T	C	87.2	DP=10;VDB=7.467116e-02;RPB=7.375224e-01;AF1=0.5;AC1=2;DP4=2,3,3,2;MQ=40;FQ=90.2;PV4=1,0.17,0.15,1	GT:PL:GQ	0/0:0,15,156:13	1/1:127,15,0:12
Locus_38472_Transcript_1/1_Confidence_1.000_Length_475	343	C	A	124	DP=10;VDB=7.484594e-02;RPB=-1.301794e+00;AF1=0.5;AC1=2;DP4=2,3,3,2;MQ=42;FQ=124;PV4=1,1,1,1	GT:PL:GQ	0/0:0,15,163:13	1/1:164,15,0:12
Contig9010	154	G	T	38.2	DP=10;VDB=7.520000e-02;RPB=-1.305582e-01;AF1=0.3917;AC1=2;DP4=4,4,1,1;MQ=41;FQ=40.3;PV4=1,1,0.0051,1	GT:PL:GQ	1/1:75,6,0:3	0/0:0,24,218:24
Locus_39726_Transcript_1/1_Confidence_1.000_Length_627	511	C	T	29.2	DP=10;VDB=7.520000e-02;RPB=-1.305582e-01;AF1=0.3917;AC1=2;DP4=6,2,1,1;MQ=40;FQ=31.3;PV4=1,0.14,1,1	GT:PL:GQ	0/0:0,24,186:24	1/1:66,6,0:3
Contig10386	300	C	T	9.67	DP=10;VDB=7.520000e-02;RPB=1.436141e+00;AF1=0.2606;AC1=1;DP4=3,5,0,2;MQ=38;FQ=10.9;PV4=1,0.41,0.12,0.22	GT:PL:GQ	0/1:42,0,98:40	0/0:0,12,136:14
Contig5017	135	A	G	20.3	DP=10;VDB=7.520000e-02;RPB=1.436141e+00;AF1=0.3917;AC1=2;DP4=3,5,2,0;MQ=39;FQ=22.3;PV4=0.44,1,0.1,1	GT:PL:GQ	0/0:0,24,206:24	1/1:57,6,0:3
Contig15472	245	T	C	6.37	DP=10;VDB=7.520000e-02;RPB=-1.697257e+00;AF1=0.3917;AC1=2;DP4=3,5,1,1;MQ=40;FQ=8.03;PV4=1,0.3,0.018,1	GT:PL:GQ	0/0:0,24,192:25	0/1:42,6,0:4
Contig12792	118	T	C	22.1	DP=10;VDB=7.520000e-02;RPB=1.958374e+00;AF1=0.2527;AC1=1;DP4=3,5,1,1;MQ=38;FQ=23.3;PV4=1,0.49,1,0.094	GT:PL:GQ	0/1:55,0,48:51	0/0:0,18,143:20
Contig19023	2172	G	A	21.3	DP=10;VDB=7.520000e-02;RPB=1.958374e+00;AF1=0.3917;AC1=2;DP4=4,4,1,1;MQ=40;FQ=23.3;PV4=1,0.088,0.0071,0.27	GT:PL:GQ	1/1:58,6,0:3	0/0:0,24,223:24
Locus_39204_Transcript_1/1_Confidence_1.000_Length_642	217	C	G	30.1	DP=10;VDB=7.520000e-02;RPB=3.916747e-01;AF1=0.2553;AC1=1;DP4=1,7,1,1;MQ=39;FQ=31.4;PV4=0.38,1,1,1	GT:PL:GQ	0/1:63,0,69:61	0/0:0,15,125:17
Contig14987	365	G	A	32.2	DP=10;VDB=7.520000e-02;RPB=3.916747e-01;AF1=0.3917;AC1=2;DP4=6,2,2,0;MQ=38;FQ=34.3;PV4=1,1,1,1	GT:PL:GQ	1/1:69,6,0:3	0/0:0,24,182:24
Contig21376	303	G	A	18.3	DP=10;VDB=7.520000e-02;RPB=-6.527912e-01;AF1=0.3917;AC1=2;DP4=6,2,0,2;MQ=36;FQ=20.3;PV4=0.13,1,0.24,0.41	GT:PL:GQ	0/0:0,24,196:24	1/1:55,6,0:3
Contig10284	588	A	G	35.2	DP=10;VDB=7.520000e-02;RPB=-8.217058e-01;AF1=0.2613;AC1=1;DP4=5,2,1,1;MQ=42;FQ=36.5;PV4=1,1,1,1	GT:PL:GQ	0/1:68,0,7:15	0/0:0,18,171:20
Locus_41201_Transcript_1/1_Confidence_1.000_Length_768	676	T	G	27	DP=10;VDB=7.520000e-02;RPB=9.139077e-01;AF1=0.2514;AC1=1;DP4=3,5,0,2;MQ=42;FQ=28.3;PV4=1,1,0.018,0.29	GT:PL:GQ	0/1:60,0,29:37	0/0:0,21,189:23
Contig11737	72	C	G	128	DP=10;VDB=7.552133e-02;RPB=4.691674e-01;AF1=0.7394;AC1=3;DP4=3,1,4,2;MQ=34;FQ=24.5;PV4=1,0.45,1,0.25	GT:PL:GQ	0/1:53,0,56:54	1/1:112,12,0:13
Contig4330	43	G	C	96.1	DP=10;VDB=7.566179e-02;RPB=-6.979834e-01;AF1=0.5234;AC1=2;DP4=2,2,3,3;MQ=32;FQ=59.4;PV4=1,1,0.49,0.091	GT:PL:GQ	1/1:136,18,0:15	0/0:0,12,96:9
Contig12792	169	T	C	105	DP=10;VDB=7.566381e-02;RPB=-3.124934e-01;AF1=0.5;AC1=2;DP4=0,5,1,4;MQ=42;FQ=92.1;PV4=1,0.39,1,0.18	GT:PL:GQ	0/0:0,15,129:13	1/1:145,15,0:12
Contig20126	310	A	G	3.66	DP=10;VDB=7.566381e-02;RPB=-5.553135e-01;AF1=0.5;AC1=2;DP4=2,3,4,1;MQ=30;FQ=5.61;PV4=0.52,1,1.5e-05,1	GT:PL:GQ	0/0:0,15,162:16	1/1:41,15,0:8
Contig4747	121	C	T	125	DP=10;VDB=7.583604e-02;RPB=4.474804e-01;AF1=0.5;AC1=2;DP4=1,4,3,2;MQ=40;FQ=104;PV4=0.52,1,1,0.12	GT:PL:GQ	0/0:0,15,141:13	1/1:165,15,0:12
Locus_23303_Transcript_2/4_Confidence_0.571_Length_1322	179	A	C	66.9	DP=10;VDB=7.583604e-02;RPB=5.553135e-01;AF1=0.4545;AC1=2;DP4=2,3,3,2;MQ=40;FQ=69.3;PV4=1,0.43,1,0.31	GT:PL:GQ	0/0:40,55,162:14	1/1:105,9,0:6
Contig6002	446	G	C	60.2	DP=10;VDB=7.633782e-02;RPB=1.077091e+00;AF1=0.2606;AC1=1;DP4=2,4,2,2;MQ=41;FQ=61.5;PV4=1,0.046,0.16,0.25	GT:PL:GQ	0/1:93,0,52:60	0/0:0,12,131:14
Contig6766	331	C	A	11	DP=10;VDB=7.635114e-02;RPB=-2.240820e+00;AF1=0.6942;AC1=3;DP4=4,1,3,1;MQ=35;FQ=15.7;PV4=1,0.18,0.0097,1	GT:PL:GQ	1/1:39,6,0:6	0/1:7,0,130:12
Contig6766	330	A	C	11	DP=10;VDB=7.635114e-02;RPB=-2.240820e+00;AF1=0.6942;AC1=3;DP4=4,1,3,1;MQ=35;FQ=15.7;PV4=1,0.25,0.0097,1	GT:PL:GQ	1/1:39,6,0:6	0/1:7,0,127:12
Contig10913	109	A	T	81.2	DP=10;VDB=7.635114e-02;RPB=-6.979834e-01;AF1=0.2606;AC1=1;DP4=5,1,1,3;MQ=41;FQ=82.5;PV4=0.19,1,1,0.3	GT:PL:GQ	0/1:114,0,45:53	0/0:0,12,121:14
Locus_21909_Transcript_1/1_Confidence_1.000_Length_237	221	A	C	75.7	DP=10;VDB=7.635114e-02;RPB=-7.971178e-01;AF1=0.4766;AC1=2;DP4=5,1,4,0;MQ=41;FQ=78.4;PV4=1,1,0.0026,1	GT:PL:GQ	1/1:115,12,0:9	0/0:0,18,154:16
Locus_34583_Transcript_2/2_Confidence_0.833_Length_713	356	A	G	96	DP=10;VDB=7.664160e-02;RPB=1.199065e+00;AF1=0.5;AC1=2;DP4=2,2,3,2;MQ=39;FQ=94.3;PV4=1,0.32,0.19,1	GT:PL:GQ	1/1:135,12,0:9	0/0:0,12,132:10
Locus_30375_Transcript_1/1_Confidence_1.000_Length_821	205	G	A	32.3	DP=10;VDB=7.680000e-02;RPB=0.000000e+00;AF1=0.3969;AC1=2;DP4=1,5,1,1;MQ=42;FQ=34.4;PV4=0.46,0.11,1,0.041	GT:PL:GQ	0/0:0,18,168:18	1/1:69,6,0:3
Contig2580	10	A	G	8.54	DP=10;VDB=7.680000e-02;RPB=-1.175024e+00;AF1=0.3082;AC1=1;DP4=5,3,1,1;MQ=25;FQ=10;PV4=1,0.41,1,0.35	GT:PL:GQ	0/0:0,18,97:20	0/1:41,1,0:7
Contig19840	530	G	A	18.2	DP=10;VDB=7.680000e-02;RPB=-1.305582e-01;AF1=0.2606;AC1=1;DP4=5,3,1,1;MQ=42;FQ=19.6;PV4=1,0.019,1,1	GT:PL:GQ	0/1:51,0,113:49	0/0:0,12,139:14
Contig7829	757	T	C	5.49	DP=10;VDB=7.680000e-02;RPB=1.436141e+00;AF1=0.2526;AC1=1;DP4=4,4,1,1;MQ=40;FQ=6.44;PV4=1,0.39,0.0067,1	GT:PL:GQ	0/1:37,0,45:33	0/0:0,18,168:22
Contig8463	401	G	A	5.68	DP=10;VDB=7.680000e-02;RPB=1.436141e+00;AF1=0.3384;AC1=1;DP4=5,3,0,2;MQ=37;FQ=7.09;PV4=0.44,1,0.12,0.16	GT:PL:GQ	0/0:0,18,183:20	0/1:39,3,0:6
Contig22549	39	T	G	24.3	DP=10;VDB=7.680000e-02;RPB=1.694823e+00;AF1=0.3934;AC1=2;DP4=6,1,2,0;MQ=42;FQ=26.3;PV4=1,0.0043,0.17,1	GT:PL:GQ	1/1:61,6,0:3	0/0:0,21,185:21
Locus_28530_Transcript_1/1_Confidence_1.000_Length_1004	150	T	C	33.3	DP=10;VDB=7.680000e-02;RPB=3.159688e-01;AF1=0.3934;AC1=2;DP4=5,2,2,0;MQ=42;FQ=35.3;PV4=1,1,0.026,1	GT:PL:GQ	1/1:70,6,0:3	0/0:0,21,183:21
Locus_40367_Transcript_1/1_Confidence_1.000_Length_722	215	A	G	7.25	DP=10;VDB=7.680000e-02;RPB=3.916747e-01;AF1=0.2714;AC1=1;DP4=5,3,2,0;MQ=42;FQ=8.43;PV4=1,0.34,1,1	GT:PL:GQ	0/1:39,0,125:36	0/0:0,9,102:12
Contig2532	24	C	G	27.2	DP=10;VDB=7.680000e-02;RPB=3.960091e-01;AF1=0.2607;AC1=1;DP4=3,2,1,1;MQ=38;FQ=28.5;PV4=1,0.18,1,0.3	GT:PL:GQ	0/0:0,12,106:14	0/1:60,0,27:35
Contig1514	62	G	A	41.2	DP=10;VDB=7.680000e-02;RPB=-6.527912e-01;AF1=0.3917;AC1=2;DP4=3,5,1,1;MQ=42;FQ=43.3;PV4=1,1,0.018,0.26	GT:PL:GQ	1/1:78,6,0:3	0/0:0,24,221:24
Locus_20383_Transcript_1/1_Confidence_1.000_Length_644	396	T	G	11.5	DP=10;VDB=7.680000e-02;RPB=-6.527912e-01;AF1=0.3917;AC1=2;DP4=5,3,1,1;MQ=39;FQ=13.5;PV4=1,1,3.1e-10,1	GT:PL:GQ	0/0:0,24,212:24	0/1:48,6,0:3
Contig22623	2099	T	C	38.2	DP=10;VDB=7.680000e-02;RPB=-6.527912e-01;AF1=0.3917;AC1=2;DP4=5,3,1,1;MQ=42;FQ=40.3;PV4=1,1,0.14,0.059	GT:PL:GQ	1/1:75,6,0:3	0/0:0,24,222:24
Contig1940	8	T	C	18.4	DP=10;VDB=7.680000e-02;RPB=6.573300e-01;AF1=0.3438;AC1=1;DP4=2,4,1,1;MQ=34;FQ=20.3;PV4=1,0.33,1,0.37	GT:PL:GQ	0/0:0,15,140:15	0/1:53,3,0:5
Contig16568	19	A	T	28.3	DP=10;VDB=7.680000e-02;RPB=-6.573300e-01;AF1=0.3969;AC1=2;DP4=1,5,1,1;MQ=39;FQ=30.4;PV4=0.46,0.28,1,0.28	GT:PL:GQ	0/0:0,18,145:18	1/1:65,6,0:3
Locus_25292_Transcript_1/1_Confidence_1.000_Length_688	21	G	C	34.3	DP=10;VDB=7.680000e-02;RPB=8.217058e-01;AF1=0.3934;AC1=2;DP4=5,2,2,0;MQ=42;FQ=36.3;PV4=1,1,1,1	GT:PL:GQ	0/0:0,21,172:21	1/1:71,6,0:3
Contig7829	775	G	A	6.23	DP=10;VDB=7.680000e-02;RPB=9.139077e-01;AF1=0.2526;AC1=1;DP4=4,4,1,1;MQ=40;FQ=7.23;PV4=1,1,0.0067,1	GT:PL:GQ	0/1:38,0,42:35	0/0:0,18,162:21
Contig814	36	C	T	28.4	DP=10;VDB=7.680000e-02;RPB=-9.837446e-01;AF1=0.4038;AC1=2;DP4=5,0,2,0;MQ=38;FQ=30.6;PV4=1,1,1,0.11	GT:PL:GQ	0/0:0,15,92:15	1/1:65,6,0:3
Locus_34660_Transcript_2/2_Confidence_0.667_Length_374	131	A	G	106	DP=10;VDB=7.681113e-02;RPB=3.124934e-01;AF1=0.7388;AC1=3;DP4=1,4,3,2;MQ=42;FQ=101;PV4=0.52,0.38,0.17,0.4	GT:PL:GQ	0/1:19,0,133:26	1/1:124,12,0:13
Contig4747	176	G	T	127	DP=10;VDB=7.681114e-02;RPB=3.124934e-01;AF1=0.5;AC1=2;DP4=1,4,2,3;MQ=42;FQ=120;PV4=1,1,0.17,1	GT:PL:GQ	0/0:0,15,157:13	1/1:167,15,0:12
Locus_7396_Transcript_2/2_Confidence_0.750_Length_4707	3425	G	A	77.7	DP=10;VDB=7.714857e-02;RPB=1.477084e+00;AF1=0.4766;AC1=2;DP4=3,3,0,4;MQ=42;FQ=80.4;PV4=0.2,1,0.12,0.46	GT:PL:GQ	1/1:117,12,0:9	0/0:0,18,180:16
Locus_30647_Transcript_1/1_Confidence_1.000_Length_591	218	C	T	75.7	DP=10;VDB=7.714857e-02;RPB=6.979834e-01;AF1=0.4766;AC1=2;DP4=3,3,3,1;MQ=42;FQ=78.4;PV4=0.57,0.14,1,0.43	GT:PL:GQ	0/0:0,18,183:16	1/1:115,12,0:9
Contig13056	595	T	C	80.7	DP=10;VDB=7.714857e-02;RPB=7.971178e-01;AF1=0.4766;AC1=2;DP4=4,2,1,3;MQ=42;FQ=83.4;PV4=0.52,0.21,1,1	GT:PL:GQ	1/1:120,12,0:9	0/0:0,18,177:16
Contig23649	29	T	C	56.8	DP=10;VDB=7.716119e-02;RPB=-9.286512e-01;AF1=0.4844;AC1=2;DP4=3,2,4,0;MQ=35;FQ=59.6;PV4=0.44,1,1,0.21	GT:PL:GQ	1/1:96,12,0:9	0/0:0,15,127:13
ENA|FH893851|FH893851.1	273	C	T	999	DP=10;VDB=7.764738e-02;RPB=-1.175024e+00;AF1=0.6083;AC1=2;DP4=2,0,4,4;MQ=42;FQ=29.3;PV4=0.47,1,0.32,1	GT:PL:GQ	1/1:219,24,0:22	0/0:0,6,64:4
Contig11453	245	G	A	37.7	DP=10;VDB=7.769193e-02;RPB=1.842091e+00;AF1=0.6632;AC1=3;DP4=0,3,1,6;MQ=29;FQ=40.7;PV4=1,0.24,0.01,0.015	GT:PL:GQ	1/1:74,12,0:11	0/1:0,2,78:4
Contig19554	232	T	C	100	DP=10;VDB=7.777030e-02;RPB=4.474804e-01;AF1=0.5;AC1=2;DP4=3,2,4,1;MQ=40;FQ=103;PV4=1,1,0.14,1	GT:PL:GQ	1/1:140,15,0:12	0/0:0,15,155:13
Locus_44181_Transcript_1/1_Confidence_1.000_Length_1119	751	G	C	42.3	DP=10;VDB=7.791483e-02;RPB=0.000000e+00;AF1=0.7275;AC1=3;DP4=3,3,2,2;MQ=38;FQ=47.8;PV4=1,1,0.03,0.33	GT:PL:GQ	0/1:17,0,167:24	1/1:62,9,0:10
Contig10087	94	C	T	97.7	DP=10;VDB=7.791483e-02;RPB=-2.092606e+00;AF1=0.4766;AC1=2;DP4=3,3,2,2;MQ=41;FQ=100;PV4=1,1,0.0026,1	GT:PL:GQ	0/0:0,18,160:16	1/1:137,12,0:9
Contig19393	195	C	G	65.2	DP=10;VDB=7.791483e-02;RPB=4.691674e-01;AF1=0.2606;AC1=1;DP4=2,4,2,2;MQ=39;FQ=66.5;PV4=1,0.35,0.024,0.042	GT:PL:GQ	0/1:98,0,54:62	0/0:0,12,135:14
Contig23670	1032	A	G	98.7	DP=10;VDB=7.792673e-02;RPB=-1.077091e+00;AF1=0.4766;AC1=2;DP4=2,4,1,3;MQ=41;FQ=101;PV4=1,1,0.0026,1	GT:PL:GQ	1/1:138,12,0:9	0/0:0,18,172:16
Locus_49821_Transcript_1/1_Confidence_1.000_Length_739	66	T	G	80.7	DP=10;VDB=7.792673e-02;RPB=-1.077091e+00;AF1=0.4766;AC1=2;DP4=4,2,3,1;MQ=40;FQ=83.4;PV4=1,1,0.12,0.34	GT:PL:GQ	0/0:0,18,177:16	1/1:120,12,0:9
Locus_36561_Transcript_1/1_Confidence_1.000_Length_954	343	T	C	86.1	DP=10;VDB=7.792673e-02;RPB=-2.092606e+00;AF1=0.2556;AC1=1;DP4=4,2,2,2;MQ=40;FQ=87.4;PV4=1,0.11,1,1	GT:PL:GQ	0/1:119,0,22:30	0/0:0,15,153:17
Contig16081	906	A	G	77.7	DP=10;VDB=7.792673e-02;RPB=-2.092606e+00;AF1=0.4766;AC1=2;DP4=6,0,2,2;MQ=42;FQ=80.3;PV4=0.13,0.36,0.39,1	GT:PL:GQ	1/1:117,12,0:9	0/0:0,18,132:16
Locus_20919_Transcript_1/1_Confidence_1.000_Length_1269	620	C	T	53.8	DP=10;VDB=7.792673e-02;RPB=2.268540e-01;AF1=0.4844;AC1=2;DP4=0,5,3,1;MQ=37;FQ=56.6;PV4=0.048,1,0.0066,0.23	GT:PL:GQ	0/0:0,15,121:13	1/1:93,12,0:9
Contig12633	276	A	G	126	DP=10;VDB=7.819752e-02;RPB=-6.979834e-01;AF1=0.5234;AC1=2;DP4=3,1,4,2;MQ=41;FQ=71.4;PV4=1,1,0.4,1	GT:PL:GQ	0/0:0,12,108:9	1/1:166,18,0:15
Contig21732	153	C	T	77.1	DP=10;VDB=7.833507e-02;RPB=-1.077091e+00;AF1=0.5234;AC1=2;DP4=3,1,2,4;MQ=31;FQ=47.4;PV4=0.52,1,0.43,0.22	GT:PL:GQ	0/0:0,12,84:9	1/1:117,18,0:15
Contig23102	39	G	T	19.1	DP=10;VDB=7.840000e-02;RPB=-1.175024e+00;AF1=0.2553;AC1=1;DP4=8,0,2,0;MQ=39;FQ=20.4;PV4=1,0.32,1,0.22	GT:PL:GQ	0/1:52,0,83:50	0/0:0,15,110:17
Contig8683	144	C	T	7.25	DP=10;VDB=7.840000e-02;RPB=1.305582e-01;AF1=0.2714;AC1=1;DP4=3,5,2,0;MQ=39;FQ=8.43;PV4=0.44,1,0.11,1	GT:PL:GQ	0/1:39,0,118:36	0/0:0,9,81:12
Contig21019	454	T	A	18.1	DP=10;VDB=7.840000e-02;RPB=1.436141e+00;AF1=0.2526;AC1=1;DP4=7,1,0,2;MQ=42;FQ=19.4;PV4=0.067,0.37,1,0.11	GT:PL:GQ	0/1:51,0,55:49	0/0:0,18,162:20
Contig10386	297	C	T	9.67	DP=10;VDB=7.840000e-02;RPB=1.436141e+00;AF1=0.2606;AC1=1;DP4=3,5,0,2;MQ=38;FQ=10.9;PV4=1,0.46,0.12,0.32	GT:PL:GQ	0/1:42,0,104:40	0/0:0,12,128:14
Contig18295	454	G	A	40.2	DP=10;VDB=7.840000e-02;RPB=1.436141e+00;AF1=0.3917;AC1=2;DP4=4,4,1,1;MQ=41;FQ=42.3;PV4=1,1,1,0.33	GT:PL:GQ	0/0:0,24,223:24	1/1:77,6,0:3
Contig7963	120	A	G	7.83	DP=10;VDB=7.840000e-02;RPB=1.694823e+00;AF1=0.2528;AC1=1;DP4=3,4,2,0;MQ=42;FQ=8.92;PV4=0.44,0.33,1,0.0072	GT:PL:GQ	0/0:0,18,143:21	0/1:40,0,24:31
Contig3066	1700	C	T	3.59	DP=10;VDB=7.840000e-02;RPB=1.694823e+00;AF1=0.2552;AC1=1;DP4=7,0,1,1;MQ=34;FQ=4.36;PV4=0.22,0.42,0.21,0.049	GT:PL:GQ	0/1:34,0,44:29	0/0:0,15,93:20
Contig5284	836	C	T	41.3	DP=10;VDB=7.840000e-02;RPB=1.694823e+00;AF1=0.3934;AC1=2;DP4=7,0,1,1;MQ=42;FQ=43.3;PV4=0.22,1,1,0.23	GT:PL:GQ	0/0:0,21,154:21	1/1:78,6,0:3
Contig2311	850	C	G	10.1	DP=10;VDB=7.840000e-02;RPB=-2.219490e+00;AF1=0.2931;AC1=1;DP4=3,5,2,0;MQ=39;FQ=11.5;PV4=0.44,0.27,1,1	GT:PL:GQ	0/1:42,0,164:40	0/0:0,6,45:8
Contig21862	205	G	A	14.8	DP=10;VDB=7.840000e-02;RPB=-2.219490e+00;AF1=0.2931;AC1=1;DP4=7,1,0,2;MQ=42;FQ=16.3;PV4=0.067,1,1,0.11	GT:PL:GQ	0/1:47,0,141:46	0/0:0,6,56:8
Locus_37932_Transcript_1/1_Confidence_1.000_Length_465	29	T	G	22.3	DP=10;VDB=7.840000e-02;RPB=3.159688e-01;AF1=0.3934;AC1=2;DP4=3,4,0,2;MQ=42;FQ=24.3;PV4=0.5,0.34,0.026,1	GT:PL:GQ	1/1:59,6,0:3	0/0:0,21,193:21
Locus_27412_Transcript_1/1_Confidence_1.000_Length_502	52	G	A	32	DP=10;VDB=7.840000e-02;RPB=3.916747e-01;AF1=0.2514;AC1=1;DP4=5,3,1,1;MQ=42;FQ=33.3;PV4=1,1,1,1	GT:PL:GQ	0/1:65,0,27:35	0/0:0,21,184:23
Contig15835	578	C	T	11.5	DP=10;VDB=7.840000e-02;RPB=6.527912e-01;AF1=0.2606;AC1=1;DP4=5,3,2,0;MQ=42;FQ=12.7;PV4=1,0.48,0.018,0.41	GT:PL:GQ	0/1:44,0,110:42	0/0:0,12,113:14
Contig9515	347	C	T	37.2	DP=10;VDB=7.840000e-02;RPB=-6.527912e-01;AF1=0.3917;AC1=2;DP4=2,6,1,1;MQ=40;FQ=39.3;PV4=1,0.44,1,1	GT:PL:GQ	1/1:74,6,0:3	0/0:0,24,187:24
Contig7275	88	G	A	5.62	DP=10;VDB=7.840000e-02;RPB=6.527912e-01;AF1=0.3917;AC1=2;DP4=6,2,0,2;MQ=38;FQ=7.21;PV4=0.13,1,0.13,1	GT:PL:GQ	0/0:0,24,167:26	0/1:41,6,0:4
Contig4815	139	C	G	33.3	DP=10;VDB=7.840000e-02;RPB=8.217058e-01;AF1=0.3934;AC1=2;DP4=4,3,1,1;MQ=42;FQ=35.3;PV4=1,0.45,1,1	GT:PL:GQ	1/1:70,6,0:3	0/0:0,21,199:21
Contig8413	115	A	T	16.2	DP=10;VDB=7.840000e-02;RPB=9.139077e-01;AF1=0.2526;AC1=1;DP4=7,1,2,0;MQ=40;FQ=17.4;PV4=1,1,1,0.22	GT:PL:GQ	0/0:0,18,151:20	0/1:49,0,51:47
Contig6643	908	C	T	6.37	DP=10;VDB=7.840000e-02;RPB=9.139077e-01;AF1=0.3917;AC1=2;DP4=3,5,0,2;MQ=39;FQ=8.03;PV4=1,1,1.9e-09,1	GT:PL:GQ	0/0:0,24,221:25	0/1:42,6,0:4
Contig8336	409	T	C	33.2	DP=10;VDB=7.840000e-02;RPB=9.139077e-01;AF1=0.3917;AC1=2;DP4=5,3,2,0;MQ=42;FQ=35.3;PV4=1,1,1,1	GT:PL:GQ	1/1:70,6,0:3	0/0:0,24,193:24
Contig19366	411	C	T	29.3	DP=10;VDB=7.907649e-02;RPB=-6.510653e-01;AF1=0.666;AC1=3;DP4=1,2,3,3;MQ=26;FQ=33.2;PV4=1,0.13,0.009,0.38	GT:PL:GQ	1/1:23,3,0:4	0/1:41,0,71:46
Contig10087	87	A	C	94.7	DP=10;VDB=7.930802e-02;RPB=-1.477084e+00;AF1=0.4766;AC1=2;DP4=3,3,2,2;MQ=41;FQ=97.4;PV4=1,1,0.0026,1	GT:PL:GQ	0/0:0,18,179:16	1/1:134,12,0:9
Contig21227	85	C	T	98.7	DP=10;VDB=7.930802e-02;RPB=4.691674e-01;AF1=0.4766;AC1=2;DP4=4,2,2,2;MQ=40;FQ=101;PV4=1,1,1,1	GT:PL:GQ	0/0:0,18,174:16	1/1:138,12,0:9
Locus_39764_Transcript_1/1_Confidence_1.000_Length_883	641	G	A	90.7	DP=10;VDB=7.930802e-02;RPB=-4.691674e-01;AF1=0.4766;AC1=2;DP4=5,1,2,2;MQ=42;FQ=93.4;PV4=0.5,0.1,1,1	GT:PL:GQ	1/1:130,12,0:9	0/0:0,18,173:16
Contig5284	556	T	C	69.7	DP=10;VDB=7.930802e-02;RPB=7.971178e-01;AF1=0.4766;AC1=2;DP4=2,4,3,1;MQ=40;FQ=72.4;PV4=0.52,1,0.12,0.43	GT:PL:GQ	0/0:0,18,170:16	1/1:109,12,0:9
Contig8251	637	A	C	37.7	DP=10;VDB=7.931840e-02;RPB=0.000000e+00;AF1=0.4766;AC1=2;DP4=0,6,1,3;MQ=38;FQ=40.4;PV4=0.4,0.21,0.036,1	GT:PL:GQ	1/1:77,12,0:9	0/0:0,18,139:16
Locus_35678_Transcript_1/1_Confidence_1.000_Length_287	84	C	T	29.8	DP=10;VDB=7.931840e-02;RPB=1.477084e+00;AF1=0.6946;AC1=3;DP4=2,4,1,3;MQ=38;FQ=34.6;PV4=1,0.23,0.053,0.061	GT:PL:GQ	0/1:2,0,159:8	1/1:63,9,0:8
Contig12637	374	T	G	45.8	DP=10;VDB=7.931840e-02;RPB=4.748531e-01;AF1=0.4844;AC1=2;DP4=2,3,3,1;MQ=38;FQ=48.6;PV4=0.52,0.21,0.054,0.29	GT:PL:GQ	1/1:85,12,0:9	0/0:0,15,159:13
Contig11575	251	C	G	96.7	DP=10;VDB=7.931840e-02;RPB=6.979834e-01;AF1=0.4766;AC1=2;DP4=4,2,1,3;MQ=42;FQ=99.4;PV4=0.52,1,1,1	GT:PL:GQ	0/0:0,18,158:16	1/1:136,12,0:9
Contig6823	325	C	T	85.3	DP=10;VDB=7.931840e-02;RPB=6.979834e-01;AF1=0.7275;AC1=3;DP4=3,3,2,2;MQ=42;FQ=90.8;PV4=1,1,0.12,0.38	GT:PL:GQ	0/1:17,0,160:24	1/1:105,9,0:10
Contig15170	488	G	A	101	DP=10;VDB=7.947672e-02;RPB=1.680491e+00;AF1=0.5156;AC1=2;DP4=4,0,2,3;MQ=42;FQ=79.6;PV4=0.17,0.1,1,1	GT:PL:GQ	0/0:0,12,116:10	1/1:141,15,0:12
Contig9028	467	C	G	112	DP=10;VDB=7.947672e-02;RPB=-7.375224e-01;AF1=0.5;AC1=2;DP4=4,1,1,4;MQ=42;FQ=111;PV4=0.21,1,1,1	GT:PL:GQ	1/1:152,15,0:12	0/0:0,15,150:13
Contig20962	389	C	T	33.4	DP=10;VDB=7.963723e-02;RPB=-2.467613e+00;AF1=0.6957;AC1=3;DP4=3,2,3,2;MQ=27;FQ=38.3;PV4=1,0.46,0.28,1	GT:PL:GQ	1/1:43,5,0:6	0/1:26,0,84:32
Contig7449	72	A	G	66.8	DP=10;VDB=7.963723e-02;RPB=3.124934e-01;AF1=0.739;AC1=3;DP4=4,1,2,3;MQ=38;FQ=72.5;PV4=0.52,1,0.072,0.12	GT:PL:GQ	0/1:21,0,129:28	1/1:83,12,0:13
Locus_43797_Transcript_1/1_Confidence_1.000_Length_544	283	A	G	83.2	DP=10;VDB=7.993221e-02;RPB=1.477084e+00;AF1=0.2606;AC1=1;DP4=1,5,2,2;MQ=42;FQ=84.5;PV4=0.5,0.15,1,0.11	GT:PL:GQ	0/1:116,0,56:64	0/0:0,12,118:14
Locus_35132_Transcript_1/1_Confidence_1.000_Length_521	362	C	G	63.7	DP=10;VDB=7.994179e-02;RPB=1.477084e+00;AF1=0.4766;AC1=2;DP4=2,4,2,2;MQ=39;FQ=66.4;PV4=1,0.025,0.03,0.055	GT:PL:GQ	0/0:0,18,181:16	1/1:103,12,0:9
Contig14939_split_1	404	A	G	84.7	DP=10;VDB=7.994179e-02;RPB=-4.691674e-01;AF1=0.4766;AC1=2;DP4=3,3,1,3;MQ=42;FQ=87.4;PV4=0.57,1,0.03,0.34	GT:PL:GQ	0/0:0,18,171:16	1/1:124,12,0:9
Contig8987	309	C	T	89.8	DP=10;VDB=7.994179e-02;RPB=-4.748531e-01;AF1=0.4844;AC1=2;DP4=3,2,3,1;MQ=38;FQ=92.3;PV4=1,1,1,1	GT:PL:GQ	0/0:0,15,140:13	1/1:129,12,0:9
Contig11097	142	C	A	80.4	DP=10;VDB=8.008352e-02;RPB=8.170978e-01;AF1=0.7897;AC1=3;DP4=1,0,2,4;MQ=36;FQ=-22.5;PV4=0.43,1,0.29,0.061	GT:PL:GQ	0/1:45,0,9:8	1/1:72,12,0:14
Contig10822	430	C	T	111	DP=10;VDB=8.038604e-02;RPB=1.694178e+00;AF1=0.5;AC1=2;DP4=1,4,1,4;MQ=42;FQ=113;PV4=1,0.19,1,1	GT:PL:GQ	0/0:0,15,158:13	1/1:151,15,0:12
Locus_35132_Transcript_1/1_Confidence_1.000_Length_521	189	C	A	76.2	DP=10;VDB=8.038604e-02;RPB=3.124934e-01;AF1=0.5;AC1=2;DP4=2,3,2,3;MQ=42;FQ=79.2;PV4=1,0.0084,0.17,0.29	GT:PL:GQ	0/0:0,15,161:13	1/1:116,15,0:12
Contig6390	1485	A	G	92.2	DP=10;VDB=8.038604e-02;RPB=3.124934e-01;AF1=0.5;AC1=2;DP4=4,1,1,4;MQ=39;FQ=94.2;PV4=0.21,1,0.071,0.46	GT:PL:GQ	0/0:0,15,138:13	1/1:132,15,0:12
Contig11346	441	A	T	116	DP=10;VDB=8.038604e-02;RPB=4.748531e-01;AF1=0.2723;AC1=1;DP4=0,4,3,2;MQ=42;FQ=76.8;PV4=0.17,1,0.2,0.5	GT:PL:GQ	0/1:149,0,18:25	0/0:0,9,90:11
Locus_44181_Transcript_1/1_Confidence_1.000_Length_1119	748	T	C	38.3	DP=10;VDB=8.050644e-02;RPB=0.000000e+00;AF1=0.7265;AC1=3;DP4=3,3,2,2;MQ=38;FQ=43.8;PV4=1,0.0044,0.03,0.24	GT:PL:GQ	0/1:14,0,169:21	1/1:61,9,0:10
Contig13158	226	C	T	74.7	DP=10;VDB=8.050644e-02;RPB=-1.077091e+00;AF1=0.4766;AC1=2;DP4=5,1,1,3;MQ=41;FQ=77.4;PV4=0.19,0.075,0.16,1	GT:PL:GQ	0/0:0,18,163:16	1/1:114,12,0:9
Contig10159	160	A	T	67.7	DP=10;VDB=8.050644e-02;RPB=1.595751e+00;AF1=0.4766;AC1=2;DP4=6,0,1,3;MQ=42;FQ=70.3;PV4=0.033,0.48,0.39,0.021	GT:PL:GQ	0/0:0,18,124:16	1/1:107,12,0:9
Contig5173	427	T	C	83.3	DP=10;VDB=8.050644e-02;RPB=2.240820e+00;AF1=0.7273;AC1=3;DP4=3,2,1,3;MQ=42;FQ=88.8;PV4=0.52,0.42,0.15,0.012	GT:PL:GQ	0/1:16,0,141:23	1/1:104,9,0:10
Contig4282	300	C	G	58.4	DP=10;VDB=8.050644e-02;RPB=6.486824e-01;AF1=0.5302;AC1=2;DP4=1,2,1,3;MQ=33;FQ=23.8;PV4=1,1,1,1	GT:PL:GQ	1/1:97,12,0:9	0/0:0,9,59:7
Contig5357	188	T	C	37.1	DP=10;VDB=8.050644e-02;RPB=-6.979834e-01;AF1=0.2555;AC1=1;DP4=2,4,1,3;MQ=38;FQ=38.4;PV4=1,1,0.03,1	GT:PL:GQ	0/1:70,0,24:32	0/0:0,15,152:17
Contig19507	983	C	G	58.7	DP=10;VDB=8.050644e-02;RPB=-6.979834e-01;AF1=0.4766;AC1=2;DP4=2,4,2,2;MQ=39;FQ=61.4;PV4=1,1,0.39,0.37	GT:PL:GQ	0/0:0,18,140:16	1/1:98,12,0:9
Contig5284	555	T	C	62.7	DP=10;VDB=8.050644e-02;RPB=7.971178e-01;AF1=0.4766;AC1=2;DP4=2,4,3,1;MQ=40;FQ=65.4;PV4=0.52,0.46,0.12,0.42	GT:PL:GQ	0/0:0,18,162:16	1/1:102,12,0:9
Locus_51008_Transcript_1/1_Confidence_1.000_Length_347	86	T	A	82.7	DP=10;VDB=8.050644e-02;RPB=-7.971178e-01;AF1=0.4766;AC1=2;DP4=4,2,1,3;MQ=40;FQ=85.4;PV4=0.52,1,0.094,1	GT:PL:GQ	1/1:122,12,0:9	0/0:0,18,178:16
Contig18796	502	T	C	61.7	DP=10;VDB=8.051522e-02;RPB=0.000000e+00;AF1=0.4766;AC1=2;DP4=3,3,4,0;MQ=41;FQ=64.4;PV4=0.2,0.48,0.12,1	GT:PL:GQ	0/0:0,18,178:16	1/1:101,12,0:9
Contig8074	154	C	G	92.2	DP=10;VDB=8.051522e-02;RPB=1.406052e+00;AF1=0.7284;AC1=3;DP4=0,4,1,3;MQ=40;FQ=53.8;PV4=1,1,1,1	GT:PL:GQ	1/1:105,9,0:10	0/1:24,0,85:31
Locus_28899_Transcript_1/1_Confidence_1.000_Length_1149	463	C	T	66.1	DP=10;VDB=8.051522e-02;RPB=1.477084e+00;AF1=0.2557;AC1=1;DP4=4,2,1,3;MQ=40;FQ=67.4;PV4=0.52,1,0.12,1	GT:PL:GQ	0/1:99,0,21:29	0/0:0,15,158:17
Contig8009	267	G	A	88.8	DP=10;VDB=8.051522e-02;RPB=4.748531e-01;AF1=0.4844;AC1=2;DP4=4,1,2,2;MQ=42;FQ=88.1;PV4=0.52,1,1,1	GT:PL:GQ	1/1:128,12,0:9	0/0:0,15,127:13
Contig15971	2343	A	G	91.8	DP=10;VDB=8.051522e-02;RPB=-7.917240e-01;AF1=0.4844;AC1=2;DP4=3,2,3,1;MQ=42;FQ=94.6;PV4=1,1,0.045,1	GT:PL:GQ	0/0:0,15,155:13	1/1:131,12,0:9
Contig16698	679	C	T	75.7	DP=10;VDB=8.051522e-02;RPB=7.971178e-01;AF1=0.4766;AC1=2;DP4=2,4,3,1;MQ=42;FQ=78.4;PV4=0.52,0.14,0.12,0.29	GT:PL:GQ	0/0:0,18,174:16	1/1:115,12,0:9
Contig4711	1949	C	A	84.7	DP=10;VDB=8.051522e-02;RPB=7.971178e-01;AF1=0.4766;AC1=2;DP4=3,3,3,1;MQ=42;FQ=87.4;PV4=0.57,0.45,0.12,1	GT:PL:GQ	1/1:124,12,0:9	0/0:0,18,178:16
Contig15542	305	G	T	74.7	DP=10;VDB=8.051522e-02;RPB=7.971178e-01;AF1=0.4766;AC1=2;DP4=4,2,0,4;MQ=42;FQ=77.4;PV4=0.076,1,1,0.15	GT:PL:GQ	0/0:0,18,175:16	1/1:114,12,0:9
Contig11447	501	A	G	72.2	DP=10;VDB=8.051522e-02;RPB=9.286512e-01;AF1=0.2636;AC1=1;DP4=2,3,1,3;MQ=40;FQ=73.6;PV4=1,1,0.15,0.0082	GT:PL:GQ	0/1:105,0,12:20	0/0:0,12,133:14
Locus_17851_Transcript_1/1_Confidence_1.000_Length_1318	1082	C	T	53	DP=10;VDB=8.051522e-02;RPB=9.286512e-01;AF1=0.7069;AC1=3;DP4=3,2,2,2;MQ=39;FQ=58.2;PV4=1,0.31,0.045,1	GT:PL:GQ	0/1:39,0,141:45	1/1:50,6,0:7
Locus_42778_Transcript_1/1_Confidence_1.000_Length_396	289	T	G	118	DP=10;VDB=8.054321e-02;RPB=7.375224e-01;AF1=0.5;AC1=2;DP4=1,4,2,3;MQ=42;FQ=108;PV4=1,1,0.17,1	GT:PL:GQ	1/1:158,15,0:12	0/0:0,15,145:13
Locus_44187_Transcript_1/2_Confidence_0.667_Length_371	298	G	A	56.4	DP=10;VDB=8.054322e-02;RPB=1.680491e+00;AF1=0.5156;AC1=2;DP4=3,1,2,3;MQ=37;FQ=59.6;PV4=0.52,1,0.097,0.13	GT:PL:GQ	0/0:0,12,119:10	1/1:96,15,0:12
Contig12792	626	A	G	100	DP=10;VDB=8.081224e-02;RPB=-4.691674e-01;AF1=0.5234;AC1=2;DP4=1,3,5,1;MQ=42;FQ=98;PV4=0.19,0.024,1,0.06	GT:PL:GQ	1/1:140,18,0:15	0/0:0,12,136:9
Contig1238	802	C	T	76.1	DP=10;VDB=8.081224e-02;RPB=4.691674e-01;AF1=0.5234;AC1=2;DP4=3,1,3,3;MQ=31;FQ=79.4;PV4=0.57,0.048,1.9e-10,0.089	GT:PL:GQ	0/0:0,12,134:9	1/1:116,18,0:15
Contig16206	198	A	G	78.7	DP=10;VDB=8.102959e-02;RPB=-4.691674e-01;AF1=0.4766;AC1=2;DP4=4,2,2,2;MQ=40;FQ=81.4;PV4=1,0.32,0.092,1	GT:PL:GQ	1/1:118,12,0:9	0/0:0,18,178:16
Locus_23268_Transcript_1/1_Confidence_1.000_Length_311	202	C	T	39.2	DP=10;VDB=8.102959e-02;RPB=-4.748531e-01;AF1=0.2608;AC1=1;DP4=5,0,2,2;MQ=35;FQ=40.5;PV4=0.17,0.41,4.8e-12,0.018	GT:PL:GQ	0/1:72,0,24:32	0/0:0,12,111:14
Contig12422	580	G	A	74.7	DP=10;VDB=8.103754e-02;RPB=1.077091e+00;AF1=0.4766;AC1=2;DP4=2,4,2,2;MQ=38;FQ=77.4;PV4=1,0.09,1,1	GT:PL:GQ	1/1:114,12,0:9	0/0:0,18,164:16
Contig6411	137	C	T	77.7	DP=10;VDB=8.103754e-02;RPB=6.979834e-01;AF1=0.4766;AC1=2;DP4=2,4,1,3;MQ=42;FQ=80.4;PV4=1,0.47,0.12,0.46	GT:PL:GQ	1/1:117,12,0:9	0/0:0,18,171:16
Contig12119	292	T	C	64.2	DP=10;VDB=8.127598e-02;RPB=7.375224e-01;AF1=0.5;AC1=2;DP4=2,3,4,1;MQ=36;FQ=67.2;PV4=0.52,1,0.002,0.44	GT:PL:GQ	1/1:104,15,0:12	0/0:0,15,136:13
Contig12432	118	G	A	101	DP=10;VDB=8.142971e-02;RPB=-1.482328e+00;AF1=0.5;AC1=2;DP4=4,1,3,2;MQ=37;FQ=101;PV4=1,1,0.26,0.23	GT:PL:GQ	1/1:141,15,0:12	0/0:0,15,141:13
Contig6570	620	C	T	112	DP=10;VDB=8.142971e-02;RPB=-5.553135e-01;AF1=0.2714;AC1=1;DP4=1,4,2,3;MQ=42;FQ=112;PV4=1,1,0.071,1	GT:PL:GQ	0/1:145,0,51:58	0/0:0,9,96:11
Contig6625	529	A	C	89.7	DP=10;VDB=8.150059e-02;RPB=1.077091e+00;AF1=0.4766;AC1=2;DP4=2,4,2,2;MQ=42;FQ=92.4;PV4=1,0.073,0.03,0.38	GT:PL:GQ	0/0:0,18,186:16	1/1:129,12,0:9
Contig15156	576	G	C	44.4	DP=10;VDB=8.150059e-02;RPB=1.170831e+00;AF1=0.4038;AC1=2;DP4=2,4,2,2;MQ=36;FQ=46.6;PV4=1,0.21,0.19,1	GT:PL:GQ	0/0:0,15,155:15	1/1:81,6,0:3
Contig15156	577	C	A	46.4	DP=10;VDB=8.150059e-02;RPB=1.170831e+00;AF1=0.4038;AC1=2;DP4=2,4,2,2;MQ=36;FQ=48.6;PV4=1,1,0.19,0.46	GT:PL:GQ	0/0:0,15,150:15	1/1:83,6,0:3
Contig18322	366	A	G	77.8	DP=10;VDB=8.150059e-02;RPB=-4.748531e-01;AF1=0.4844;AC1=2;DP4=4,1,0,4;MQ=42;FQ=80.3;PV4=0.048,1,1,1	GT:PL:GQ	0/0:0,15,128:13	1/1:117,12,0:9
Contig12696	793	C	T	74.7	DP=10;VDB=8.150059e-02;RPB=6.979834e-01;AF1=0.4766;AC1=2;DP4=2,4,1,3;MQ=42;FQ=77.4;PV4=1,0.2,0.12,0.37	GT:PL:GQ	0/0:0,18,175:16	1/1:114,12,0:9
Contig4691	122	A	G	87.7	DP=10;VDB=8.150059e-02;RPB=-6.979834e-01;AF1=0.4766;AC1=2;DP4=3,3,1,3;MQ=42;FQ=90.4;PV4=0.57,0.29,0.03,1	GT:PL:GQ	1/1:127,12,0:9	0/0:0,18,189:16
Locus_39323_Transcript_1/1_Confidence_1.000_Length_331	225	T	G	85.2	DP=10;VDB=8.150059e-02;RPB=7.971178e-01;AF1=0.2606;AC1=1;DP4=3,3,3,1;MQ=42;FQ=86.5;PV4=0.57,1,0.12,1	GT:PL:GQ	0/1:118,0,50:58	0/0:0,12,127:14
Locus_33351_Transcript_1/1_Confidence_1.000_Length_992	313	T	C	64.7	DP=10;VDB=8.150771e-02;RPB=4.691674e-01;AF1=0.4766;AC1=2;DP4=3,3,3,1;MQ=42;FQ=67.4;PV4=0.57,0.099,0.12,0.088	GT:PL:GQ	1/1:104,12,0:9	0/0:0,18,174:16
Locus_23858_Transcript_1/1_Confidence_1.000_Length_971	349	C	T	76.8	DP=10;VDB=8.150771e-02;RPB=9.286512e-01;AF1=0.4844;AC1=2;DP4=3,2,0,4;MQ=42;FQ=79.6;PV4=0.17,1,1,1	GT:PL:GQ	1/1:116,12,0:9	0/0:0,15,160:13
Contig10929	280	A	G	14.8	DP=10;VDB=8.192476e-02;RPB=-1.170831e+00;AF1=0.3679;AC1=1;DP4=4,2,4,0;MQ=18;FQ=16.8;PV4=0.47,1,1,1	GT:PL:GQ	0/1:49,3,0:5	0/0:0,10,67:10
Locus_46186_Transcript_1/1_Confidence_1.000_Length_227	130	A	C	36.9	DP=10;VDB=8.192476e-02;RPB=2.268540e-01;AF1=0.7153;AC1=3;DP4=4,1,2,2;MQ=36;FQ=42.1;PV4=0.52,1,0.0082,1	GT:PL:GQ	0/1:6,0,134:12	1/1:67,9,0:9
Contig2957	94	C	T	74.7	DP=10;VDB=8.192476e-02;RPB=4.691674e-01;AF1=0.4766;AC1=2;DP4=2,4,1,3;MQ=42;FQ=77.4;PV4=1,0.18,0.12,0.087	GT:PL:GQ	1/1:114,12,0:9	0/0:0,18,181:16
Locus_27027_Transcript_1/1_Confidence_1.000_Length_1027	69	C	T	89.7	DP=10;VDB=8.228250e-02;RPB=2.401103e+00;AF1=0.4766;AC1=2;DP4=5,1,3,1;MQ=42;FQ=92.4;PV4=1,1,1,0.32	GT:PL:GQ	1/1:129,12,0:9	0/0:0,18,159:16
Locus_31862_Transcript_1/1_Confidence_1.000_Length_1036	888	A	G	83.7	DP=10;VDB=8.228250e-02;RPB=4.691674e-01;AF1=0.4766;AC1=2;DP4=3,3,1,3;MQ=37;FQ=86.4;PV4=0.57,1,1,0.18	GT:PL:GQ	1/1:123,12,0:9	0/0:0,18,157:16
Contig11851	120	A	G	80.7	DP=10;VDB=8.228250e-02;RPB=-4.691674e-01;AF1=0.4766;AC1=2;DP4=3,3,1,3;MQ=42;FQ=83.4;PV4=0.57,0.17,0.03,1	GT:PL:GQ	1/1:120,12,0:9	0/0:0,18,186:16
Contig19875	552	A	G	93.7	DP=10;VDB=8.228250e-02;RPB=-4.691674e-01;AF1=0.4766;AC1=2;DP4=4,2,3,1;MQ=42;FQ=96.4;PV4=1,1,1,0.41	GT:PL:GQ	0/0:0,18,160:16	1/1:133,12,0:9
Locus_19059_Transcript_1/1_Confidence_1.000_Length_586	60	A	T	64.8	DP=10;VDB=8.228250e-02;RPB=-7.917240e-01;AF1=0.4844;AC1=2;DP4=5,0,4,0;MQ=42;FQ=67.6;PV4=1,0.14,0.045,0.33	GT:PL:GQ	0/0:0,15,131:13	1/1:104,12,0:9
Locus_46038_Transcript_1/1_Confidence_1.000_Length_208	172	G	A	70.7	DP=10;VDB=8.228788e-02;RPB=1.170831e+00;AF1=0.4766;AC1=2;DP4=5,1,0,4;MQ=36;FQ=73.4;PV4=0.048,0.12,1,0.31	GT:PL:GQ	0/0:0,18,133:16	1/1:110,12,0:9
Contig8107	716	T	A	37	DP=10;VDB=8.228788e-02;RPB=1.427508e+00;AF1=0.5539;AC1=2;DP4=2,0,1,3;MQ=41;FQ=23.4;PV4=0.4,0.23,0.16,1	GT:PL:GQ	1/1:75,10,1:7	0/0:0,6,57:5
Locus_32735_Transcript_1/1_Confidence_1.000_Length_709	620	G	A	59.1	DP=10;VDB=8.228788e-02;RPB=1.595751e+00;AF1=0.2557;AC1=1;DP4=1,5,0,4;MQ=41;FQ=60.4;PV4=1,1,0.12,0.41	GT:PL:GQ	0/1:92,0,21:29	0/0:0,15,126:17
Contig15285	54	T	A	13.7	DP=10;VDB=8.228788e-02;RPB=-7.971178e-01;AF1=0.7018;AC1=3;DP4=6,0,3,1;MQ=32;FQ=18.5;PV4=0.4,0.19,0.011,0.081	GT:PL:GQ	0/1:3,0,117:8	1/1:46,9,0:8
Contig6279	633	T	C	5.61	DP=10;VDB=8.229583e-02;RPB=1.482328e+00;AF1=0.5;AC1=2;DP4=2,3,3,2;MQ=28;FQ=7.97;PV4=1,0.062,0.00012,0.053	GT:PL:GQ	0/0:0,15,158:15	1/1:44,15,0:10
Contig9223	1003	G	A	107	DP=10;VDB=8.229583e-02;RPB=-4.474804e-01;AF1=0.5;AC1=2;DP4=2,3,1,4;MQ=39;FQ=107;PV4=1,1,1,1	GT:PL:GQ	1/1:147,15,0:12	0/0:0,15,146:13
Contig11989	941	T	C	94.2	DP=10;VDB=8.229583e-02;RPB=4.474804e-01;AF1=0.5;AC1=2;DP4=2,3,1,4;MQ=42;FQ=92.5;PV4=1,1,1,0.049	GT:PL:GQ	0/0:0,15,131:13	1/1:134,15,0:12
Locus_29666_Transcript_1/1_Confidence_1.000_Length_540	143	A	G	96.7	DP=10;VDB=8.259182e-02;RPB=-1.170831e+00;AF1=0.4766;AC1=2;DP4=3,3,2,2;MQ=40;FQ=99.4;PV4=1,0.12,1,0.43	GT:PL:GQ	0/0:0,18,167:16	1/1:136,12,0:9
Contig19661	821	G	A	52.2	DP=10;VDB=8.259182e-02;RPB=1.342535e+00;AF1=0.261;AC1=1;DP4=1,4,1,3;MQ=40;FQ=53.5;PV4=1,0.17,0.15,0.36	GT:PL:GQ	0/1:85,0,21:29	0/0:0,12,124:14
Locus_29186_Transcript_1/2_Confidence_0.667_Length_659	431	T	A	84.7	DP=10;VDB=8.284584e-02;RPB=4.691674e-01;AF1=0.4766;AC1=2;DP4=1,5,3,1;MQ=42;FQ=87.4;PV4=0.19,0.45,1,1	GT:PL:GQ	1/1:124,12,0:9	0/0:0,18,161:16
Contig9439	724	C	A	94.7	DP=10;VDB=8.284584e-02;RPB=4.691674e-01;AF1=0.4766;AC1=2;DP4=4,2,2,2;MQ=42;FQ=97.4;PV4=1,0.37,1,1	GT:PL:GQ	1/1:134,12,0:9	0/0:0,18,182:16
Locus_23907_Transcript_1/1_Confidence_1.000_Length_478	403	G	A	64.7	DP=10;VDB=8.284584e-02;RPB=-6.979834e-01;AF1=0.2933;AC1=1;DP4=3,3,1,3;MQ=36;FQ=66.1;PV4=0.57,1,1,0.38	GT:PL:GQ	0/1:97,0,87:92	0/0:0,6,25:8
Contig23103	25	G	C	54.7	DP=10;VDB=8.284584e-02;RPB=6.979834e-01;AF1=0.4766;AC1=2;DP4=2,4,2,2;MQ=37;FQ=57.4;PV4=1,1,0.036,1	GT:PL:GQ	1/1:94,12,0:9	0/0:0,18,172:16
Contig22259	670	A	G	56.2	DP=10;VDB=8.284584e-02;RPB=-7.971178e-01;AF1=0.2606;AC1=1;DP4=2,4,3,1;MQ=42;FQ=57.5;PV4=0.52,1,0.12,0.28	GT:PL:GQ	0/1:89,0,52:60	0/0:0,12,136:14
Locus_20474_Transcript_1/1_Confidence_1.000_Length_616	507	T	A	74.7	DP=10;VDB=8.284946e-02;RPB=4.691674e-01;AF1=0.4766;AC1=2;DP4=1,5,0,4;MQ=42;FQ=77.4;PV4=1,0.35,0.12,1	GT:PL:GQ	1/1:114,12,0:9	0/0:0,18,170:16
Locus_14632_Transcript_1/1_Confidence_1.000_Length_581	545	A	G	4.65	DP=10;VDB=8.284946e-02;RPB=-4.748531e-01;AF1=0.4844;AC1=2;DP4=1,4,3,1;MQ=32;FQ=6.69;PV4=0.21,1,0.014,1	GT:PL:GQ	0/0:0,15,129:16	1/1:42,12,0:6
Contig3737	79	T	C	66.7	DP=10;VDB=8.284946e-02;RPB=-6.979834e-01;AF1=0.4766;AC1=2;DP4=4,2,2,2;MQ=42;FQ=69.4;PV4=1,0.057,1,0.034	GT:PL:GQ	0/0:0,18,182:16	1/1:106,12,0:9
Contig14963	352	C	T	89.8	DP=10;VDB=8.284946e-02;RPB=-7.917240e-01;AF1=0.4844;AC1=2;DP4=2,3,3,1;MQ=42;FQ=92.6;PV4=0.52,0.27,0.15,0.12	GT:PL:GQ	1/1:129,12,0:9	0/0:0,15,162:13
Locus_7174_Transcript_1/1_Confidence_1.000_Length_1210	214	G	A	122	DP=10;VDB=8.299442e-02;RPB=-1.301794e+00;AF1=0.5;AC1=2;DP4=0,5,3,2;MQ=42;FQ=90.2;PV4=0.17,1,0.17,1	GT:PL:GQ	1/1:162,15,0:12	0/0:0,15,127:13
Contig18068	994	G	T	75.2	DP=10;VDB=8.299442e-02;RPB=-3.124934e-01;AF1=0.5;AC1=2;DP4=0,5,1,4;MQ=40;FQ=78.1;PV4=1,1,0.19,0.048	GT:PL:GQ	1/1:115,15,0:12	0/0:0,15,129:13
Contig5796	98	T	C	113	DP=10;VDB=8.299442e-02;RPB=-5.553135e-01;AF1=0.5;AC1=2;DP4=3,2,2,3;MQ=40;FQ=111;PV4=1,0.47,1,0.35	GT:PL:GQ	1/1:153,15,0:12	0/0:0,15,149:13
Locus_6721_Transcript_2/2_Confidence_0.600_Length_1097	1046	A	C	19.8	DP=10;VDB=8.304678e-02;RPB=-4.691674e-01;AF1=0.4468;AC1=2;DP4=3,3,2,2;MQ=35;FQ=22.2;PV4=1,0.26,0.00049,0.45	GT:PL:GQ	1/1:58,9,0:6	0/0:0,18,178:17
Contig10388	403	T	C	84.8	DP=10;VDB=8.304678e-02;RPB=-9.286512e-01;AF1=0.4844;AC1=2;DP4=2,3,3,1;MQ=40;FQ=87.5;PV4=0.52,1,1,0.25	GT:PL:GQ	1/1:124,12,0:9	0/0:0,15,140:13
Locus_32601_Transcript_1/1_Confidence_1.000_Length_791	597	A	T	8.7	DP=10;VDB=8.304678e-02;RPB=-9.286512e-01;AF1=0.7118;AC1=3;DP4=1,4,2,2;MQ=35;FQ=13.4;PV4=0.52,1,0.0063,1	GT:PL:GQ	0/1:5,0,114:10	1/1:39,9,0:8
Contig5195	272	T	C	72	DP=10;VDB=8.314073e-02;RPB=1.534291e+00;AF1=0.7068;AC1=3;DP4=1,1,1,4;MQ=39;FQ=19.3;PV4=1,1,0.29,0.21	GT:PL:GQ	0/1:78,0,50:50	1/1:30,6,0:7
Contig22902	610	C	T	82.2	DP=10;VDB=8.318607e-02;RPB=1.170831e+00;AF1=0.2606;AC1=1;DP4=5,1,3,1;MQ=42;FQ=83.5;PV4=1,0.032,1,0.38	GT:PL:GQ	0/1:115,0,54:62	0/0:0,12,136:14
Contig7707	225	T	C	69.7	DP=10;VDB=8.318607e-02;RPB=1.170831e+00;AF1=0.4766;AC1=2;DP4=2,4,2,2;MQ=42;FQ=72.4;PV4=1,0.12,0.03,1	GT:PL:GQ	0/0:0,18,168:16	1/1:109,12,0:9
Locus_36816_Transcript_1/1_Confidence_1.000_Length_1031	205	A	G	9.27	DP=10;VDB=8.318607e-02;RPB=1.595751e+00;AF1=0.4766;AC1=2;DP4=6,0,3,1;MQ=34;FQ=11.7;PV4=0.4,0.068,0.00011,1	GT:PL:GQ	1/1:48,12,0:8	0/0:0,18,150:17
Contig11736	310	G	A	40.5	DP=10;VDB=8.318607e-02;RPB=1.595751e+00;AF1=0.7018;AC1=3;DP4=6,0,1,3;MQ=38;FQ=45.4;PV4=0.033,1,0.016,1	GT:PL:GQ	1/1:73,9,0:9	0/1:3,0,119:9
Locus_36818_Transcript_1/1_Confidence_1.000_Length_768	648	A	C	98.7	DP=10;VDB=8.318607e-02;RPB=-2.092606e+00;AF1=0.4766;AC1=2;DP4=3,3,2,2;MQ=42;FQ=101;PV4=1,1,0.12,0.28	GT:PL:GQ	1/1:138,12,0:9	0/0:0,18,182:16
Contig12351	137	C	T	73.7	DP=10;VDB=8.318607e-02;RPB=-4.691674e-01;AF1=0.4766;AC1=2;DP4=0,6,4,0;MQ=42;FQ=76.4;PV4=0.0048,1,0.12,1	GT:PL:GQ	1/1:113,12,0:9	0/0:0,18,143:16
Contig15191	363	A	G	75.7	DP=10;VDB=8.318607e-02;RPB=-4.691674e-01;AF1=0.4766;AC1=2;DP4=4,2,1,3;MQ=30;FQ=25.4;PV4=0.52,0.27,1,1	GT:PL:GQ	0/0:0,18,62:16	1/1:115,12,0:9
Contig1400	408	T	C	85.8	DP=10;VDB=8.318607e-02;RPB=-7.917240e-01;AF1=0.4844;AC1=2;DP4=3,2,2,2;MQ=41;FQ=88.6;PV4=1,0.18,0.0056,1	GT:PL:GQ	0/0:0,15,158:13	1/1:125,12,0:9
Contig5531	340	A	G	71.7	DP=10;VDB=8.318607e-02;RPB=-7.971178e-01;AF1=0.4766;AC1=2;DP4=4,2,4,0;MQ=40;FQ=74.4;PV4=0.47,1,1,1	GT:PL:GQ	1/1:111,12,0:9	0/0:0,18,150:16
Contig9343	491	C	A	49.8	DP=10;VDB=8.318789e-02;RPB=-4.748531e-01;AF1=0.4844;AC1=2;DP4=1,4,3,1;MQ=39;FQ=52.6;PV4=0.21,1,0.13,0.46	GT:PL:GQ	1/1:89,12,0:9	0/0:0,15,138:13
Contig604	610	G	A	74.1	DP=10;VDB=8.318789e-02;RPB=-7.971178e-01;AF1=0.2555;AC1=1;DP4=0,6,2,2;MQ=42;FQ=75.4;PV4=0.13,0.13,1,0.39	GT:PL:GQ	0/1:107,0,24:32	0/0:0,15,127:17
Contig1757	27	A	G	46.7	DP=10;VDB=8.318789e-02;RPB=7.971178e-01;AF1=0.4766;AC1=2;DP4=4,2,4,0;MQ=39;FQ=49.4;PV4=0.47,1,0.095,1	GT:PL:GQ	0/0:0,18,161:16	1/1:86,12,0:9
Locus_40444_Transcript_1/1_Confidence_1.000_Length_392	266	G	C	71.7	DP=10;VDB=8.327157e-02;RPB=6.979834e-01;AF1=0.4766;AC1=2;DP4=2,4,3,1;MQ=40;FQ=74.4;PV4=0.52,1,0.1,1	GT:PL:GQ	0/0:0,18,186:16	1/1:111,12,0:9
Contig12917	92	A	G	27.9	DP=10;VDB=8.327248e-02;RPB=4.691674e-01;AF1=0.3709;AC1=2;DP4=3,3,3,1;MQ=35;FQ=29.8;PV4=0.57,1,0.16,1	GT:PL:GQ	0/0:0,1,89:4	0/1:59,0,57:58
Contig16821	1192	C	T	48.7	DP=10;VDB=8.327248e-02;RPB=4.691674e-01;AF1=0.4766;AC1=2;DP4=4,2,4,0;MQ=39;FQ=51.4;PV4=0.47,0.087,0.03,1	GT:PL:GQ	0/0:0,18,182:16	1/1:88,12,0:9
Contig22514	207	C	G	67.7	DP=10;VDB=8.327248e-02;RPB=6.979834e-01;AF1=0.4766;AC1=2;DP4=1,5,0,4;MQ=40;FQ=70.4;PV4=1,1,0.094,1	GT:PL:GQ	0/0:0,18,155:16	1/1:107,12,0:9
Contig11954	200	A	G	75.7	DP=10;VDB=8.327248e-02;RPB=6.979834e-01;AF1=0.4766;AC1=2;DP4=4,2,1,3;MQ=42;FQ=78.4;PV4=0.52,1,0.12,0.34	GT:PL:GQ	0/0:0,18,152:16	1/1:115,12,0:9
ENA|HX905543|HX905543.1	581	A	G	30.8	DP=10;VDB=8.330040e-02;RPB=1.237889e-01;AF1=0.2994;AC1=1;DP4=0,4,2,2;MQ=28;FQ=30.9;PV4=0.43,0.16,1,0.41	GT:PL:GQ	0/1:63,0,10:17	0/0:0,6,57:8
Locus_31571_Transcript_1/1_Confidence_1.000_Length_562	463	C	T	89.7	DP=10;VDB=8.330040e-02;RPB=2.092606e+00;AF1=0.4766;AC1=2;DP4=6,0,2,2;MQ=42;FQ=92;PV4=0.13,1,1,0.26	GT:PL:GQ	0/0:0,18,139:16	1/1:129,12,0:9
Locus_6721_Transcript_2/2_Confidence_0.600_Length_1097	1045	C	T	25.7	DP=10;VDB=8.330040e-02;RPB=-4.691674e-01;AF1=0.4766;AC1=2;DP4=3,3,2,2;MQ=35;FQ=28.4;PV4=1,0.26,0.00049,0.47	GT:PL:GQ	1/1:65,12,0:9	0/0:0,18,176:16
Contig15639	314	C	T	84.8	DP=10;VDB=8.330040e-02;RPB=4.748531e-01;AF1=0.4844;AC1=2;DP4=2,3,3,1;MQ=42;FQ=87.6;PV4=0.52,0.32,1,1	GT:PL:GQ	0/0:0,15,159:13	1/1:124,12,0:9
Contig531	20	C	T	54.2	DP=10;VDB=8.330040e-02;RPB=7.917240e-01;AF1=0.261;AC1=1;DP4=4,1,4,0;MQ=37;FQ=55.5;PV4=1,0.12,1,0.44	GT:PL:GQ	0/1:87,0,21:29	0/0:0,12,112:14
Contig10249	180	A	G	92.8	DP=10;VDB=8.330040e-02;RPB=7.917240e-01;AF1=0.4844;AC1=2;DP4=3,2,3,1;MQ=42;FQ=95.6;PV4=1,0.41,1,1	GT:PL:GQ	0/0:0,15,165:13	1/1:132,12,0:9
Contig11517	876	A	T	90.1	DP=10;VDB=8.348309e-02;RPB=1.477084e+00;AF1=0.5234;AC1=2;DP4=1,3,0,6;MQ=32;FQ=24.4;PV4=0.4,0.38,1,0.29	GT:PL:GQ	1/1:130,18,0:15	0/0:0,12,61:9
Contig22797	428	A	T	36.4	DP=10;VDB=8.348309e-02;RPB=-4.691674e-01;AF1=0.6035;AC1=2;DP4=2,2,5,1;MQ=32;FQ=40.4;PV4=0.5,0.27,0.0083,1	GT:PL:GQ	1/1:74,12,0:10	0/0:0,5,124:4
Contig8304	37	G	T	131	DP=10;VDB=8.348309e-02;RPB=6.510653e-01;AF1=0.7076;AC1=3;DP4=2,1,4,2;MQ=32;FQ=-5.3;PV4=1,1,1,1	GT:PL:GQ	0/1:108,0,27:27	1/1:59,6,0:7
Locus_26523_Transcript_1/1_Confidence_1.000_Length_1354	279	C	T	106	DP=10;VDB=8.382119e-02;RPB=1.342535e+00;AF1=0.5156;AC1=2;DP4=4,0,3,2;MQ=42;FQ=75.6;PV4=0.44,0.25,0.097,0.47	GT:PL:GQ	0/0:0,12,112:10	1/1:146,15,0:12
Contig11577	408	T	A	79.2	DP=10;VDB=8.396358e-02;RPB=-1.137245e+00;AF1=0.2612;AC1=1;DP4=3,2,1,4;MQ=40;FQ=80.5;PV4=0.52,1,0.17,1	GT:PL:GQ	0/1:112,0,19:27	0/0:0,12,120:14
Locus_41212_Transcript_1/2_Confidence_0.667_Length_590	344	G	A	29.7	DP=10;VDB=8.396358e-02;RPB=-1.137245e+00;AF1=0.6904;AC1=3;DP4=2,3,1,4;MQ=28;FQ=34.6;PV4=1,0.36,0.33,1	GT:PL:GQ	0/1:11,0,93:16	1/1:54,5,0:6
Contig10750	720	A	G	155	DP=10;VDB=8.453064e-02;RPB=-4.176424e-01;AF1=0.7473;AC1=3;DP4=1,2,5,2;MQ=40;FQ=62.3;PV4=0.5,0.32,0.18,0.076	GT:PL:GQ	0/1:27,0,94:35	1/1:166,18,0:20
Contig23357	375	A	G	112	DP=10;VDB=8.462522e-02;RPB=-1.137245e+00;AF1=0.5;AC1=2;DP4=4,1,1,4;MQ=42;FQ=106;PV4=0.21,1,0.071,1	GT:PL:GQ	0/0:0,15,143:13	1/1:152,15,0:12
Contig1238	810	C	T	62.4	DP=10;VDB=8.462522e-02;RPB=2.268540e-01;AF1=0.5156;AC1=2;DP4=3,1,2,3;MQ=32;FQ=65.6;PV4=0.52,0.0098,3.1e-09,0.3	GT:PL:GQ	0/0:0,12,136:10	1/1:102,15,0:12
Locus_8540_Transcript_1/1_Confidence_1.000_Length_718	591	T	C	110	DP=10;VDB=8.540571e-02;RPB=-1.482328e+00;AF1=0.5;AC1=2;DP4=2,3,2,3;MQ=40;FQ=111;PV4=1,0.16,1,1	GT:PL:GQ	1/1:150,15,0:12	0/0:0,15,151:13
Contig10600	1072	G	A	119	DP=10;VDB=8.553983e-02;RPB=-1.301794e+00;AF1=0.5;AC1=2;DP4=5,0,3,2;MQ=42;FQ=86.2;PV4=0.44,1,1,0.37	GT:PL:GQ	0/0:0,15,123:13	1/1:159,15,0:12
Contig12432	119	A	T	95.2	DP=10;VDB=8.553983e-02;RPB=-1.482328e+00;AF1=0.5;AC1=2;DP4=4,1,3,2;MQ=37;FQ=96.1;PV4=1,0.28,0.26,0.27	GT:PL:GQ	1/1:135,15,0:12	0/0:0,15,137:13
Contig20182	41	C	A	115	DP=10;VDB=8.553983e-02;RPB=-2.467613e+00;AF1=0.5;AC1=2;DP4=2,3,2,3;MQ=40;FQ=101;PV4=1,0.32,1,0.015	GT:PL:GQ	0/0:0,15,138:13	1/1:155,15,0:12
Contig20126	321	G	A	3.66	DP=10;VDB=8.553983e-02;RPB=-5.553135e-01;AF1=0.5;AC1=2;DP4=2,3,4,1;MQ=30;FQ=5.61;PV4=0.52,1,1.5e-05,1	GT:PL:GQ	0/0:0,15,164:16	1/1:41,15,0:8
Locus_40732_Transcript_1/1_Confidence_1.000_Length_244	61	G	A	59.3	DP=10;VDB=8.553984e-02;RPB=3.124934e-01;AF1=0.2714;AC1=1;DP4=3,2,3,2;MQ=39;FQ=60.8;PV4=1,0.26,0.15,1	GT:PL:GQ	0/0:0,9,97:11	0/1:92,0,46:53
Contig17240	1148	A	T	142	DP=10;VDB=8.564219e-02;RPB=1.694823e+00;AF1=0.6067;AC1=2;DP4=1,1,3,4;MQ=39;FQ=3.73;PV4=1,1,1,1	GT:PL:GQ	0/0:0,6,36:4	1/1:181,21,0:19
Locus_496_Transcript_8/10_Confidence_0.519_Length_1024	476	T	C	85.1	DP=10;VDB=8.593325e-02;RPB=4.691674e-01;AF1=0.5234;AC1=2;DP4=1,3,3,3;MQ=31;FQ=40.4;PV4=0.57,1,0.43,0.42	GT:PL:GQ	1/1:125,18,0:15	0/0:0,12,77:9
Contig16220	399	C	T	116	DP=10;VDB=8.616185e-02;RPB=-7.375224e-01;AF1=0.5;AC1=2;DP4=4,1,3,2;MQ=40;FQ=99.2;PV4=1,1,0.15,0.24	GT:PL:GQ	1/1:156,15,0:12	0/0:0,15,136:13
Contig15865	502	A	T	10.6	DP=10;VDB=8.629164e-02;RPB=-1.694178e+00;AF1=0.2625;AC1=1;DP4=4,1,2,3;MQ=33;FQ=11.9;PV4=0.52,0.17,0.0035,0.2	GT:PL:GQ	0/0:0,12,123:14	0/1:43,0,14:22
Contig18238	278	C	G	80	DP=10;VDB=8.629164e-02;RPB=9.286512e-01;AF1=0.7069;AC1=3;DP4=3,1,3,2;MQ=27;FQ=19.3;PV4=1,0.32,1,1	GT:PL:GQ	1/1:59,6,0:7	0/1:57,0,50:50
Contig18874	491	C	T	150	DP=10;VDB=8.641475e-02;RPB=-2.186229e+00;AF1=0.557;AC1=2;DP4=1,2,4,3;MQ=42;FQ=69.1;PV4=1,0.17,0.27,1	GT:PL:GQ	0/0:0,9,105:6	1/1:190,21,0:19
Contig18641	346	A	C	153	DP=10;VDB=8.761878e-02;RPB=-7.878529e-01;AF1=0.557;AC1=2;DP4=3,0,5,2;MQ=42;FQ=52.1;PV4=1,1,0.18,0.069	GT:PL:GQ	1/1:193,21,0:19	0/0:0,9,88:6
Contig4997	283	C	G	121	DP=10;VDB=8.771878e-02;RPB=1.137245e+00;AF1=0.5;AC1=2;DP4=1,4,2,3;MQ=42;FQ=97.2;PV4=1,1,1,1	GT:PL:GQ	1/1:161,15,0:12	0/0:0,15,134:13
Locus_47917_Transcript_1/1_Confidence_1.000_Length_506	227	A	T	90.4	DP=10;VDB=8.771878e-02;RPB=1.342535e+00;AF1=0.5156;AC1=2;DP4=3,1,0,5;MQ=42;FQ=90.1;PV4=0.048,0.44,1,1	GT:PL:GQ	1/1:130,15,0:12	0/0:0,12,129:10
Contig22709	1310	C	G	127	DP=10;VDB=8.816498e-02;RPB=1.077091e+00;AF1=0.5234;AC1=2;DP4=3,1,4,2;MQ=42;FQ=83.4;PV4=1,0.43,0.22,1	GT:PL:GQ	0/0:0,12,120:9	1/1:167,18,0:15
Contig18696	152	T	G	75.8	DP=10;VDB=8.828460e-02;RPB=0.000000e+00;AF1=0.7392;AC1=3;DP4=2,2,1,5;MQ=29;FQ=57.5;PV4=0.5,1,0.11,1	GT:PL:GQ	1/1:87,12,0:13	0/1:26,0,89:33
Contig17889	671	T	C	138	DP=10;VDB=8.828460e-02;RPB=-1.595751e+00;AF1=0.5234;AC1=2;DP4=1,3,4,2;MQ=42;FQ=77.4;PV4=0.52,1,1,0.18	GT:PL:GQ	0/0:0,12,114:9	1/1:178,18,0:15
Contig16692	1468	A	T	103	DP=10;VDB=8.892795e-02;RPB=5.553135e-01;AF1=0.5;AC1=2;DP4=4,1,1,4;MQ=33;FQ=50.2;PV4=0.21,0.12,1,0.017	GT:PL:GQ	0/0:0,15,87:13	1/1:143,15,0:12
ENA|HX906763|HX906763.1	147	C	T	87.2	DP=10;VDB=8.892796e-02;RPB=1.482328e+00;AF1=0.5;AC1=2;DP4=2,3,2,3;MQ=40;FQ=90.2;PV4=1,0.086,0.071,1	GT:PL:GQ	0/0:0,15,155:13	1/1:127,15,0:12
Contig15366	378	G	A	107	DP=10;VDB=8.965747e-02;RPB=2.467613e+00;AF1=0.5;AC1=2;DP4=1,4,2,3;MQ=40;FQ=93.1;PV4=1,0.14,1,1	GT:PL:GQ	0/0:0,15,130:13	1/1:147,15,0:12
Contig5106	159	C	T	100	DP=10;VDB=8.965747e-02;RPB=-4.474804e-01;AF1=0.5;AC1=2;DP4=3,2,1,4;MQ=40;FQ=97.8;PV4=0.52,1,0.15,1	GT:PL:GQ	0/0:0,15,136:13	1/1:140,15,0:12
Locus_16318_Transcript_2/2_Confidence_0.800_Length_1662	586	C	T	81	DP=10;VDB=8.965747e-02;RPB=-4.748531e-01;AF1=0.5123;AC1=2;DP4=1,3,2,3;MQ=37;FQ=71.9;PV4=1,0.11,1,1	GT:PL:GQ	1/1:119,10,0:7	0/0:0,9,107:8
Contig18620	740	T	C	89.2	DP=10;VDB=9.024709e-02;RPB=-7.375224e-01;AF1=0.5;AC1=2;DP4=2,3,1,4;MQ=38;FQ=92.2;PV4=1,0.057,0.038,1	GT:PL:GQ	1/1:129,15,0:12	0/0:0,15,165:13
Contig6086	248	A	G	119	DP=10;VDB=9.024709e-02;RPB=-9.005565e-01;AF1=0.5;AC1=2;DP4=4,1,3,2;MQ=42;FQ=116;PV4=1,0.054,1,1	GT:PL:GQ	0/0:0,15,154:13	1/1:159,15,0:12
Contig6858	657	A	C	148	DP=10;VDB=9.041166e-02;RPB=3.960091e-01;AF1=0.7394;AC1=3;DP4=3,0,3,3;MQ=41;FQ=48.5;PV4=0.46,1,0.034,0.17	GT:PL:GQ	0/1:54,0,80:61	1/1:131,12,0:13
Contig7527	1578	G	A	107	DP=10;VDB=9.052525e-02;RPB=6.979834e-01;AF1=0.5234;AC1=2;DP4=1,3,1,5;MQ=39;FQ=85.4;PV4=1,1,0.11,1	GT:PL:GQ	1/1:147,18,0:15	0/0:0,12,122:9
Contig17334	597	C	T	155	DP=10;VDB=9.061852e-02;RPB=-6.206015e-01;AF1=0.557;AC1=2;DP4=2,1,5,2;MQ=40;FQ=49.1;PV4=1,1,1,1	GT:PL:GQ	0/0:0,9,85:6	1/1:195,21,0:19
Contig2321	957	G	C	104	DP=10;VDB=9.071144e-02;RPB=4.474804e-01;AF1=0.5;AC1=2;DP4=3,2,2,3;MQ=42;FQ=107;PV4=1,0.054,1,0.4	GT:PL:GQ	0/0:0,15,165:13	1/1:144,15,0:12
Contig21852	925	T	C	112	DP=10;VDB=9.080737e-02;RPB=2.268540e-01;AF1=0.5156;AC1=2;DP4=2,2,4,1;MQ=42;FQ=104;PV4=0.52,0.18,1,1	GT:PL:GQ	0/0:0,12,141:10	1/1:152,15,0:12
Contig2979	198	C	T	97.2	DP=10;VDB=9.080737e-02;RPB=-4.474804e-01;AF1=0.5;AC1=2;DP4=3,2,3,2;MQ=40;FQ=99.2;PV4=1,1,0.14,1	GT:PL:GQ	1/1:137,15,0:12	0/0:0,15,143:13
Contig7656	928	A	G	79.2	DP=10;VDB=9.080737e-02;RPB=5.553135e-01;AF1=0.5;AC1=2;DP4=3,2,0,5;MQ=40;FQ=82.2;PV4=0.17,1,0.17,1	GT:PL:GQ	0/0:0,15,154:13	1/1:119,15,0:12
Contig7173	1066	G	T	25.4	DP=10;VDB=9.124551e-02;RPB=-3.960091e-01;AF1=0.3459;AC1=1;DP4=2,1,5,1;MQ=25;FQ=11.6;PV4=1,1,0.17,1	GT:PL:GQ	0/0:0,6,40:7	0/1:57,0,1:8
Locus_20919_Transcript_1/1_Confidence_1.000_Length_1269	580	C	G	54.2	DP=10;VDB=9.133768e-02;RPB=1.137245e+00;AF1=0.5;AC1=2;DP4=0,5,4,1;MQ=35;FQ=57.2;PV4=0.048,1,0.0064,1	GT:PL:GQ	0/0:0,15,125:13	1/1:94,15,0:12
Locus_21180_Transcript_1/1_Confidence_1.000_Length_1034	37	A	G	138	DP=10;VDB=9.135269e-02;RPB=-1.694823e+00;AF1=0.6066;AC1=2;DP4=1,1,3,4;MQ=40;FQ=18.4;PV4=1,1,0.31,0.49	GT:PL:GQ	1/1:177,21,0:19	0/0:0,6,53:4
Contig6279	636	G	C	5.61	DP=10;VDB=9.183749e-02;RPB=1.482328e+00;AF1=0.5;AC1=2;DP4=2,3,3,2;MQ=28;FQ=7.97;PV4=1,0.1,0.00012,0.073	GT:PL:GQ	0/0:0,15,155:15	1/1:44,15,0:10
Contig18548	1091	C	T	139	DP=10;VDB=9.184258e-02;RPB=7.971178e-01;AF1=0.5234;AC1=2;DP4=2,2,3,3;MQ=42;FQ=94.4;PV4=1,0.46,1,0.13	GT:PL:GQ	0/0:0,12,131:9	1/1:179,18,0:15
Contig23335	25	G	A	36.4	DP=10;VDB=9.222646e-02;RPB=-1.694178e+00;AF1=0.2717;AC1=1;DP4=5,0,5,0;MQ=26;FQ=32.3;PV4=1,0.31,1,0.07	GT:PL:GQ	0/1:69,0,23:30	0/0:0,9,42:11
Locus_12996_Transcript_1/1_Confidence_1.000_Length_421	213	C	T	121	DP=10;VDB=9.230623e-02;RPB=1.137245e+00;AF1=0.5;AC1=2;DP4=3,2,2,3;MQ=41;FQ=113;PV4=1,1,0.002,1	GT:PL:GQ	0/0:0,15,150:13	1/1:161,15,0:12
Contig12871	787	G	T	87.2	DP=10;VDB=9.230623e-02;RPB=1.301794e+00;AF1=0.261;AC1=1;DP4=2,3,0,5;MQ=42;FQ=88.5;PV4=0.44,1,0.071,0.016	GT:PL:GQ	0/1:120,0,21:29	0/0:0,12,133:14
Contig4053	130	C	G	37.2	DP=10;VDB=9.230623e-02;RPB=-3.124934e-01;AF1=0.5;AC1=2;DP4=3,2,3,2;MQ=35;FQ=40.2;PV4=1,0.33,0.018,0.082	GT:PL:GQ	1/1:77,15,0:12	0/0:0,15,160:13
Contig9823	241	C	A	80.4	DP=10;VDB=9.230623e-02;RPB=5.553135e-01;AF1=0.274;AC1=1;DP4=1,4,3,2;MQ=34;FQ=75.6;PV4=0.52,1,0.33,1	GT:PL:GQ	0/1:113,0,13:20	0/0:0,9,95:11
Contig5326	547	T	C	105	DP=10;VDB=9.230623e-02;RPB=5.553135e-01;AF1=0.5;AC1=2;DP4=2,3,2,3;MQ=40;FQ=108;PV4=1,0.19,0.14,0.44	GT:PL:GQ	1/1:145,15,0:12	0/0:0,15,157:13
Contig5084	386	A	G	89.2	DP=10;VDB=9.253667e-02;RPB=1.077091e+00;AF1=0.7286;AC1=3;DP4=0,4,6,0;MQ=38;FQ=63.8;PV4=0.0048,0.2,0.11,0.058	GT:PL:GQ	0/1:67,0,95:74	1/1:59,9,0:10
Contig6878	128	C	T	110	DP=10;VDB=9.264363e-02;RPB=-1.077091e+00;AF1=0.5234;AC1=2;DP4=2,2,3,3;MQ=38;FQ=87.4;PV4=1,1,0.12,1	GT:PL:GQ	0/0:0,12,124:9	1/1:150,18,0:15
Contig9726	353	A	G	98.4	DP=10;VDB=9.266921e-02;RPB=9.286512e-01;AF1=0.2719;AC1=1;DP4=1,3,3,2;MQ=42;FQ=92;PV4=0.52,0.18,1,0.065	GT:PL:GQ	0/1:131,0,21:28	0/0:0,9,103:11
Locus_36058_Transcript_1/1_Confidence_1.000_Length_678	291	G	A	120	DP=10;VDB=9.274344e-02;RPB=3.124934e-01;AF1=0.5;AC1=2;DP4=4,1,2,3;MQ=42;FQ=116;PV4=0.52,0.33,0.071,1	GT:PL:GQ	0/0:0,15,154:13	1/1:160,15,0:12
Locus_32021_Transcript_1/2_Confidence_0.667_Length_850	813	A	C	112	DP=10;VDB=9.308003e-02;RPB=4.748531e-01;AF1=0.7392;AC1=3;DP4=2,2,3,2;MQ=36;FQ=38.5;PV4=1,1,1,0.13	GT:PL:GQ	0/1:24,0,70:31	1/1:125,12,0:13
Locus_54082_Transcript_1/1_Confidence_1.000_Length_351	117	G	A	61.2	DP=10;VDB=9.345846e-02;RPB=-7.375224e-01;AF1=0.5;AC1=2;DP4=4,1,2,3;MQ=42;FQ=64.2;PV4=0.52,0.011,1,0.2	GT:PL:GQ	0/0:0,15,144:13	1/1:101,15,0:12
Contig4677	800	G	T	112	DP=10;VDB=9.352133e-02;RPB=7.573522e-01;AF1=0.5455;AC1=2;DP4=3,0,4,1;MQ=42;FQ=49.4;PV4=1,1,1,1	GT:PL:GQ	0/0:0,9,85:7	1/1:151,15,0:12
Contig3814	455	C	T	98.4	DP=10;VDB=9.352133e-02;RPB=7.917240e-01;AF1=0.5156;AC1=2;DP4=2,2,2,3;MQ=42;FQ=96.9;PV4=1,0.11,1,1	GT:PL:GQ	0/0:0,12,135:10	1/1:138,15,0:12
Contig12570	401	A	G	73	DP=10;VDB=9.377485e-02;RPB=6.527912e-01;AF1=0.7338;AC1=3;DP4=0,2,4,4;MQ=28;FQ=-5.7;PV4=0.47,0.27,1,0.16	GT:PL:GQ	0/1:60,0,27:26	1/1:50,10,0:11
Contig11413	696	T	C	115	DP=10;VDB=9.380409e-02;RPB=1.137245e+00;AF1=0.5;AC1=2;DP4=3,2,2,3;MQ=42;FQ=118;PV4=1,0.11,1,0.27	GT:PL:GQ	1/1:155,15,0:12	0/0:0,15,167:13
Contig11974	355	C	T	112	DP=10;VDB=9.380409e-02;RPB=3.124934e-01;AF1=0.5;AC1=2;DP4=2,3,2,3;MQ=42;FQ=113;PV4=1,0.48,1,1	GT:PL:GQ	0/0:0,15,154:13	1/1:152,15,0:12
Locus_7123_Transcript_3/3_Confidence_0.500_Length_1768	205	T	G	71.5	DP=10;VDB=9.380409e-02;RPB=-3.124934e-01;AF1=0.7244;AC1=3;DP4=4,1,5,0;MQ=37;FQ=76.6;PV4=1,1,0.24,0.38	GT:PL:GQ	1/1:103,12,0:12	0/1:5,0,119:11
Contig10929	275	C	T	33.5	DP=10;VDB=9.381621e-02;RPB=1.606976e+00;AF1=0.5532;AC1=2;DP4=3,0,5,2;MQ=18;FQ=16.3;PV4=1,0.021,0.058,1	GT:PL:GQ	0/0:0,9,52:7	1/1:73,18,0:16
Locus_32601_Transcript_1/1_Confidence_1.000_Length_791	588	C	A	47.2	DP=10;VDB=9.386119e-02;RPB=-5.553135e-01;AF1=0.7285;AC1=3;DP4=1,4,2,3;MQ=36;FQ=52.8;PV4=1,1,0.017,1	GT:PL:GQ	0/1:38,0,132:45	1/1:46,9,0:10
Contig10573	203	A	G	103	DP=10;VDB=9.398242e-02;RPB=4.691674e-01;AF1=0.5234;AC1=2;DP4=1,3,2,4;MQ=35;FQ=95.1;PV4=1,1,0.013,0.18	GT:PL:GQ	0/0:0,12,132:9	1/1:143,18,0:15
Contig7272	158	G	T	128	DP=10;VDB=9.411655e-02;RPB=1.301794e+00;AF1=0.5;AC1=2;DP4=2,3,3,2;MQ=37;FQ=53.2;PV4=1,1,1,1	GT:PL:GQ	0/0:0,15,90:13	1/1:168,15,0:12
Contig8744	130	A	C	106	DP=10;VDB=9.411655e-02;RPB=-1.342535e+00;AF1=0.5156;AC1=2;DP4=2,2,3,2;MQ=42;FQ=101;PV4=1,0.21,0.097,1	GT:PL:GQ	0/0:0,12,138:10	1/1:146,15,0:12
Contig23334	932	C	T	12.5	DP=10;VDB=9.411655e-02;RPB=4.474804e-01;AF1=0.5;AC1=2;DP4=4,1,1,4;MQ=29;FQ=15.3;PV4=0.21,0.35,0.0012,0.47	GT:PL:GQ	1/1:52,15,0:11	0/0:0,15,132:13
Contig6930	1477	G	A	95.2	DP=10;VDB=9.411656e-02;RPB=4.474804e-01;AF1=0.5;AC1=2;DP4=4,1,3,2;MQ=40;FQ=97.9;PV4=1,1,0.17,0.25	GT:PL:GQ	1/1:135,15,0:12	0/0:0,15,146:13
Contig10884	2	G	A	5.46	DP=10;VDB=9.421102e-03;RPB=0.000000e+00;AF1=0.4999;AC1=2;DP4=5,1,4,0;MQ=32;FQ=7.81;PV4=1,1,0.057,1	GT:PL:GQ	0/1:34,0,132:33	0/0:0,0,0:3
Contig22490	2	G	C,T	31.4	DP=10;VDB=9.421102e-03;RPB=-8.293682e-01;AF1=0.6799;AC1=3;DP4=1,0,2,2;MQ=30;FQ=-16;PV4=1,0.27,1,0.25	GT:PL:GQ	0/1:31,0,14,34,20,50:15	1/1:52,20,17,35,0,32:4
Contig1815	726	G	T	98.2	DP=10;VDB=9.439551e-02;RPB=-1.482328e+00;AF1=0.5;AC1=2;DP4=1,4,2,3;MQ=42;FQ=97.7;PV4=1,0.37,0.071,0.36	GT:PL:GQ	0/0:0,15,137:13	1/1:138,15,0:12
Contig19426	264	A	G	109	DP=10;VDB=9.439551e-02;RPB=1.680491e+00;AF1=0.5156;AC1=2;DP4=1,3,3,2;MQ=40;FQ=92.6;PV4=0.52,1,0.18,0.48	GT:PL:GQ	0/0:0,12,129:10	1/1:149,15,0:12
Locus_36539_Transcript_1/1_Confidence_1.000_Length_472	253	A	G	111	DP=10;VDB=9.439551e-02;RPB=4.474804e-01;AF1=0.5;AC1=2;DP4=2,3,2,3;MQ=42;FQ=114;PV4=1,0.26,0.17,0.33	GT:PL:GQ	1/1:151,15,0:12	0/0:0,15,162:13
Contig4546	164	G	T	124	DP=10;VDB=9.439551e-02;RPB=-7.917240e-01;AF1=0.5156;AC1=2;DP4=4,0,3,2;MQ=42;FQ=63.6;PV4=0.44,1,1,0.2	GT:PL:GQ	1/1:164,15,0:12	0/0:0,12,100:10
Contig14558	107	C	T	13.2	DP=10;VDB=9.444087e-02;RPB=-1.694178e+00;AF1=1;AC1=4;DP4=5,0,5,0;MQ=19;FQ=-27.4;PV4=1,1,1,0.034	GT:PL:GQ	0/1:0,0,0:3	1/1:43,3,0:4
Contig9067	179	C	T	110	DP=10;VDB=9.444087e-02;RPB=-7.375224e-01;AF1=0.5;AC1=2;DP4=1,4,1,4;MQ=41;FQ=102;PV4=1,1,1,0.098	GT:PL:GQ	1/1:150,15,0:12	0/0:0,15,139:13
Contig12121	228	C	T	90.7	DP=10;VDB=9.464066e-02;RPB=4.474804e-01;AF1=0.2931;AC1=1;DP4=2,3,3,2;MQ=40;FQ=91.6;PV4=1,1,0.14,0.27	GT:PL:GQ	0/1:123,0,63:70	0/0:0,6,68:8
Contig16787	687	C	T	121	DP=10;VDB=9.468006e-02;RPB=-4.474804e-01;AF1=0.5;AC1=2;DP4=5,0,3,2;MQ=41;FQ=90.2;PV4=0.44,0.39,1,1	GT:PL:GQ	0/0:0,15,127:13	1/1:161,15,0:12
Locus_33526_Transcript_1/1_Confidence_1.000_Length_522	111	C	T	116	DP=10;VDB=9.468006e-02;RPB=-7.375224e-01;AF1=0.5;AC1=2;DP4=3,2,2,3;MQ=42;FQ=116;PV4=1,1,1,0.046	GT:PL:GQ	0/0:0,15,156:13	1/1:156,15,0:12
Contig21471	68	C	G	65.4	DP=10;VDB=9.468006e-02;RPB=9.286512e-01;AF1=0.5156;AC1=2;DP4=3,1,2,3;MQ=26;FQ=9.2;PV4=0.52,1,1,0.28	GT:PL:GQ	1/1:105,15,0:12	0/0:0,12,45:10
Contig18796	91	A	T	20.4	DP=10;VDB=9.468006e-02;RPB=9.837446e-01;AF1=0.7403;AC1=3;DP4=0,2,3,2;MQ=24;FQ=-16.3;PV4=0.43,0.32,1,0.26	GT:PL:GQ	1/1:27,9,0:10	0/1:30,0,15:14
Contig12576	375	G	A	64.2	DP=10;VDB=9.485172e-02;RPB=1.301794e+00;AF1=0.2612;AC1=1;DP4=1,4,5,0;MQ=42;FQ=65.5;PV4=0.048,0.35,0.17,1	GT:PL:GQ	0/1:97,0,19:27	0/0:0,12,112:14
Contig10410	97	C	T	111	DP=10;VDB=9.485172e-02;RPB=1.301794e+00;AF1=0.739;AC1=3;DP4=2,3,3,2;MQ=40;FQ=105;PV4=1,0.23,1,0.02	GT:PL:GQ	0/1:21,0,137:28	1/1:127,12,0:13
Contig13487	158	A	C	115	DP=10;VDB=9.488514e-02;RPB=2.467613e+00;AF1=0.6959;AC1=3;DP4=3,2,2,3;MQ=37;FQ=41.4;PV4=1,1,1,1	GT:PL:GQ	1/1:100,5,0:6	0/1:51,0,72:57
Contig5256	561	A	C	109	DP=10;VDB=9.488514e-02;RPB=9.005565e-01;AF1=0.5;AC1=2;DP4=1,4,3,2;MQ=42;FQ=112;PV4=0.52,0.11,1,0.35	GT:PL:GQ	0/0:0,15,160:13	1/1:149,15,0:12
Locus_47316_Transcript_1/1_Confidence_1.000_Length_372	76	G	A	91.2	DP=10;VDB=9.502847e-02;RPB=9.005565e-01;AF1=0.5;AC1=2;DP4=2,3,4,1;MQ=39;FQ=88.8;PV4=0.52,1,1,1	GT:PL:GQ	0/0:0,15,127:13	1/1:131,15,0:12
Contig7293	193	C	A	112	DP=10;VDB=9.505586e-02;RPB=-1.137245e+00;AF1=0.5;AC1=2;DP4=2,3,2,3;MQ=42;FQ=115;PV4=1,0.2,0.071,0.17	GT:PL:GQ	0/0:0,15,164:13	1/1:152,15,0:12
Locus_20919_Transcript_1/1_Confidence_1.000_Length_1269	610	A	G	62.2	DP=10;VDB=9.505586e-02;RPB=4.474804e-01;AF1=0.5;AC1=2;DP4=0,5,3,2;MQ=35;FQ=65.2;PV4=0.17,1,0.0064,0.097	GT:PL:GQ	0/0:0,15,120:13	1/1:102,15,0:12
Locus_33578_Transcript_1/1_Confidence_1.000_Length_565	349	T	A	71.4	DP=10;VDB=9.505586e-02;RPB=-4.748531e-01;AF1=0.5156;AC1=2;DP4=4,0,1,4;MQ=39;FQ=74;PV4=0.048,0.05,0.16,0.48	GT:PL:GQ	0/0:0,12,119:10	1/1:111,15,0:12
Contig19604	399	T	C	19.3	DP=10;VDB=9.505586e-02;RPB=4.748531e-01;AF1=0.7029;AC1=3;DP4=0,4,0,5;MQ=31;FQ=24.3;PV4=1,1,0.0012,0.12	GT:PL:GQ	0/1:12,0,86:18	1/1:43,6,0:7
Contig17874	84	A	T	98.2	DP=10;VDB=9.517072e-02;RPB=-3.124934e-01;AF1=0.5;AC1=2;DP4=2,3,2,3;MQ=42;FQ=101;PV4=1,0.015,1,0.054	GT:PL:GQ	1/1:138,15,0:12	0/0:0,15,163:13
Contig8012	751	G	C	117	DP=10;VDB=9.517072e-02;RPB=-9.005565e-01;AF1=0.5;AC1=2;DP4=3,2,3,2;MQ=42;FQ=114;PV4=1,1,1,1	GT:PL:GQ	1/1:157,15,0:12	0/0:0,15,152:13
Locus_6144_Transcript_1/2_Confidence_0.667_Length_545	44	A	G	8.94	DP=10;VDB=9.519206e-02;RPB=1.482328e+00;AF1=0.2714;AC1=1;DP4=1,4,4,1;MQ=31;FQ=10.2;PV4=0.21,0.068,0.074,1	GT:PL:GQ	0/1:41,0,38:38	0/0:0,9,93:11
Contig7272	157	C	T	48.2	DP=10;VDB=9.519206e-02;RPB=-1.482328e+00;AF1=0.5;AC1=2;DP4=3,2,2,3;MQ=37;FQ=51.2;PV4=1,0.026,0.068,0.088	GT:PL:GQ	1/1:88,15,0:12	0/0:0,15,165:13
Contig426	693	A	G	113	DP=10;VDB=9.519206e-02;RPB=3.124934e-01;AF1=0.5;AC1=2;DP4=1,4,1,4;MQ=42;FQ=112;PV4=1,1,1,0.49	GT:PL:GQ	1/1:153,15,0:12	0/0:0,15,151:13
Contig16656	714	A	G	120	DP=10;VDB=9.527831e-02;RPB=-1.137245e+00;AF1=0.5;AC1=2;DP4=2,3,3,2;MQ=41;FQ=121;PV4=1,1,0.002,0.23	GT:PL:GQ	0/0:0,15,161:13	1/1:160,15,0:12
Contig5245	221	G	A	91.2	DP=10;VDB=9.529357e-02;RPB=1.694178e+00;AF1=0.5;AC1=2;DP4=3,2,0,5;MQ=42;FQ=94.1;PV4=0.17,1,1,0.15	GT:PL:GQ	1/1:131,15,0:12	0/0:0,15,148:13
Contig10713	167	T	C	121	DP=10;VDB=9.535112e-02;RPB=-1.482328e+00;AF1=0.5;AC1=2;DP4=1,4,3,2;MQ=40;FQ=90.2;PV4=0.52,1,1,1	GT:PL:GQ	0/0:0,15,127:13	1/1:161,15,0:12
Contig3226	923	G	A	65.2	DP=10;VDB=9.535112e-02;RPB=-7.375224e-01;AF1=0.5;AC1=2;DP4=1,4,3,2;MQ=33;FQ=46.2;PV4=0.52,1,1,0.49	GT:PL:GQ	0/0:0,15,83:13	1/1:105,15,0:12
Locus_19512_Transcript_1/1_Confidence_1.000_Length_1173	169	G	A	106	DP=10;VDB=9.536029e-02;RPB=1.137245e+00;AF1=0.5;AC1=2;DP4=2,3,4,1;MQ=42;FQ=107;PV4=0.52,1,0.071,1	GT:PL:GQ	0/0:0,15,149:13	1/1:146,15,0:12
Contig2476	620	T	C	71	DP=10;VDB=9.536029e-02;RPB=1.301794e+00;AF1=0.7069;AC1=3;DP4=3,2,1,4;MQ=37;FQ=76.2;PV4=0.52,0.17,0.0093,0.21	GT:PL:GQ	0/1:63,0,143:69	1/1:44,6,0:7
Contig19003	289	T	C	108	DP=10;VDB=9.536029e-02;RPB=-1.680491e+00;AF1=0.5156;AC1=2;DP4=2,2,2,3;MQ=42;FQ=95.5;PV4=1,0.23,0.2,1	GT:PL:GQ	0/0:0,12,132:10	1/1:148,15,0:12
Contig10047	246	T	C	110	DP=10;VDB=9.536029e-02;RPB=3.124934e-01;AF1=0.5;AC1=2;DP4=0,5,2,3;MQ=39;FQ=77.2;PV4=0.44,0.12,1,0.49	GT:PL:GQ	0/0:0,15,114:13	1/1:150,15,0:12
Contig5184	119	T	C	119	DP=10;VDB=9.536029e-02;RPB=7.375224e-01;AF1=0.5;AC1=2;DP4=2,3,3,2;MQ=40;FQ=113;PV4=1,0.33,1,0.081	GT:PL:GQ	0/0:0,15,150:13	1/1:159,15,0:12
Locus_30061_Transcript_1/1_Confidence_1.000_Length_387	367	T	C	113	DP=10;VDB=9.580731e-03;RPB=1.477084e+00;AF1=0.5234;AC1=2;DP4=2,2,2,4;MQ=37;FQ=35.4;PV4=1,0.19,1,0.033	GT:PL:GQ	0/0:0,12,72:9	1/1:153,18,0:15
Locus_31774_Transcript_1/1_Confidence_1.000_Length_810	344	A	G	118	DP=10;VDB=9.646954e-02;RPB=-1.077091e+00;AF1=0.2723;AC1=1;DP4=2,2,4,2;MQ=42;FQ=90.8;PV4=1,0.14,0.22,0.024	GT:PL:GQ	0/1:151,0,18:25	0/0:0,9,104:11
Locus_36984_Transcript_1/1_Confidence_1.000_Length_629	144	T	C	114	DP=10;VDB=9.646954e-02;RPB=6.979834e-01;AF1=0.5234;AC1=2;DP4=1,3,2,4;MQ=39;FQ=79.4;PV4=1,1,0.1,1	GT:PL:GQ	1/1:154,18,0:15	0/0:0,12,116:9
Contig1964	83	T	G	149	DP=10;VDB=9.657579e-02;RPB=4.176424e-01;AF1=0.557;AC1=2;DP4=1,2,3,4;MQ=42;FQ=68.1;PV4=1,0.27,1,1	GT:PL:GQ	0/0:0,9,104:6	1/1:189,21,0:19
Contig12540	1279	T	G	129	DP=10;VDB=9.696014e-02;RPB=6.510653e-01;AF1=0.7393;AC1=3;DP4=2,1,2,4;MQ=42;FQ=52.5;PV4=0.52,0.34,0.26,0.47	GT:PL:GQ	0/1:38,0,84:45	1/1:128,12,0:13
Contig22603	902	G	C	107	DP=10;VDB=9.807275e-02;RPB=-4.691674e-01;AF1=0.5234;AC1=2;DP4=0,4,2,4;MQ=35;FQ=73.4;PV4=0.47,0.04,0.28,1	GT:PL:GQ	0/0:0,12,110:9	1/1:147,18,0:15
Contig1988	462	C	T	116	DP=10;VDB=9.807275e-02;RPB=4.691674e-01;AF1=0.5234;AC1=2;DP4=1,3,2,4;MQ=35;FQ=57.4;PV4=1,0.11,1,0.1	GT:PL:GQ	0/0:0,12,94:9	1/1:156,18,0:15
Locus_33718_Transcript_1/1_Confidence_1.000_Length_660	407	C	T	68.1	DP=10;VDB=9.855508e-02;RPB=3.159688e-01;AF1=0.6066;AC1=2;DP4=0,2,2,5;MQ=30;FQ=31.3;PV4=1,0.39,0.015,0.18	GT:PL:GQ	1/1:107,21,0:19	0/0:0,6,66:4
Contig10574	573	A	C	32.9	DP=10;VDB=9.855508e-02;RPB=4.176424e-01;AF1=0.7375;AC1=3;DP4=1,2,2,5;MQ=25;FQ=29.9;PV4=1,0.13,0.14,1	GT:PL:GQ	0/1:14,0,62:21	1/1:56,12,0:13
Contig10113	384	A	G	125	DP=10;VDB=9.868300e-02;RPB=4.691674e-01;AF1=0.5234;AC1=2;DP4=3,1,4,2;MQ=39;FQ=92.4;PV4=1,0.34,0.1,0.17	GT:PL:GQ	1/1:165,18,0:15	0/0:0,12,129:9
Contig11291	1066	C	T	13.3	DP=10;VDB=9.891930e-03;RPB=1.170831e+00;AF1=0.5234;AC1=2;DP4=2,2,1,5;MQ=19;FQ=15.4;PV4=0.5,1,0.27,0.31	GT:PL:GQ	0/0:0,12,58:10	1/1:53,18,0:15
Contig11975	344	A	G	139	DP=10;VDB=9.892303e-02;RPB=8.217058e-01;AF1=0.7447;AC1=3;DP4=2,0,5,2;MQ=42;FQ=19.4;PV4=1,0.28,1,0.088	GT:PL:GQ	0/1:63,0,51:50	1/1:114,15,0:17
Locus_21924_Transcript_1/1_Confidence_1.000_Length_1124	621	A	G	132	DP=10;VDB=9.911300e-02;RPB=4.691674e-01;AF1=0.5234;AC1=2;DP4=1,3,4,2;MQ=41;FQ=91.4;PV4=0.52,1,0.22,0.33	GT:PL:GQ	0/0:0,12,128:9	1/1:172,18,0:15
Locus_40388_Transcript_1/1_Confidence_1.000_Length_631	569	A	G	140	DP=10;VDB=9.968024e-02;RPB=2.092606e+00;AF1=0.5234;AC1=2;DP4=1,3,3,3;MQ=37;FQ=60.4;PV4=0.57,0.37,1,0.056	GT:PL:GQ	0/0:0,12,97:9	1/1:180,18,0:15
Contig22544	307	C	T	109	DP=10;VDB=9.968024e-02;RPB=4.691674e-01;AF1=0.2727;AC1=1;DP4=0,4,3,3;MQ=41;FQ=72.8;PV4=0.2,0.41,0.22,0.36	GT:PL:GQ	0/1:142,0,16:23	0/0:0,9,88:11
Contig1455	149	C	T	129	DP=10;VDB=9.968024e-02;RPB=-4.691674e-01;AF1=0.5234;AC1=2;DP4=3,1,4,2;MQ=42;FQ=70.4;PV4=1,1,0.12,0.47	GT:PL:GQ	1/1:169,18,0:15	0/0:0,12,107:9
Contig5256	967	C	T	33	DP=100;VDB=1.023479e-01;RPB=2.361881e+00;AF1=0.25;AC1=1;DP4=56,33,1,8;MQ=41;FQ=34.2;PV4=0.0037,0.2,6.9e-09,1	GT:PL:GQ	0/1:66,0,255:64	0/0:0,166,255:99
Locus_9100_Transcript_2/2_Confidence_0.800_Length_1102	554	A	T	214	DP=100;VDB=1.049235e-03;RPB=-7.972370e-01;AF1=0.5;AC1=2;DP4=21,37,7,29;MQ=42;FQ=217;PV4=0.11,1,0.0094,0.25	GT:PL:GQ	0/0:0,159,255:99	1/1:255,105,0:99
Contig11768	1168	C	T	999	DP=100;VDB=1.051460e-01;RPB=1.316935e-01;AF1=0.5;AC1=2;DP4=23,29,25,21;MQ=41;FQ=217;PV4=0.42,0.39,0.037,1	GT:PL:GQ	1/1:255,68,0:65	0/0:0,148,255:99
Contig12947	1489	C	T	113	DP=100;VDB=1.144711e-01;RPB=-1.793274e-01;AF1=0.25;AC1=1;DP4=43,48,3,4;MQ=42;FQ=114;PV4=1,0.23,1,1	GT:PL:GQ	0/1:146,0,240:99	0/0:0,229,255:99
Contig23039	1664	G	T	57	DP=100;VDB=1.149890e-01;RPB=4.572908e-01;AF1=0.25;AC1=1;DP4=35,57,3,4;MQ=38;FQ=58.2;PV4=1,0.5,0.19,0.42	GT:PL:GQ	0/1:90,0,255:88	0/0:0,208,255:99
Contig3859	404	A	G	999	DP=100;VDB=1.161241e-01;RPB=-6.153361e-01;AF1=0.25;AC1=1;DP4=31,31,20,16;MQ=41;FQ=323;PV4=0.68,0.47,0.028,0.15	GT:PL:GQ	0/1:255,0,100:99	0/0:0,166,255:99
Contig16701	1299	T	A	999	DP=100;VDB=1.176599e-01;RPB=1.348542e+00;AF1=0.25;AC1=1;DP4=28,32,14,18;MQ=41;FQ=334;PV4=0.83,1,0.0057,1	GT:PL:GQ	0/1:255,0,111:99	0/0:0,157,255:99
Contig3126	1528	C	T	999	DP=100;VDB=1.179030e-01;RPB=1.179363e+00;AF1=0.5;AC1=2;DP4=2,61,3,27;MQ=41;FQ=217;PV4=0.32,0.0016,0.25,0.4	GT:PL:GQ	1/1:227,53,0:50	0/0:0,187,255:99
Contig4484	1164	G	A	125	DP=100;VDB=1.200289e-01;RPB=-4.753207e-01;AF1=0.25;AC1=1;DP4=28,60,5,5;MQ=41;FQ=126;PV4=0.3,0.21,6.3e-09,0.29	GT:PL:GQ	0/1:158,0,255:99	0/0:0,196,255:99
Contig1638	804	G	A	6.19	DP=100;VDB=1.223532e-01;RPB=-4.697346e-01;AF1=0.2499;AC1=1;DP4=39,52,3,6;MQ=42;FQ=7.17;PV4=0.73,0.097,0.0006,1	GT:PL:GQ	0/0:0,84,255:87	0/1:38,0,255:35
Contig4580	1590	T	C	999	DP=100;VDB=1.242797e-01;RPB=8.976480e-01;AF1=0.25;AC1=1;DP4=62,14,15,5;MQ=41;FQ=999;PV4=0.54,1,0.13,1	GT:PL:GQ	0/1:241,0,255:99	0/0:0,141,255:99
Contig19745	662	T	G	113	DP=100;VDB=1.245956e-01;RPB=-3.963946e-01;AF1=0.25;AC1=1;DP4=55,35,3,7;MQ=29;FQ=114;PV4=0.09,0.48,1,1	GT:PL:GQ	0/1:146,0,167:99	0/0:0,175,255:99
Contig15648	1063	C	T	222	DP=100;VDB=1.271248e-01;RPB=1.049789e+00;AF1=0.25;AC1=1;DP4=41,26,19,11;MQ=39;FQ=223;PV4=1,0.46,0.042,1	GT:PL:GQ	0/0:0,119,255:99	0/1:255,0,255:99
Contig5605	1113	C	G	97	DP=100;VDB=1.287751e-01;RPB=1.230146e-01;AF1=0.25;AC1=1;DP4=40,49,4,5;MQ=36;FQ=98.2;PV4=1,1,1,1	GT:PL:GQ	0/1:130,0,255:99	0/0:0,166,255:99
Contig8465	958	C	G	273	DP=100;VDB=1.374558e-01;RPB=6.880545e-01;AF1=0.75;AC1=3;DP4=20,25,25,23;MQ=40;FQ=279;PV4=0.54,0.38,1,0.16	GT:PL:GQ	0/1:56,0,255:64	1/1:255,120,0:99
Contig8779	2057	G	A	999	DP=100;VDB=1.376826e-01;RPB=-1.598108e+00;AF1=0.5;AC1=2;DP4=37,18,29,13;MQ=39;FQ=217;PV4=1,0.37,1,0.33	GT:PL:GQ	1/1:255,90,0:87	0/0:0,163,255:99
Contig3579	398	T	C	999	DP=100;VDB=1.395002e-02;RPB=1.402868e+00;AF1=0.4984;AC1=2;DP4=36,17,17,24;MQ=41;FQ=217;PV4=0.013,1,8.9e-05,0.33	GT:PL:GQ	1/1:255,25,0:22	0/0:0,151,255:99
Contig2436	954	T	C	999	DP=100;VDB=1.414750e-01;RPB=1.807754e+00;AF1=0.25;AC1=1;DP4=33,30,9,12;MQ=39;FQ=294;PV4=0.61,0.49,0.11,1	GT:PL:GQ	0/1:255,0,71:79	0/0:0,172,255:99
Contig11059	724	T	C	999	DP=100;VDB=1.416914e-01;RPB=8.974733e-01;AF1=0.25;AC1=1;DP4=29,41,9,18;MQ=42;FQ=999;PV4=0.5,0.31,5.8e-05,0.12	GT:PL:GQ	0/1:255,0,231:99	0/0:0,166,255:99
Contig12303	1295	C	T	999	DP=100;VDB=1.448964e-01;RPB=1.134081e+00;AF1=0.25;AC1=1;DP4=35,37,14,11;MQ=41;FQ=999;PV4=0.64,1,0.017,0.28	GT:PL:GQ	0/1:255,0,255:99	0/0:0,160,255:99
Contig8839	1201	G	T	126	DP=100;VDB=1.482037e-01;RPB=3.080761e-01;AF1=0.25;AC1=1;DP4=59,24,6,6;MQ=41;FQ=127;PV4=0.19,0.5,1,0.38	GT:PL:GQ	0/1:159,0,255:99	0/0:0,135,255:99
Contig10648	831	A	G	999	DP=100;VDB=1.483007e-01;RPB=9.913990e-01;AF1=0.25;AC1=1;DP4=32,28,18,17;MQ=40;FQ=999;PV4=1,1,0.14,0.31	GT:PL:GQ	0/1:255,0,234:99	0/0:0,91,255:93
Contig11731	1503	C	G	999	DP=100;VDB=1.513116e-01;RPB=8.093233e-01;AF1=0.5;AC1=2;DP4=24,28,20,27;MQ=35;FQ=217;PV4=0.84,1,1,0.13	GT:PL:GQ	1/1:255,141,0:99	0/0:0,157,255:99
Contig2719	838	T	A	999	DP=100;VDB=1.536940e-01;RPB=1.361453e-01;AF1=0.25;AC1=1;DP4=37,31,10,17;MQ=41;FQ=325;PV4=0.17,1,1,1	GT:PL:GQ	0/1:255,0,102:99	0/0:0,181,255:99
Contig6632	1528	C	T	999	DP=100;VDB=1.582881e-01;RPB=1.349964e+00;AF1=0.4842;AC1=2;DP4=32,50,8,9;MQ=41;FQ=218;PV4=0.59,1,4.6e-05,1	GT:PL:GQ	1/1:255,15,0:12	0/0:0,244,255:99
Contig15931	1029	T	A	214	DP=100;VDB=1.605175e-01;RPB=1.149232e+00;AF1=0.5;AC1=2;DP4=25,31,22,22;MQ=42;FQ=217;PV4=0.69,1,0.43,0.43	GT:PL:GQ	0/0:0,169,255:99	1/1:255,132,0:99
Contig359	502	G	C	214	DP=100;VDB=1.636711e-06;RPB=-6.048700e-01;AF1=0.5;AC1=2;DP4=21,20,27,27;MQ=40;FQ=217;PV4=1,1,1,1	GT:PL:GQ	0/0:0,123,255:99	1/1:255,163,0:99
Contig8233	835	A	G	214	DP=100;VDB=1.665401e-01;RPB=3.414971e+00;AF1=0.5;AC1=2;DP4=18,30,13,33;MQ=37;FQ=217;PV4=0.39,0.087,0.00021,1	GT:PL:GQ	0/0:0,88,255:85	1/1:255,132,0:99
Locus_18684_Transcript_1/1_Confidence_1.000_Length_778	195	G	T	999	DP=100;VDB=1.670999e-01;RPB=-5.700164e-01;AF1=0.25;AC1=1;DP4=33,42,10,13;MQ=40;FQ=336;PV4=1,0.1,3e-06,0.34	GT:PL:GQ	0/1:255,0,113:99	0/0:0,205,255:99
Locus_66471_Transcript_1/1_Confidence_1.000_Length_140	44	G	A	12.5	DP=100;VDB=1.687375e-02;RPB=-1.360074e+00;AF1=0.5002;AC1=2;DP4=7,9,58,24;MQ=12;FQ=15.4;PV4=0.046,1,2.1e-05,0.0085	GT:PL:GQ	1/1:53,186,0:52	0/0:0,33,152:30
Locus_8055_Transcript_1/1_Confidence_1.000_Length_1094	786	A	T	112	DP=100;VDB=1.732028e-01;RPB=6.360542e-01;AF1=0.499;AC1=2;DP4=35,26,19,12;MQ=36;FQ=115;PV4=0.82,0.34,1.6e-33,1	GT:PL:GQ	1/1:153,27,0:24	0/0:0,178,255:99
Contig15972	1060	T	C	214	DP=100;VDB=1.737901e-01;RPB=2.658184e+00;AF1=0.5;AC1=2;DP4=21,23,24,28;MQ=39;FQ=217;PV4=1,0.025,1,0.13	GT:PL:GQ	0/0:0,79,255:76	1/1:255,151,0:99
Contig2979	1773	T	C	214	DP=100;VDB=1.741429e-01;RPB=9.792731e-01;AF1=0.5;AC1=2;DP4=22,24,16,33;MQ=39;FQ=217;PV4=0.15,0.032,0.47,0.39	GT:PL:GQ	0/0:0,135,255:99	1/1:255,109,0:99
Contig3231	793	A	G	999	DP=100;VDB=1.747981e-01;RPB=-7.304092e-02;AF1=0.25;AC1=1;DP4=30,40,11,18;MQ=40;FQ=308;PV4=0.82,0.27,1,1	GT:PL:GQ	0/1:255,0,85:93	0/0:0,193,255:99
Contig1067	220	T	C	214	DP=100;VDB=1.756339e-02;RPB=-2.000533e+00;AF1=0.5008;AC1=2;DP4=24,24,18,32;MQ=42;FQ=217;PV4=0.22,1,0.047,1	GT:PL:GQ	0/0:0,28,255:25	1/1:255,138,0:99
Contig3222	639	C	A	214	DP=100;VDB=1.757496e-01;RPB=1.095272e+00;AF1=0.5;AC1=2;DP4=24,26,22,27;MQ=36;FQ=217;PV4=0.84,0.098,5.7e-05,1	GT:PL:GQ	0/0:0,148,255:99	1/1:255,125,0:99
Contig22507	362	C	T	85	DP=100;VDB=1.761469e-01;RPB=4.654098e-01;AF1=0.25;AC1=1;DP4=39,45,7,9;MQ=38;FQ=86.2;PV4=1,0.0062,8.1e-15,0.38	GT:PL:GQ	0/1:118,0,255:99	0/0:0,172,255:99
Contig3496	1114	T	C	999	DP=100;VDB=1.806738e-01;RPB=1.930188e+00;AF1=0.5;AC1=2;DP4=20,28,26,15;MQ=33;FQ=217;PV4=0.056,0.34,8.6e-13,1	GT:PL:GQ	1/1:200,88,0:85	0/0:0,141,255:99
Locus_9074_Transcript_2/3_Confidence_0.714_Length_1185	398	T	C	52.2	DP=100;VDB=1.831090e-01;RPB=-1.348912e+00;AF1=0.2634;AC1=1;DP4=41,42,10,7;MQ=40;FQ=53.6;PV4=0.6,1,1.8e-17,1	GT:PL:GQ	0/0:0,11,255:13	0/1:85,0,255:84
Contig12031	661	G	A	999	DP=100;VDB=1.831454e-01;RPB=2.372183e-02;AF1=0.25;AC1=1;DP4=40,40,6,11;MQ=42;FQ=999;PV4=0.3,0.041,0.00048,0.096	GT:PL:GQ	0/1:245,0,255:99	0/0:0,172,255:99
Contig16198	825	G	C	222	DP=100;VDB=1.858451e-01;RPB=7.352306e-01;AF1=0.25;AC1=1;DP4=36,32,18,14;MQ=40;FQ=223;PV4=0.83,0.18,0.0019,1	GT:PL:GQ	0/0:0,63,255:65	0/1:255,0,255:99
Locus_1805_Transcript_3/7_Confidence_0.600_Length_1118	266	A	G	214	DP=100;VDB=1.887854e-01;RPB=2.737473e-01;AF1=0.499;AC1=2;DP4=44,35,8,10;MQ=33;FQ=217;PV4=0.44,1,1,0.38	GT:PL:GQ	0/0:0,232,255:99	1/1:255,27,0:24
Contig2470	609	G	T	117	DP=100;VDB=1.904198e-02;RPB=-3.660851e+00;AF1=0.5;AC1=2;DP4=32,41,12,8;MQ=38;FQ=120;PV4=0.22,1.1e-05,9.8e-35,0.14	GT:PL:GQ	0/0:0,220,255:99	1/1:158,60,0:57
Locus_17898_Transcript_2/3_Confidence_0.222_Length_730	410	T	A	263	DP=100;VDB=1.921788e-01;RPB=1.386968e+00;AF1=0.75;AC1=3;DP4=31,24,14,28;MQ=41;FQ=269;PV4=0.039,0.45,1,1	GT:PL:GQ	0/1:46,0,255:54	1/1:255,102,0:99
Contig4080	787	T	A	999	DP=100;VDB=1.948988e-01;RPB=6.669846e-01;AF1=0.25;AC1=1;DP4=31,45,13,10;MQ=40;FQ=999;PV4=0.23,0.1,4.3e-05,0.29	GT:PL:GQ	0/1:255,0,255:99	0/0:0,166,255:99
Locus_8055_Transcript_1/1_Confidence_1.000_Length_1094	743	G	A	999	DP=100;VDB=1.989129e-01;RPB=7.169376e-01;AF1=0.5;AC1=2;DP4=32,20,21,23;MQ=36;FQ=217;PV4=0.22,0.16,2.1e-14,1	GT:PL:GQ	1/1:255,66,0:63	0/0:0,151,255:99
Locus_4041_Transcript_2/5_Confidence_0.667_Length_1036	259	C	T	214	DP=100;VDB=2.000006e-01;RPB=3.648421e-01;AF1=0.5;AC1=2;DP4=26,25,30,16;MQ=38;FQ=217;PV4=0.22,0.16,0.021,1	GT:PL:GQ	0/0:0,154,255:99	1/1:255,138,0:99
Locus_14704_Transcript_2/2_Confidence_0.900_Length_1725	1065	T	C	999	DP=100;VDB=2.035623e-01;RPB=2.177627e+00;AF1=0.25;AC1=1;DP4=32,30,22,14;MQ=41;FQ=999;PV4=0.4,0.24,0.31,1	GT:PL:GQ	0/1:255,0,255:99	0/0:0,126,255:99
Contig22762	1675	A	C	999	DP=100;VDB=2.121728e-01;RPB=2.844455e-02;AF1=0.5;AC1=2;DP4=21,30,16,31;MQ=41;FQ=217;PV4=0.53,1,1,1	GT:PL:GQ	1/1:255,141,0:99	0/0:0,154,255:99
Contig1379	1232	A	G	214	DP=100;VDB=2.131684e-01;RPB=-7.063795e-01;AF1=0.5;AC1=2;DP4=23,28,21,21;MQ=41;FQ=217;PV4=0.68,0.021,1,1	GT:PL:GQ	0/0:0,154,255:99	1/1:255,126,0:99
Contig18819	664	C	T	999	DP=100;VDB=2.131881e-01;RPB=6.771248e-01;AF1=0.25;AC1=1;DP4=43,26,17,12;MQ=40;FQ=338;PV4=0.82,0.17,0.0075,1	GT:PL:GQ	0/1:255,0,115:99	0/0:0,187,255:99
Contig15122	579	C	T	999	DP=100;VDB=2.189394e-01;RPB=6.022463e-01;AF1=0.5;AC1=2;DP4=31,36,9,23;MQ=40;FQ=217;PV4=0.12,0.44,1,0.25	GT:PL:GQ	1/1:255,60,0:57	0/0:0,199,255:99
Contig23591	438	G	A	999	DP=100;VDB=2.214731e-01;RPB=-2.005327e-01;AF1=0.25;AC1=1;DP4=46,24,14,14;MQ=42;FQ=999;PV4=0.17,0.055,0.036,0.28	GT:PL:GQ	0/1:255,0,255:99	0/0:0,144,255:99
Contig8074	949	C	T	222	DP=100;VDB=2.224576e-01;RPB=-7.717090e-01;AF1=0.25;AC1=1;DP4=34,24,25,17;MQ=41;FQ=223;PV4=1,1,0.024,0.49	GT:PL:GQ	0/0:0,117,255:99	0/1:255,0,239:99
Contig18286	159	G	A	214	DP=100;VDB=2.243735e-01;RPB=2.518268e-02;AF1=0.5;AC1=2;DP4=15,23,41,20;MQ=39;FQ=217;PV4=0.012,1,0.0028,1	GT:PL:GQ	0/0:0,76,255:73	1/1:255,172,0:99
Locus_18649_Transcript_3/5_Confidence_0.385_Length_1662	1267	G	A	137	DP=100;VDB=2.249308e-01;RPB=-1.085298e-01;AF1=0.25;AC1=1;DP4=40,31,9,16;MQ=38;FQ=138;PV4=0.1,0.39,6.1e-11,1	GT:PL:GQ	0/1:170,0,255:99	0/0:0,54,255:56
Contig18819	665	A	G	999	DP=100;VDB=2.271079e-01;RPB=5.367779e-01;AF1=0.25;AC1=1;DP4=43,26,17,13;MQ=40;FQ=338;PV4=0.66,1,0.0078,1	GT:PL:GQ	0/1:255,0,115:99	0/0:0,187,255:99
Locus_1298_Transcript_4/6_Confidence_0.429_Length_663	497	G	T	999	DP=100;VDB=2.272042e-01;RPB=3.565562e+00;AF1=0.5;AC1=2;DP4=21,41,15,16;MQ=38;FQ=217;PV4=0.19,0.37,1,0.016	GT:PL:GQ	1/1:255,56,0:53	0/0:0,184,255:99
Contig23621	1063	T	G	214	DP=100;VDB=2.293172e-02;RPB=9.828910e-02;AF1=0.5;AC1=2;DP4=28,27,20,22;MQ=41;FQ=217;PV4=0.84,0.03,1,1	GT:PL:GQ	0/0:0,166,255:99	1/1:255,126,0:99
Contig1977	542	C	A	999	DP=100;VDB=2.356887e-07;RPB=5.324074e+00;AF1=0.25;AC1=1;DP4=8,60,10,18;MQ=40;FQ=413;PV4=0.0098,0.0017,2.6e-09,1	GT:PL:GQ	0/1:255,0,190:99	0/0:0,138,255:99
Contig20956	877	T	C	999	DP=100;VDB=2.357330e-02;RPB=2.067166e+00;AF1=0.5;AC1=2;DP4=34,35,19,11;MQ=36;FQ=217;PV4=0.27,4.7e-06,7.6e-15,0.061	GT:PL:GQ	1/1:230,90,0:87	0/0:0,208,255:99
Locus_6401_Transcript_1/1_Confidence_1.000_Length_809	635	T	G	999	DP=100;VDB=2.402486e-01;RPB=-1.018566e-01;AF1=0.5;AC1=2;DP4=26,42,20,11;MQ=41;FQ=217;PV4=0.018,1,0.1,1	GT:PL:GQ	1/1:255,57,0:54	0/0:0,202,255:99
Locus_21813_Transcript_1/1_Confidence_1.000_Length_1078	924	C	T	999	DP=100;VDB=2.455055e-01;RPB=1.415452e+00;AF1=0.2606;AC1=1;DP4=24,35,22,18;MQ=41;FQ=230;PV4=0.22,0.5,0.4,0.24	GT:PL:GQ	0/1:255,0,6:14	0/0:0,166,255:99
Contig20729	304	T	C	214	DP=100;VDB=2.560739e-02;RPB=-9.985098e-01;AF1=0.5;AC1=2;DP4=22,29,26,19;MQ=41;FQ=217;PV4=0.22,1,1,1	GT:PL:GQ	0/0:0,154,255:99	1/1:255,135,0:99
Contig6899	1712	G	T	999	DP=100;VDB=2.601238e-01;RPB=7.039005e-02;AF1=0.5;AC1=2;DP4=31,28,17,18;MQ=33;FQ=217;PV4=0.83,1,2.7e-13,1	GT:PL:GQ	1/1:224,105,0:99	0/0:0,178,255:99
Locus_8055_Transcript_1/1_Confidence_1.000_Length_1094	787	A	T	113	DP=100;VDB=2.602587e-01;RPB=7.620112e-01;AF1=0.4997;AC1=2;DP4=36,26,19,13;MQ=36;FQ=116;PV4=1,0.21,1.5e-34,0.48	GT:PL:GQ	1/1:154,33,0:30	0/0:0,181,255:99
Contig2156	135	A	G	999	DP=100;VDB=2.633545e-01;RPB=1.856375e+00;AF1=0.25;AC1=1;DP4=26,36,19,14;MQ=40;FQ=401;PV4=0.2,0.37,0.0022,1	GT:PL:GQ	0/1:255,0,178:99	0/0:0,148,255:99
Contig18068	1492	C	T	214	DP=100;VDB=2.699035e-01;RPB=-4.275888e-01;AF1=0.5;AC1=2;DP4=22,14,38,22;MQ=40;FQ=217;PV4=0.83,0.16,0.3,1	GT:PL:GQ	0/0:0,108,255:99	1/1:255,181,0:99
Contig8116	1010	A	C	124	DP=100;VDB=2.702091e-02;RPB=-1.764884e-01;AF1=0.25;AC1=1;DP4=37,53,4,5;MQ=42;FQ=125;PV4=1,1,1,1	GT:PL:GQ	0/1:157,0,255:99	0/0:0,181,255:99
Contig6623	891	G	A	999	DP=100;VDB=2.711397e-01;RPB=-6.524563e-01;AF1=0.5;AC1=2;DP4=23,40,20,15;MQ=41;FQ=217;PV4=0.058,0.37,0.2,0.34	GT:PL:GQ	1/1:255,105,0:99	0/0:0,190,255:99
Locus_20270_Transcript_3/5_Confidence_0.222_Length_1063	835	G	A	222	DP=100;VDB=2.723065e-01;RPB=-2.280293e+00;AF1=0.25;AC1=1;DP4=28,43,8,20;MQ=39;FQ=223;PV4=0.36,1,1,0.065	GT:PL:GQ	0/0:0,82,255:84	0/1:255,0,255:99
Locus_47630_Transcript_1/1_Confidence_1.000_Length_389	170	G	C	4.13	DP=100;VDB=2.748542e-01;RPB=-2.082462e-01;AF1=0.4999;AC1=2;DP4=46,0,26,0;MQ=16;FQ=6.18;PV4=1,0.055,1,0.0052	GT:PL:GQ	0/0:0,0,0:4	0/1:32,0,52:30
Locus_37246_Transcript_1/1_Confidence_1.000_Length_946	610	T	C	999	DP=100;VDB=2.780019e-01;RPB=1.651577e+00;AF1=0.5;AC1=2;DP4=30,34,17,15;MQ=39;FQ=217;PV4=0.67,1,4.1e-09,1	GT:PL:GQ	1/1:255,96,0:93	0/0:0,193,255:99
Contig9614	1635	G	T	999	DP=100;VDB=2.840223e-01;RPB=2.312522e+00;AF1=0.5;AC1=2;DP4=38,30,13,18;MQ=42;FQ=217;PV4=0.28,0.00042,0.42,0.36	GT:PL:GQ	1/1:255,93,0:90	0/0:0,205,255:99
Contig12967	1253	T	C	999	DP=100;VDB=2.869169e-01;RPB=1.199519e+00;AF1=0.5;AC1=2;DP4=32,28,21,15;MQ=42;FQ=217;PV4=0.68,1,0.36,1	GT:PL:GQ	1/1:255,72,0:69	0/0:0,178,255:99
Contig2408	825	A	C	999	DP=100;VDB=2.887924e-02;RPB=9.012958e-01;AF1=0.5;AC1=2;DP4=25,33,14,25;MQ=38;FQ=217;PV4=0.53,0.46,1,1	GT:PL:GQ	1/1:255,117,0:99	0/0:0,175,255:99
Contig5998	137	A	G	214	DP=100;VDB=2.920486e-01;RPB=-1.408324e+00;AF1=0.5;AC1=2;DP4=28,34,20,12;MQ=40;FQ=217;PV4=0.13,0.00099,0.084,0.31	GT:PL:GQ	0/0:0,169,255:99	1/1:255,93,0:90
Contig23423	304	C	T	999	DP=100;VDB=2.939468e-01;RPB=7.854841e-01;AF1=0.5;AC1=2;DP4=10,17,28,39;MQ=41;FQ=217;PV4=0.82,1,1,1	GT:PL:GQ	1/1:255,202,0:99	0/0:0,81,255:78
Contig23319	1569	C	T	214	DP=100;VDB=2.958735e-01;RPB=-9.505789e-01;AF1=0.5;AC1=2;DP4=25,36,15,18;MQ=38;FQ=217;PV4=0.83,0.11,0.026,1	GT:PL:GQ	0/0:0,184,255:99	1/1:255,99,0:96
Contig6410	514	T	C	999	DP=100;VDB=3.012694e-01;RPB=1.406873e+00;AF1=0.25;AC1=1;DP4=11,53,10,24;MQ=42;FQ=372;PV4=0.2,0.23,0.14,0.35	GT:PL:GQ	0/1:255,0,149:99	0/0:0,157,255:99
Contig2170	905	G	C	999	DP=100;VDB=3.018656e-01;RPB=1.318255e+00;AF1=0.5;AC1=2;DP4=17,43,16,21;MQ=39;FQ=217;PV4=0.19,1,0.0046,0.39	GT:PL:GQ	1/1:255,111,0:99	0/0:0,181,255:99
Contig23502	797	C	T	999	DP=100;VDB=3.056362e-01;RPB=1.743466e+00;AF1=0.5;AC1=2;DP4=29,30,21,19;MQ=41;FQ=217;PV4=0.84,0.028,0.018,0.49	GT:PL:GQ	1/1:255,120,0:99	0/0:0,178,255:99
Contig2658	384	T	C	999	DP=100;VDB=3.080131e-01;RPB=-8.398263e-02;AF1=0.25;AC1=1;DP4=33,23,18,23;MQ=40;FQ=999;PV4=0.16,0.13,0.017,1	GT:PL:GQ	0/1:255,0,255:99	0/0:0,96,255:98
Contig23027	1719	T	A	214	DP=100;VDB=3.099197e-01;RPB=1.296320e+00;AF1=0.5003;AC1=2;DP4=1,10,27,49;MQ=42;FQ=217;PV4=0.096,0.24,0.35,1	GT:PL:GQ	0/0:0,33,211:30	1/1:255,229,0:99
Contig5145	958	A	G	214	DP=100;VDB=3.124529e-01;RPB=-7.508273e-01;AF1=0.5;AC1=2;DP4=2,33,12,47;MQ=41;FQ=217;PV4=0.073,0.36,0.068,1	GT:PL:GQ	0/0:0,105,255:99	1/1:255,178,0:99
Contig8207	1097	G	A	999	DP=100;VDB=3.161585e-01;RPB=9.767171e-01;AF1=0.5;AC1=2;DP4=27,27,17,26;MQ=36;FQ=217;PV4=0.31,1,1,1	GT:PL:GQ	1/1:255,109,0:99	0/0:0,160,255:99
Contig5988	1156	G	A	999	DP=100;VDB=3.166978e-01;RPB=-1.018762e+00;AF1=0.5;AC1=2;DP4=27,22,25,22;MQ=40;FQ=217;PV4=1,1,1.5e-05,1	GT:PL:GQ	1/1:255,141,0:99	0/0:0,148,255:99
Contig8724	983	T	G	214	DP=100;VDB=3.181756e-01;RPB=-5.682746e-01;AF1=0.5;AC1=2;DP4=38,18,20,23;MQ=41;FQ=217;PV4=0.041,0.35,0.15,1	GT:PL:GQ	0/0:0,133,255:99	1/1:255,126,0:99
Locus_1342_Transcript_2/2_Confidence_0.800_Length_1489	840	G	T	999	DP=100;VDB=3.186134e-01;RPB=4.027692e-01;AF1=0.4984;AC1=2;DP4=21,38,22,16;MQ=40;FQ=217;PV4=0.038,1,8.8e-09,0.37	GT:PL:GQ	1/1:255,25,0:22	0/0:0,169,255:99
Contig4347	921	C	T	999	DP=100;VDB=3.207048e-01;RPB=1.880246e+00;AF1=0.25;AC1=1;DP4=28,26,22,17;MQ=39;FQ=381;PV4=0.68,0.16,0.0032,1	GT:PL:GQ	0/1:255,0,158:99	0/0:0,129,255:99
Contig5988	1143	A	G	999	DP=100;VDB=3.214308e-01;RPB=-1.332238e+00;AF1=0.5;AC1=2;DP4=32,19,25,19;MQ=40;FQ=217;PV4=0.68,1,6.2e-06,1	GT:PL:GQ	1/1:255,132,0:99	0/0:0,154,255:99
Contig3231	98	C	T	999	DP=100;VDB=3.349061e-01;RPB=1.930340e+00;AF1=0.25;AC1=1;DP4=34,19,29,14;MQ=40;FQ=277;PV4=0.83,1,0.0083,1	GT:PL:GQ	0/1:255,0,54:62	0/0:0,138,255:99
Contig20738	1917	A	C	999	DP=100;VDB=3.526206e-01;RPB=2.593294e+00;AF1=0.5;AC1=2;DP4=12,17,35,32;MQ=37;FQ=184;PV4=0.38,0.039,1,1	GT:PL:GQ	1/1:255,199,0:99	0/0:0,87,222:84
Contig11005	162	G	T	214	DP=100;VDB=3.542387e-01;RPB=3.801665e+00;AF1=0.5;AC1=2;DP4=29,17,28,21;MQ=39;FQ=217;PV4=0.68,0.46,1,1	GT:PL:GQ	0/0:0,138,255:99	1/1:255,148,0:99
Contig15382	584	C	G	214	DP=100;VDB=3.711574e-03;RPB=-1.815165e+00;AF1=0.5008;AC1=2;DP4=24,26,31,15;MQ=42;FQ=217;PV4=0.065,0.00054,0.037,0.28	GT:PL:GQ	0/0:0,28,255:25	1/1:255,126,0:99
Contig18056	1058	T	G	55.7	DP=100;VDB=3.728401e-02;RPB=-1.414430e-01;AF1=0.4392;AC1=2;DP4=43,54,0,3;MQ=41;FQ=58;PV4=0.26,1,1,1	GT:PL:GQ	1/1:94,9,0:6	0/0:0,255,255:99
Contig3516_split_1	1189	C	T	999	DP=100;VDB=3.781208e-02;RPB=1.354511e-01;AF1=0.5;AC1=2;DP4=30,23,20,25;MQ=42;FQ=217;PV4=0.31,0.3,0.35,1	GT:PL:GQ	1/1:255,135,0:99	0/0:0,160,255:99
Contig870	611	G	A	999	DP=100;VDB=3.888026e-03;RPB=-2.585303e-01;AF1=0.5;AC1=2;DP4=33,20,22,20;MQ=36;FQ=217;PV4=0.4,1,0.0001,1	GT:PL:GQ	1/1:255,90,0:87	0/0:0,157,255:99
Contig8618	731	T	A	999	DP=100;VDB=3.968522e-02;RPB=8.279148e-02;AF1=0.25;AC1=1;DP4=35,44,7,13;MQ=41;FQ=340;PV4=0.61,1,0.21,1	GT:PL:GQ	0/1:255,0,117:99	0/0:0,220,255:99
Contig6592	955	G	A	214	DP=100;VDB=4.077721e-01;RPB=-1.810517e-01;AF1=0.5079;AC1=2;DP4=17,9,34,38;MQ=32;FQ=217;PV4=0.17,0.054,0.38,0.46	GT:PL:GQ	0/0:0,18,255:15	1/1:255,211,0:99
Locus_4561_Transcript_6/10_Confidence_0.185_Length_1903	76	T	C	214	DP=100;VDB=4.145438e-02;RPB=-1.810318e+00;AF1=0.5;AC1=2;DP4=17,32,22,25;MQ=40;FQ=217;PV4=0.3,1,0.24,1	GT:PL:GQ	0/0:0,126,255:99	1/1:255,138,0:99
Locus_10093_Transcript_1/1_Confidence_1.000_Length_2306	2232	A	T	214	DP=100;VDB=4.176828e-01;RPB=1.389765e+00;AF1=0.5;AC1=2;DP4=15,10,40,32;MQ=38;FQ=217;PV4=0.82,1,0.039,1	GT:PL:GQ	0/0:0,40,255:37	1/1:255,214,0:99
Locus_8570_Transcript_1/2_Confidence_0.667_Length_921	93	A	G	126	DP=100;VDB=4.260758e-10;RPB=1.139008e+00;AF1=0.5003;AC1=2;DP4=16,13,42,16;MQ=22;FQ=129;PV4=0.15,0.016,6.2e-06,0.32	GT:PL:GQ	0/0:0,32,255:29	1/1:167,148,0:99
Contig1859	610	A	G	214	DP=100;VDB=4.340771e-02;RPB=1.967357e+00;AF1=0.5;AC1=2;DP4=27,17,34,19;MQ=41;FQ=217;PV4=0.83,0.018,0.4,1	GT:PL:GQ	0/0:0,132,255:99	1/1:255,160,0:99
Contig777	308	G	C	999	DP=100;VDB=4.933775e-03;RPB=2.523643e-01;AF1=0.5;AC1=2;DP4=31,28,18,15;MQ=42;FQ=217;PV4=1,1,1,0.43	GT:PL:GQ	1/1:255,65,0:62	0/0:0,175,255:99
Contig4704	1082	T	G	999	DP=100;VDB=5.151877e-01;RPB=8.508972e-02;AF1=0.5;AC1=2;DP4=31,21,32,9;MQ=41;FQ=217;PV4=0.075,0.31,0.012,1	GT:PL:GQ	1/1:255,123,0:99	0/0:0,157,255:99
Contig5560	557	G	A	57	DP=100;VDB=5.232660e-04;RPB=-4.060394e+00;AF1=0.25;AC1=1;DP4=36,32,11,21;MQ=37;FQ=58.2;PV4=0.091,1,3.7e-23,1	GT:PL:GQ	0/1:90,0,31:39	0/0:0,193,255:99
Contig4410	1509	A	C	999	DP=100;VDB=5.236987e-02;RPB=-8.709555e-02;AF1=0.5;AC1=2;DP4=26,33,18,21;MQ=42;FQ=217;PV4=1,1,0.042,1	GT:PL:GQ	1/1:255,83,0:80	0/0:0,175,255:99
Contig8037	969	A	T	150	DP=100;VDB=5.613799e-02;RPB=-6.662611e-01;AF1=0.5;AC1=2;DP4=32,30,9,23;MQ=36;FQ=153;PV4=0.047,0.25,7.3e-41,1	GT:PL:GQ	1/1:191,96,0:93	0/0:0,187,255:99
vs_19386	160	A	G	101	DP=100;VDB=5.635729e-02;RPB=-9.569728e-01;AF1=0.5;AC1=2;DP4=31,40,10,16;MQ=28;FQ=104;PV4=0.82,0.26,4.6e-07,1	GT:PL:GQ	0/0:0,214,255:99	1/1:142,78,0:75
Contig8037	968	C	G	154	DP=100;VDB=5.731292e-02;RPB=-5.787581e-01;AF1=0.5;AC1=2;DP4=32,31,9,23;MQ=36;FQ=157;PV4=0.048,1,2.2e-41,1	GT:PL:GQ	1/1:195,96,0:93	0/0:0,190,255:99
Contig18874	968	G	T	999	DP=100;VDB=6.360085e-02;RPB=7.111495e-01;AF1=0.5;AC1=2;DP4=25,39,13,19;MQ=40;FQ=217;PV4=1,0.3,0.0023,1	GT:PL:GQ	1/1:255,96,0:93	0/0:0,193,255:99
Contig1806	571	T	A	999	DP=100;VDB=6.485907e-03;RPB=4.030336e-03;AF1=0.5;AC1=2;DP4=34,34,17,11;MQ=42;FQ=217;PV4=0.38,1,0.029,1	GT:PL:GQ	1/1:255,45,0:42	0/0:0,202,255:99
Contig17414	44	A	T	299	DP=100;VDB=6.933650e-02;RPB=6.961248e-02;AF1=0.75;AC1=3;DP4=37,11,29,19;MQ=38;FQ=305;PV4=0.12,0.18,0.088,1	GT:PL:GQ	0/1:82,0,255:90	1/1:255,114,0:99
Contig4451	444	C	T	409	DP=100;VDB=7.394304e-03;RPB=6.727373e-01;AF1=0.75;AC1=3;DP4=33,28,22,16;MQ=41;FQ=415;PV4=0.84,0.35,0.011,1	GT:PL:GQ	0/1:192,0,255:99	1/1:255,54,0:56
Contig22854	834	C	T	47	DP=100;VDB=7.394325e-02;RPB=3.144604e-01;AF1=0.25;AC1=1;DP4=43,35,13,5;MQ=38;FQ=48.2;PV4=0.29,0.41,4.7e-14,1	GT:PL:GQ	0/1:80,0,255:78	0/0:0,99,255:99
Contig19390	1065	A	T	31	DP=100;VDB=7.583604e-02;RPB=7.275134e-01;AF1=0.25;AC1=1;DP4=43,52,2,3;MQ=41;FQ=32.3;PV4=1,1,2.8e-13,1	GT:PL:GQ	0/1:64,0,255:62	0/0:0,229,255:99
Contig22507	341	T	A	67	DP=100;VDB=8.119601e-02;RPB=6.416458e-01;AF1=0.25;AC1=1;DP4=34,49,7,9;MQ=39;FQ=68.2;PV4=1,0.072,4e-25,0.21	GT:PL:GQ	0/1:100,0,255:98	0/0:0,148,255:99
Contig19050	2117	A	T	999	DP=100;VDB=8.469766e-04;RPB=1.601099e-01;AF1=0.5;AC1=2;DP4=31,22,9,32;MQ=39;FQ=217;PV4=0.00067,0.39,1,1	GT:PL:GQ	1/1:255,110,0:99	0/0:0,157,255:99
Contig18976	15	C	G	14.2	DP=100;VDB=8.605253e-03;RPB=2.463712e+00;AF1=0.25;AC1=1;DP4=50,29,3,8;MQ=27;FQ=15.4;PV4=0.045,1,0.002,1	GT:PL:GQ	0/1:47,0,187:45	0/0:0,178,255:99
Contig22542	968	T	C	999	DP=100;VDB=8.616336e-02;RPB=-4.206112e-01;AF1=0.5;AC1=2;DP4=29,24,21,24;MQ=40;FQ=217;PV4=0.54,0.036,0.0068,1	GT:PL:GQ	1/1:255,48,0:45	0/0:0,151,255:99
Contig22975	725	T	A	999	DP=100;VDB=9.129744e-02;RPB=1.377794e+00;AF1=0.2521;AC1=1;DP4=40,21,24,11;MQ=41;FQ=236;PV4=0.82,1,0.23,1	GT:PL:GQ	0/1:255,0,13:21	0/0:0,172,255:99
Locus_2198_Transcript_2/4_Confidence_0.812_Length_1225	546	T	C	218	DP=100;VDB=9.536253e-02;RPB=-3.811195e-01;AF1=0.6961;AC1=3;DP4=25,24,24,23;MQ=39;FQ=223;PV4=1,0.027,1.2e-05,0.048	GT:PL:GQ	0/1:0,1,255:6	1/1:255,120,0:99
Contig6755	578	T	C	999	DP=100;VDB=9.756752e-02;RPB=-3.999260e+00;AF1=0.498;AC1=2;DP4=38,39,10,10;MQ=41;FQ=217;PV4=1,1,6.7e-07,0.012	GT:PL:GQ	1/1:255,24,0:21	0/0:0,229,255:99
Locus_9100_Transcript_2/2_Confidence_0.800_Length_1102	179	T	G	999	DP=100;VDB=9.801424e-02;RPB=-1.527677e-01;AF1=0.25;AC1=1;DP4=38,41,8,11;MQ=41;FQ=999;PV4=0.8,1,0.25,1	GT:PL:GQ	0/1:255,0,255:99	0/0:0,157,255:99
Contig12282	373	G	T	999	DP=100;VDB=9.874002e-02;RPB=-1.554916e-01;AF1=0.25;AC1=1;DP4=28,52,7,12;MQ=42;FQ=999;PV4=1,0.0029,0.13,0.19	GT:PL:GQ	0/1:255,0,255:99	0/0:0,178,255:99
Contig10290	1360	G	C	999	DP=100;VDB=9.904034e-03;RPB=-1.181249e+00;AF1=0.5;AC1=2;DP4=19,24,27,28;MQ=37;FQ=217;PV4=0.69,0.27,0.037,1	GT:PL:GQ	1/1:255,151,0:99	0/0:0,126,255:99
Contig10753	1009	T	A	999	DP=100;VDB=9.947528e-02;RPB=-4.298975e-02;AF1=0.5;AC1=2;DP4=22,40,14,19;MQ=41;FQ=217;PV4=0.51,1,0.00049,1	GT:PL:GQ	1/1:255,99,0:96	0/0:0,187,255:99
Contig2325	1406	C	T	79	DP=100;VDB=9.959158e-02;RPB=1.154715e+00;AF1=0.25;AC1=1;DP4=44,46,4,6;MQ=42;FQ=80.2;PV4=0.74,0.47,1,1	GT:PL:GQ	0/1:112,0,255:99	0/0:0,138,255:99
Contig12206	97	A	C	114	DP=11;VDB=1.009663e-01;RPB=-1.436051e+00;AF1=0.5079;AC1=2;DP4=3,2,5,1;MQ=42;FQ=112;PV4=0.55,0.46,1,0.15	GT:PL:GQ	1/1:154,18,0:15	0/0:0,15,151:12
Contig8682	382	T	C	119	DP=11;VDB=1.009663e-01;RPB=-4.792292e-01;AF1=0.5079;AC1=2;DP4=1,4,4,2;MQ=40;FQ=110;PV4=0.24,1,0.19,1	GT:PL:GQ	0/0:0,15,147:12	1/1:159,18,0:15
Contig12021	275	C	T	999	DP=11;VDB=1.019709e-01;RPB=1.020621e-01;AF1=0.5589;AC1=2;DP4=2,1,3,5;MQ=42;FQ=59;PV4=0.55,1,0.28,1	GT:PL:GQ	1/1:216,24,0:22	0/0:0,9,95:6
Contig6151	331	A	C	190	DP=11;VDB=1.019709e-01;RPB=1.020621e-01;AF1=0.5589;AC1=2;DP4=2,1,4,4;MQ=42;FQ=66.1;PV4=1,1,1,0.26	GT:PL:GQ	0/0:0,9,102:6	1/1:230,24,0:22
Contig7283	77	G	C	110	DP=11;VDB=1.022050e-01;RPB=1.219376e+00;AF1=0.5079;AC1=2;DP4=1,4,4,2;MQ=39;FQ=92.9;PV4=0.24,1,0.076,1	GT:PL:GQ	1/1:150,18,0:15	0/0:0,15,130:12
Contig18568	697	T	C	137	DP=11;VDB=1.022528e-01;RPB=2.683208e-01;AF1=0.5273;AC1=2;DP4=1,3,3,4;MQ=39;FQ=93.3;PV4=1,0.14,0.14,1	GT:PL:GQ	0/0:0,12,130:9	1/1:177,21,0:18
Contig2325	104	A	T	136	DP=11;VDB=1.025016e-01;RPB=6.979834e-01;AF1=0.5234;AC1=2;DP4=2,2,3,3;MQ=42;FQ=99.4;PV4=1,0.17,1,0.28	GT:PL:GQ	0/0:0,12,136:9	1/1:176,18,0:15
Contig8043	147	A	G	148	DP=11;VDB=1.025857e-01;RPB=3.963777e-01;AF1=0.5273;AC1=2;DP4=0,4,2,5;MQ=38;FQ=58.3;PV4=0.49,0.26,1,1	GT:PL:GQ	0/0:0,12,95:9	1/1:188,21,0:18
Contig9564	614	A	G	129	DP=11;VDB=1.028839e-01;RPB=4.691674e-01;AF1=0.5234;AC1=2;DP4=4,0,1,5;MQ=42;FQ=66.4;PV4=0.048,1,0.22,1	GT:PL:GQ	0/0:0,12,103:9	1/1:169,18,0:15
Locus_18903_Transcript_1/1_Confidence_1.000_Length_669	277	A	G	100	DP=11;VDB=1.028839e-01;RPB=-5.454023e-01;AF1=0.7069;AC1=3;DP4=2,3,5,1;MQ=38;FQ=103;PV4=0.24,0.3,0.037,1	GT:PL:GQ	0/1:74,0,139:80	1/1:62,6,0:7
Contig2632	1430	T	C	78.9	DP=11;VDB=1.028839e-01;RPB=-7.709109e-01;AF1=0.5079;AC1=2;DP4=3,2,5,1;MQ=35;FQ=82;PV4=0.55,0.41,0.28,1	GT:PL:GQ	1/1:119,18,0:15	0/0:0,15,140:12
Contig23498	456	C	T	124	DP=11;VDB=1.031451e-01;RPB=3.171491e-01;AF1=0.5079;AC1=2;DP4=3,2,5,1;MQ=42;FQ=123;PV4=0.55,0.33,1,0.22	GT:PL:GQ	0/0:0,15,162:12	1/1:164,18,0:15
Contig23357	236	T	C	97.9	DP=11;VDB=1.031451e-01;RPB=-5.454023e-01;AF1=0.5079;AC1=2;DP4=1,4,6,0;MQ=42;FQ=101;PV4=0.015,0.27,0.19,1	GT:PL:GQ	1/1:138,18,0:15	0/0:0,15,151:12
Contig7916	457	C	T	173	DP=11;VDB=1.031620e-01;RPB=1.305582e-01;AF1=0.7487;AC1=3;DP4=2,0,4,4;MQ=35;FQ=4.3;PV4=0.47,0.25,1,1	GT:PL:GQ	0/1:27,0,34:30	1/1:184,21,0:23
Contig19366	275	A	G	85.9	DP=11;VDB=1.031918e-01;RPB=3.171491e-01;AF1=0.5079;AC1=2;DP4=1,4,3,3;MQ=35;FQ=89;PV4=0.55,0.19,0.0069,1	GT:PL:GQ	0/0:0,15,148:12	1/1:126,18,0:15
Contig11302	557	A	G	104	DP=11;VDB=1.031918e-01;RPB=3.960091e-01;AF1=0.5532;AC1=2;DP4=3,0,2,4;MQ=28;FQ=8.81;PV4=0.17,1,1,1	GT:PL:GQ	0/0:0,9,44:7	1/1:143,18,0:16
Contig21597	1009	T	C	55.9	DP=11;VDB=1.031918e-01;RPB=4.792292e-01;AF1=0.5079;AC1=2;DP4=3,2,2,4;MQ=33;FQ=59;PV4=0.57,0.29,0.0044,1	GT:PL:GQ	1/1:96,18,0:15	0/0:0,15,152:12
Locus_28423_Transcript_1/1_Confidence_1.000_Length_471	385	A	G	93.9	DP=11;VDB=1.031918e-01;RPB=4.792292e-01;AF1=0.5079;AC1=2;DP4=4,1,6,0;MQ=41;FQ=96.9;PV4=0.45,0.12,0.00072,1	GT:PL:GQ	1/1:134,18,0:15	0/0:0,15,152:12
Contig10701	722	G	C	48.8	DP=11;VDB=1.031918e-01;RPB=-5.454023e-01;AF1=0.3041;AC1=1;DP4=1,4,2,4;MQ=32;FQ=50.4;PV4=1,0.36,0.00022,1	GT:PL:GQ	0/1:81,0,57:64	0/0:0,5,89:7
Contig10281	65	G	C	121	DP=11;VDB=1.034784e-01;RPB=-1.436051e+00;AF1=0.5079;AC1=2;DP4=2,3,3,3;MQ=38;FQ=102;PV4=1,1,1,0.059	GT:PL:GQ	0/0:0,15,139:12	1/1:161,18,0:15
Contig9964	184	T	C	121	DP=11;VDB=1.034784e-01;RPB=1.711553e+00;AF1=0.7286;AC1=3;DP4=2,1,2,4;MQ=39;FQ=59.8;PV4=0.52,0.28,0.25,1	GT:PL:GQ	0/1:58,0,91:65	1/1:100,9,0:10
Contig18991	376	T	C	999	DP=11;VDB=1.038088e-01;RPB=1.122683e+00;AF1=0.5589;AC1=2;DP4=2,1,4,4;MQ=41;FQ=57;PV4=1,1,0.28,1	GT:PL:GQ	1/1:220,24,0:22	0/0:0,9,93:6
Contig18078	407	G	A	171	DP=11;VDB=1.038088e-01;RPB=9.139077e-01;AF1=0.6083;AC1=2;DP4=1,1,2,6;MQ=42;FQ=28.3;PV4=1,1,1,1	GT:PL:GQ	0/0:0,6,63:4	1/1:210,24,0:22
Contig6819	1072	T	C	120	DP=11;VDB=1.039505e-01;RPB=4.691674e-01;AF1=0.5234;AC1=2;DP4=1,3,3,3;MQ=39;FQ=88.4;PV4=0.57,0.27,0.1,0.12	GT:PL:GQ	1/1:160,18,0:15	0/0:0,12,125:9
Contig1163	77	G	A	108	DP=11;VDB=1.039870e-01;RPB=1.219376e+00;AF1=0.7441;AC1=3;DP4=4,1,2,4;MQ=40;FQ=82.4;PV4=0.24,0.18,1,0.33	GT:PL:GQ	0/1:19,0,114:26	1/1:126,15,0:16
Contig4678	609	C	T	101	DP=11;VDB=1.039870e-01;RPB=-1.557846e+00;AF1=0.5079;AC1=2;DP4=3,2,6,0;MQ=41;FQ=104;PV4=0.18,0.23,0.33,1	GT:PL:GQ	1/1:141,18,0:15	0/0:0,15,162:12
Contig10499	201	A	T	127	DP=11;VDB=1.041756e-01;RPB=3.171491e-01;AF1=0.5079;AC1=2;DP4=4,1,4,2;MQ=40;FQ=104;PV4=1,1,0.14,1	GT:PL:GQ	1/1:167,18,0:15	0/0:0,15,141:12
Contig12992	231	A	T	126	DP=11;VDB=1.044085e-01;RPB=-1.477084e+00;AF1=0.5234;AC1=2;DP4=1,3,5,1;MQ=42;FQ=96.4;PV4=0.19,0.23,1,0.36	GT:PL:GQ	0/0:0,12,133:9	1/1:166,18,0:15
Contig120	75	A	C	113	DP=11;VDB=1.044085e-01;RPB=-1.557846e+00;AF1=0.291;AC1=1;DP4=3,2,4,2;MQ=38;FQ=80.3;PV4=1,1,1,1	GT:PL:GQ	0/1:145,0,2:9	0/0:0,12,109:13
Contig11732	166	A	T	148	DP=11;VDB=1.045045e-01;RPB=2.683208e-01;AF1=0.7468;AC1=3;DP4=2,2,5,2;MQ=42;FQ=83.3;PV4=0.58,1,0.14,1	GT:PL:GQ	0/1:19,0,115:27	1/1:167,18,0:20
Contig7696	526	C	G	123	DP=11;VDB=1.045862e-01;RPB=7.709109e-01;AF1=0.5079;AC1=2;DP4=4,1,2,4;MQ=38;FQ=74;PV4=0.24,0.34,1,1	GT:PL:GQ	0/0:0,15,111:12	1/1:163,18,0:15
Contig8269	232	G	C	128	DP=11;VDB=1.047189e-01;RPB=-8.723915e-01;AF1=0.5079;AC1=2;DP4=3,2,2,4;MQ=41;FQ=121;PV4=0.57,0.29,0.33,1	GT:PL:GQ	1/1:168,18,0:15	0/0:0,15,158:12
Contig22689	499	A	C	142	DP=11;VDB=1.047417e-01;RPB=1.069195e+00;AF1=0.5079;AC1=2;DP4=1,4,2,4;MQ=42;FQ=113;PV4=1,1,1,0.4	GT:PL:GQ	0/0:0,15,150:12	1/1:182,18,0:15
Contig19635	222	A	T	43.1	DP=11;VDB=1.049699e-01;RPB=1.477084e+00;AF1=0.5234;AC1=2;DP4=2,2,4,2;MQ=20;FQ=18.5;PV4=1,0.31,1,1	GT:PL:GQ	1/1:83,18,0:15	0/0:0,12,55:9
Contig4306	55	C	T	124	DP=11;VDB=1.049699e-01;RPB=4.792292e-01;AF1=0.5;AC1=2;DP4=3,2,4,2;MQ=40;FQ=93;PV4=1,0.16,1,1	GT:PL:GQ	0/0:0,12,129:10	1/1:163,12,0:9
Contig9507	205	A	G	89.2	DP=11;VDB=1.050388e-01;RPB=2.245397e+00;AF1=0.7286;AC1=3;DP4=4,0,5,2;MQ=33;FQ=35.8;PV4=0.49,0.27,0.39,1	GT:PL:GQ	1/1:67,9,0:10	0/1:59,0,67:63
Locus_11921_Transcript_3/3_Confidence_0.714_Length_1121	367	A	T	125	DP=11;VDB=1.051835e-01;RPB=5.454023e-01;AF1=0.5079;AC1=2;DP4=4,1,3,3;MQ=40;FQ=104;PV4=0.55,1,0.094,1	GT:PL:GQ	0/0:0,15,141:12	1/1:165,18,0:15
Contig9606	453	C	T	111	DP=11;VDB=1.054683e-01;RPB=-3.061862e-01;AF1=0.5589;AC1=2;DP4=3,0,8,0;MQ=41;FQ=55;PV4=1,0.24,0.26,1	GT:PL:GQ	0/0:0,9,91:6	1/1:151,24,0:22
Contig1238	784	T	G	91.9	DP=11;VDB=1.055611e-01;RPB=1.426063e+00;AF1=0.5273;AC1=2;DP4=3,1,5,2;MQ=32;FQ=93.9;PV4=1,0.053,0.0007,0.33	GT:PL:GQ	0/0:0,12,136:9	1/1:132,21,0:18
Contig3491	82	T	G	22.6	DP=11;VDB=1.058544e-01;RPB=-3.963777e-01;AF1=0.4178;AC1=2;DP4=3,1,2,5;MQ=31;FQ=24.9;PV4=0.24,0.11,0.0095,0.46	GT:PL:GQ	0/0:0,12,117:12	1/1:59,6,0:3
Contig16656	687	C	T	157	DP=11;VDB=1.084340e-01;RPB=3.963777e-01;AF1=0.7394;AC1=3;DP4=2,2,1,6;MQ=41;FQ=88.5;PV4=0.49,0.16,0.3,0.047	GT:PL:GQ	0/1:66,0,120:73	1/1:128,12,0:13
Contig4306	70	C	T	151	DP=11;VDB=1.084340e-01;RPB=7.343199e-01;AF1=0.5273;AC1=2;DP4=3,1,5,2;MQ=42;FQ=95.3;PV4=1,0.15,0.14,0.23	GT:PL:GQ	0/0:0,12,132:9	1/1:191,21,0:18
Contig5305	655	A	G	106	DP=11;VDB=1.095219e-01;RPB=-4.176424e-01;AF1=0.557;AC1=2;DP4=1,2,2,5;MQ=31;FQ=32.1;PV4=1,1,0.37,1	GT:PL:GQ	1/1:146,21,0:19	0/0:0,9,68:6
Contig9932	575	T	C	122	DP=11;VDB=1.121465e-01;RPB=3.963777e-01;AF1=0.5273;AC1=2;DP4=2,2,2,5;MQ=40;FQ=91.3;PV4=0.58,0.29,0.22,1	GT:PL:GQ	1/1:162,21,0:18	0/0:0,12,128:9
Contig12174	245	T	C	140	DP=11;VDB=1.125995e-01;RPB=9.396416e-01;AF1=0.5273;AC1=2;DP4=1,3,4,3;MQ=40;FQ=92.3;PV4=0.55,0.33,0.28,0.32	GT:PL:GQ	0/0:0,12,129:9	1/1:180,21,0:18
vs_58617	90	G	A	52.4	DP=11;VDB=1.126767e-01;RPB=1.175024e+00;AF1=0.7468;AC1=3;DP4=1,1,2,6;MQ=18;FQ=4.33;PV4=1,0.37,0.13,1	GT:PL:GQ	0/1:18,0,34:25	1/1:72,18,0:20
Locus_20266_Transcript_2/3_Confidence_0.667_Length_632	522	C	T	91.3	DP=11;VDB=1.126767e-01;RPB=-1.326807e+00;AF1=0.5589;AC1=2;DP4=1,2,5,3;MQ=32;FQ=75;PV4=0.55,0.062,0.022,0.053	GT:PL:GQ	0/0:0,9,111:6	1/1:131,24,0:22
Contig9907	319	C	G	189	DP=11;VDB=1.126767e-01;RPB=6.527912e-01;AF1=0.6083;AC1=2;DP4=0,2,4,4;MQ=42;FQ=32.3;PV4=0.47,1,0.32,1	GT:PL:GQ	0/0:0,6,67:4	1/1:228,24,0:22
Contig23660	562	C	T	160	DP=11;VDB=1.131224e-01;RPB=8.217058e-01;AF1=0.6066;AC1=2;DP4=2,0,4,3;MQ=42;FQ=34.3;PV4=0.5,0.28,0.23,1	GT:PL:GQ	1/1:199,21,0:19	0/0:0,6,69:4
Contig12366	547	C	G	142	DP=11;VDB=1.133612e-01;RPB=-4.176424e-01;AF1=0.557;AC1=2;DP4=1,2,3,4;MQ=42;FQ=49.1;PV4=1,1,1,0.06	GT:PL:GQ	1/1:182,21,0:19	0/0:0,9,85:6
Contig19030	671	A	G	162	DP=11;VDB=1.137931e-01;RPB=-3.963777e-01;AF1=0.5273;AC1=2;DP4=2,2,3,4;MQ=38;FQ=59.3;PV4=1,0.2,1,0.5	GT:PL:GQ	0/0:0,12,96:9	1/1:202,21,0:18
Contig16600	76	C	T	999	DP=11;VDB=1.140006e-01;RPB=-6.527912e-01;AF1=0.6083;AC1=2;DP4=0,2,3,5;MQ=40;FQ=29.3;PV4=1,1,0.32,0.3	GT:PL:GQ	1/1:210,24,0:22	0/0:0,6,64:4
Locus_45289_Transcript_1/1_Confidence_1.000_Length_453	310	A	G	130	DP=11;VDB=1.140637e-01;RPB=3.963777e-01;AF1=0.5273;AC1=2;DP4=0,4,1,6;MQ=39;FQ=80.3;PV4=1,0.29,0.14,1	GT:PL:GQ	0/0:0,12,117:9	1/1:170,21,0:18
Contig15171_split_0	45	T	A	120	DP=11;VDB=1.143249e-01;RPB=-8.217058e-01;AF1=0.7193;AC1=2;DP4=2,0,3,4;MQ=27;FQ=-24.7;PV4=0.44,1,1,0.28	GT:PL:GQ	1/1:158,21,0:21	0/0:0,6,10:3
ENA|HX909134|HX909134.1	194	G	T	12.6	DP=11;VDB=1.148524e-01;RPB=-1.277620e+00;AF1=0.5543;AC1=2;DP4=2,2,1,6;MQ=10;FQ=-22.7;PV4=0.49,1,1,0.1	GT:PL:GQ	0/0:0,12,14:8	1/1:52,21,0:19
Locus_3610_Transcript_2/2_Confidence_0.750_Length_1592	248	G	A	999	DP=11;VDB=1.148524e-01;RPB=2.535371e+00;AF1=0.5273;AC1=2;DP4=2,2,3,4;MQ=40;FQ=87.3;PV4=1,1,0.14,1	GT:PL:GQ	1/1:205,21,0:18	0/0:0,12,124:9
Contig8541	525	A	G	199	DP=11;VDB=1.148763e-01;RPB=-1.767767e+00;AF1=0.6091;AC1=2;DP4=2,0,6,3;MQ=42;FQ=26.3;PV4=1,1,1,1	GT:PL:GQ	0/0:0,6,61:4	1/1:238,27,0:25
Contig8777	145	C	T	157	DP=11;VDB=1.148980e-01;RPB=1.277620e+00;AF1=0.5273;AC1=2;DP4=1,3,4,3;MQ=40;FQ=71.3;PV4=0.55,1,1,1	GT:PL:GQ	1/1:197,21,0:18	0/0:0,12,108:9
Contig10243_split_0	416	C	G	157	DP=11;VDB=1.149890e-01;RPB=6.607868e-01;AF1=0.5273;AC1=2;DP4=4,0,4,3;MQ=42;FQ=77.3;PV4=0.24,0.25,0.24,0.4	GT:PL:GQ	0/0:0,12,114:9	1/1:197,21,0:18
Locus_29940_Transcript_1/1_Confidence_1.000_Length_1049	553	A	T	84.9	DP=11;VDB=1.150619e-01;RPB=-6.607868e-01;AF1=0.5273;AC1=2;DP4=4,0,7,0;MQ=38;FQ=66.3;PV4=1,0.39,0.076,0.069	GT:PL:GQ	1/1:125,21,0:18	0/0:0,12,103:9
Contig11047	82	C	T	38.8	DP=11;VDB=1.150619e-01;RPB=-7.878529e-01;AF1=0.7393;AC1=3;DP4=3,0,3,4;MQ=28;FQ=40.4;PV4=0.2,0.38,0.0079,0.18	GT:PL:GQ	1/1:32,12,0:13	0/1:44,0,74:51
Contig8443	801	C	T	135	DP=11;VDB=1.150710e-01;RPB=2.056910e+00;AF1=0.5273;AC1=2;DP4=1,3,5,2;MQ=40;FQ=92.3;PV4=0.24,1,0.23,0.074	GT:PL:GQ	1/1:175,21,0:18	0/0:0,12,129:9
Contig817	550	T	G	181	DP=11;VDB=1.156396e-01;RPB=9.185587e-01;AF1=0.7394;AC1=3;DP4=1,2,4,4;MQ=38;FQ=26.5;PV4=1,0.13,1,0.4	GT:PL:GQ	0/1:115,0,58:57	1/1:103,12,0:13
Contig17667	102	C	T	6.36	DP=11;VDB=1.159864e-01;RPB=-1.020621e-01;AF1=0.3906;AC1=2;DP4=2,1,3,5;MQ=22;FQ=8;PV4=0.55,0.16,0.0014,0.092	GT:PL:GQ	0/0:0,0,25:4	0/1:36,0,36:34
Contig19539	93	C	T	103	DP=11;VDB=1.164031e-01;RPB=1.122683e+00;AF1=0.6617;AC1=3;DP4=2,1,3,5;MQ=28;FQ=4.86;PV4=0.55,0.13,1,1	GT:PL:GQ	0/1:0,3,36:4	1/1:140,18,0:17
Contig21480	349	C	T	193	DP=11;VDB=1.171281e-01;RPB=1.305582e-01;AF1=0.7447;AC1=3;DP4=1,1,3,5;MQ=41;FQ=21.4;PV4=1,1,0.18,1	GT:PL:GQ	0/1:91,0,53:52	1/1:140,15,0:17
Contig10916	990	C	G	999	DP=11;VDB=1.198950e-01;RPB=1.530931e+00;AF1=0.5589;AC1=2;DP4=2,1,4,4;MQ=40;FQ=69.1;PV4=1,0.44,0.3,1	GT:PL:GQ	1/1:209,24,0:22	0/0:0,9,105:6
Contig6656	339	A	G	180	DP=11;VDB=1.201506e-01;RPB=-5.103104e-01;AF1=0.5589;AC1=2;DP4=2,1,5,3;MQ=42;FQ=58;PV4=1,1,0.19,1	GT:PL:GQ	0/0:0,9,94:6	1/1:220,24,0:22
Contig19737	516	G	T	999	DP=11;VDB=1.216208e-01;RPB=1.122683e+00;AF1=0.5589;AC1=2;DP4=2,1,5,3;MQ=42;FQ=65.1;PV4=1,1,0.28,1	GT:PL:GQ	1/1:230,24,0:22	0/0:0,9,101:6
Contig10298	100	C	T	133	DP=11;VDB=1.216390e-01;RPB=1.530931e+00;AF1=0.3259;AC1=1;DP4=3,0,4,4;MQ=40;FQ=37;PV4=0.24,0.29,0.2,1	GT:PL:GQ	0/1:165,0,3:10	0/0:0,6,64:7
Contig11609	896	C	T	999	DP=11;VDB=1.222343e-01;RPB=5.103104e-01;AF1=0.5589;AC1=2;DP4=0,3,5,3;MQ=42;FQ=53;PV4=0.18,1,1,1	GT:PL:GQ	1/1:224,24,0:22	0/0:0,9,89:6
Contig5167	908	C	T	999	DP=11;VDB=1.227489e-01;RPB=7.144345e-01;AF1=0.5589;AC1=2;DP4=0,3,3,5;MQ=42;FQ=60;PV4=0.49,0.25,1,1	GT:PL:GQ	1/1:217,24,0:22	0/0:0,9,96:6
Contig17451	428	C	T	150	DP=11;VDB=1.229925e-01;RPB=1.020621e-01;AF1=0.5589;AC1=2;DP4=1,2,1,7;MQ=42;FQ=71.1;PV4=0.49,0.22,1,0.46	GT:PL:GQ	0/0:0,9,107:6	1/1:190,24,0:22
Locus_44338_Transcript_1/1_Confidence_1.000_Length_507	370	A	T	5.35	DP=11;VDB=1.229925e-01;RPB=1.122683e+00;AF1=0.738;AC1=3;DP4=2,1,5,3;MQ=24;FQ=10;PV4=1,0.056,8.3e-06,0.17	GT:PL:GQ	0/1:16,0,89:19	1/1:25,12,0:9
Contig8154	306	A	T	182	DP=11;VDB=1.229925e-01;RPB=-1.735055e+00;AF1=0.5589;AC1=2;DP4=2,1,3,5;MQ=42;FQ=68.1;PV4=0.55,0.46,0.28,1	GT:PL:GQ	0/0:0,9,104:6	1/1:222,24,0:22
Contig7618	540	G	T	249	DP=11;VDB=1.243507e-01;RPB=1.423025e+00;AF1=0.7489;AC1=3;DP4=1,0,3,7;MQ=41;FQ=-15.6;PV4=0.36,0.4,0.19,1	GT:PL:GQ	1/1:129,12,0:14	0/1:157,0,16:15
Contig10642	263	C	T	166	DP=11;VDB=1.253520e-01;RPB=-1.296362e+00;AF1=0.6091;AC1=2;DP4=0,2,4,5;MQ=38;FQ=29.3;PV4=0.49,0.48,0.26,0.38	GT:PL:GQ	0/0:0,6,64:4	1/1:205,27,0:25
Locus_37587_Transcript_1/1_Confidence_1.000_Length_426	159	T	A	171	DP=11;VDB=1.268865e-01;RPB=3.535534e-01;AF1=0.6091;AC1=2;DP4=1,1,7,2;MQ=39;FQ=40.3;PV4=0.49,0.36,0.23,0.0097	GT:PL:GQ	0/0:0,6,75:4	1/1:210,27,0:25
Locus_29563_Transcript_1/1_Confidence_1.000_Length_313	121	G	A	19.4	DP=11;VDB=1.268865e-01;RPB=4.811252e-02;AF1=0.2714;AC1=1;DP4=6,2,1,1;MQ=40;FQ=20.8;PV4=1,1,1,1	GT:PL:GQ	0/1:52,0,111:51	0/0:0,9,94:11
Contig4983	138	C	T	17.3	DP=11;VDB=1.280000e-02;RPB=-1.436141e+00;AF1=0.3917;AC1=2;DP4=5,3,1,1;MQ=40;FQ=19.3;PV4=1,1,0.02,1	GT:PL:GQ	0/0:0,24,207:24	1/1:54,6,0:3
Contig4713	1112	C	T	17.3	DP=11;VDB=1.280000e-02;RPB=6.527912e-01;AF1=0.3917;AC1=2;DP4=5,3,1,1;MQ=38;FQ=19.3;PV4=1,0.092,1,0.32	GT:PL:GQ	1/1:54,6,0:3	0/0:0,24,177:24
Contig23105	1074	C	T	217	DP=11;VDB=1.296015e-01;RPB=-7.905694e-01;AF1=0.6667;AC1=3;DP4=1,0,5,5;MQ=41;FQ=3.55;PV4=1,1,0.38,0.3	GT:PL:GQ	0/1:0,3,34:4	1/1:255,30,0:29
Contig16595	209	A	G	196	DP=11;VDB=1.305218e-01;RPB=-1.044466e+00;AF1=0.7471;AC1=3;DP4=0,1,4,5;MQ=35;FQ=-10.1;PV4=1,0.39,0.26,0.22	GT:PL:GQ	0/1:108,0,22:21	1/1:125,15,0:17
Contig17781	216	T	G	16.5	DP=11;VDB=1.305702e-01;RPB=1.392621e+00;AF1=0.7498;AC1=3;DP4=0,1,6,3;MQ=19;FQ=-6.74;PV4=0.4,1,0.015,1	GT:PL:GQ	0/1:33,0,26:25	1/1:21,24,0:24
Contig9799	448	G	A	236	DP=11;VDB=1.331557e-01;RPB=-1.423025e+00;AF1=0.7501;AC1=3;DP4=1,0,6,4;MQ=42;FQ=-5.99;PV4=1,0.44,1,0.43	GT:PL:GQ	0/1:55,0,27:25	1/1:219,24,0:26
Contig17580	830	C	T	220	DP=11;VDB=1.334257e-01;RPB=-1.423025e+00;AF1=0.7489;AC1=3;DP4=0,1,4,6;MQ=42;FQ=-3.38;PV4=1,0.45,1,1	GT:PL:GQ	0/1:16,0,31:23	1/1:242,27,0:29
Locus_17841_Transcript_4/4_Confidence_0.500_Length_1251	282	C	T	62.7	DP=11;VDB=1.355691e-01;RPB=-9.719274e-01;AF1=0.443;AC1=2;DP4=5,2,2,1;MQ=42;FQ=65.1;PV4=1,0.34,0.066,1	GT:PL:GQ	0/0:0,21,197:20	1/1:101,9,0:6
Contig9348	126	A	G	999	DP=11;VDB=1.368126e-01;RPB=1.106797e+00;AF1=0.6677;AC1=3;DP4=0,1,6,4;MQ=41;FQ=-6.96;PV4=0.45,1,0.28,0.21	GT:PL:GQ	1/1:255,30,0:29	0/1:0,3,27:4
Contig10434	149	C	T	227	DP=11;VDB=1.388377e-01;RPB=-7.905694e-01;AF1=0.7405;AC1=3;DP4=0,1,7,3;MQ=42;FQ=-16.3;PV4=0.36,0.23,0.33,1	GT:PL:GQ	1/1:107,9,0:10	0/1:157,0,15:14
Contig17905	241	G	C	20.2	DP=11;VDB=1.425484e-02;RPB=2.401103e+00;AF1=0.2606;AC1=1;DP4=0,6,4,0;MQ=39;FQ=21.5;PV4=0.0048,0.0003,0.03,0.0018	GT:PL:GQ	0/1:53,0,53:51	0/0:0,12,100:14
Contig9425	426	T	C	83.7	DP=11;VDB=1.425484e-02;RPB=2.683208e-01;AF1=0.4727;AC1=2;DP4=4,3,2,2;MQ=41;FQ=86.3;PV4=1,0.08,1,0.00011	GT:PL:GQ	0/0:0,21,203:19	1/1:123,12,0:9
Contig10052	1116	C	T	18.7	DP=11;VDB=1.425484e-02;RPB=3.963777e-01;AF1=0.4727;AC1=2;DP4=1,6,0,4;MQ=36;FQ=21.4;PV4=1,1,5.9e-05,0.32	GT:PL:GQ	1/1:58,12,0:8	0/0:0,21,174:19
Locus_12874_Transcript_1/1_Confidence_1.000_Length_846	11	T	C	66	DP=11;VDB=1.425484e-02;RPB=-7.971178e-01;AF1=0.6601;AC1=3;DP4=6,0,3,1;MQ=40;FQ=70.3;PV4=0.4,0.24,0.068,0.13	GT:PL:GQ	0/1:0,1,122:5	1/1:101,9,0:8
Contig7283	83	G	A	69.1	DP=11;VDB=1.425484e-02;RPB=9.396416e-01;AF1=0.2553;AC1=1;DP4=2,5,3,1;MQ=39;FQ=70.4;PV4=0.24,1,0.31,1	GT:PL:GQ	0/1:102,0,43:51	0/0:0,15,140:17
Contig3701	2155	T	C	18.1	DP=11;VDB=1.440000e-02;RPB=1.178511e-01;AF1=0.2514;AC1=1;DP4=5,4,1,1;MQ=34;FQ=19.3;PV4=1,1,1,1	GT:PL:GQ	0/1:51,0,31:38	0/0:0,21,132:23
Contig22609	786	T	G	19	DP=11;VDB=1.506207e-02;RPB=-2.535371e+00;AF1=0.5273;AC1=2;DP4=0,4,2,5;MQ=23;FQ=22.3;PV4=0.49,0.0005,0.043,0.25	GT:PL:GQ	0/0:0,12,86:9	1/1:59,21,0:18
Locus_30366_Transcript_1/1_Confidence_1.000_Length_1153	129	G	A	103	DP=11;VDB=1.730620e-02;RPB=3.171491e-01;AF1=0.4921;AC1=2;DP4=3,3,4,1;MQ=42;FQ=106;PV4=0.55,1,0.45,1	GT:PL:GQ	1/1:143,15,0:12	0/0:0,18,160:16
Contig3701	2156	G	T	18.1	DP=11;VDB=1.760000e-02;RPB=1.305582e-01;AF1=0.2527;AC1=1;DP4=4,4,1,1;MQ=33;FQ=19.4;PV4=1,1,1,1	GT:PL:GQ	0/1:51,0,31:38	0/0:0,18,129:20
Contig10011	479	C	T	27.2	DP=11;VDB=1.760000e-02;RPB=-1.767767e+00;AF1=0.3909;AC1=2;DP4=4,5,2,0;MQ=42;FQ=29.3;PV4=0.45,0.42,0.012,0.29	GT:PL:GQ	1/1:64,6,0:3	0/0:0,27,240:27
Contig23396	122	C	T	72.7	DP=11;VDB=1.806176e-02;RPB=6.607868e-01;AF1=0.4727;AC1=2;DP4=4,3,3,1;MQ=42;FQ=75.3;PV4=1,0.33,0.02,1	GT:PL:GQ	0/0:0,21,190:19	1/1:112,12,0:9
Contig12180	850	C	T	76.7	DP=11;VDB=1.888511e-02;RPB=1.426063e+00;AF1=0.4727;AC1=2;DP4=4,3,4,0;MQ=41;FQ=79.3;PV4=0.24,1,1,1	GT:PL:GQ	0/0:0,21,194:19	1/1:116,12,0:9
Contig23463	107	C	T	38.7	DP=11;VDB=1.889870e-02;RPB=1.686590e+00;AF1=0.4727;AC1=2;DP4=1,6,3,1;MQ=32;FQ=41.3;PV4=0.088,0.051,1,0.48	GT:PL:GQ	1/1:78,12,0:9	0/0:0,21,128:19
Contig19326	684	T	G	11.5	DP=11;VDB=1.920000e-02;RPB=1.060660e+00;AF1=0.3908;AC1=2;DP4=4,5,1,1;MQ=41;FQ=13.5;PV4=1,0.0063,1,0.041	GT:PL:GQ	0/1:48,6,0:3	0/0:0,27,238:27
Contig23052	402	A	G	150	DP=11;VDB=2.008642e-02;RPB=1.581139e-01;AF1=0.7109;AC1=3;DP4=1,0,7,3;MQ=33;FQ=-20.8;PV4=1,0.38,0.19,0.22	GT:PL:GQ	0/1:160,0,9:10	1/1:24,3,0:5
Contig9499	368	A	G	34.7	DP=11;VDB=2.063840e-02;RPB=-1.020621e-01;AF1=0.2931;AC1=1;DP4=5,3,0,3;MQ=42;FQ=36.2;PV4=0.18,0.33,1,1	GT:PL:GQ	0/0:0,6,76:8	0/1:67,0,157:66
Contig11581	67	C	A	43	DP=11;VDB=2.063840e-02;RPB=1.326807e+00;AF1=0.2527;AC1=1;DP4=5,3,3,0;MQ=42;FQ=44.3;PV4=0.49,0.49,1,0.11	GT:PL:GQ	0/1:76,0,57:64	0/0:0,18,174:20
Contig12366	514	A	T	39.3	DP=11;VDB=2.063840e-02;RPB=2.347428e+00;AF1=0.2714;AC1=1;DP4=4,4,3,0;MQ=42;FQ=40.8;PV4=0.24,1,1,1	GT:PL:GQ	0/1:72,0,117:71	0/0:0,9,101:11
Locus_23801_Transcript_2/2_Confidence_0.667_Length_608	22	T	C	29.9	DP=11;VDB=2.106208e-02;RPB=1.219376e+00;AF1=0.5079;AC1=2;DP4=1,4,3,3;MQ=28;FQ=33;PV4=0.55,1,0.027,1	GT:PL:GQ	1/1:70,18,0:15	0/0:0,15,128:12
Contig9068	1578	T	C	98.7	DP=11;VDB=2.156119e-02;RPB=-3.963777e-01;AF1=0.4727;AC1=2;DP4=4,3,2,2;MQ=42;FQ=101;PV4=1,1,1,1	GT:PL:GQ	1/1:138,12,0:9	0/0:0,21,205:19
Contig3434	1248	C	T	94.7	DP=11;VDB=2.156119e-02;RPB=-7.343199e-01;AF1=0.4727;AC1=2;DP4=2,5,1,3;MQ=36;FQ=97.2;PV4=1,1,1,1	GT:PL:GQ	1/1:134,12,0:9	0/0:0,21,151:19
Contig11360	247	T	C	57.7	DP=11;VDB=2.181521e-02;RPB=5.103104e-01;AF1=0.4411;AC1=2;DP4=4,4,3,0;MQ=42;FQ=60;PV4=0.24,1,0.052,0.34	GT:PL:GQ	1/1:96,9,0:6	0/0:0,24,197:23
Locus_15034_Transcript_1/1_Confidence_1.000_Length_1520	292	C	T	67.1	DP=11;VDB=2.209275e-02;RPB=-5.454023e-01;AF1=0.4921;AC1=2;DP4=6,0,2,3;MQ=36;FQ=70;PV4=0.061,0.012,0.12,0.0054	GT:PL:GQ	1/1:107,15,0:12	0/0:0,18,134:16
Contig7749	44	C	T	32.2	DP=11;VDB=2.240000e-02;RPB=3.916747e-01;AF1=0.3917;AC1=2;DP4=3,5,2,0;MQ=40;FQ=34.3;PV4=0.44,1,1,1	GT:PL:GQ	1/1:69,6,0:3	0/0:0,24,208:24
Locus_31095_Transcript_2/2_Confidence_0.750_Length_1166	294	C	T	76.5	DP=11;VDB=2.248370e-02;RPB=9.396416e-01;AF1=0.7018;AC1=3;DP4=6,1,2,2;MQ=42;FQ=81.4;PV4=0.49,0.2,1,0.062	GT:PL:GQ	0/1:3,0,163:9	1/1:109,9,0:9
Contig15672	362	C	A	87.7	DP=11;VDB=2.249890e-02;RPB=3.963777e-01;AF1=0.4727;AC1=2;DP4=3,4,1,3;MQ=42;FQ=90.3;PV4=1,0.029,1,1	GT:PL:GQ	0/0:0,21,213:19	1/1:127,12,0:9
Contig12609	283	A	G	61.1	DP=11;VDB=2.269439e-02;RPB=-7.709109e-01;AF1=0.4921;AC1=2;DP4=4,2,5,0;MQ=42;FQ=64;PV4=0.45,0.026,0.15,1	GT:PL:GQ	1/1:101,15,0:12	0/0:0,18,174:16
Contig4514	1684	C	T	96.2	DP=11;VDB=2.282340e-02;RPB=1.137245e+00;AF1=0.5;AC1=2;DP4=5,0,2,3;MQ=33;FQ=50.2;PV4=0.17,1,1,0.27	GT:PL:GQ	0/0:0,15,87:13	1/1:136,15,0:12
Locus_29186_Transcript_1/2_Confidence_0.667_Length_659	529	T	G	49.3	DP=11;VDB=2.309944e-02;RPB=3.061862e-01;AF1=0.7019;AC1=3;DP4=1,7,1,2;MQ=42;FQ=54.4;PV4=0.49,1,1,1	GT:PL:GQ	0/1:11,0,155:17	1/1:74,6,0:7
Contig20328	97	C	A	96.7	DP=11;VDB=2.346140e-02;RPB=1.072375e+00;AF1=0.4727;AC1=2;DP4=4,3,2,2;MQ=42;FQ=99.3;PV4=1,1,0.1,0.37	GT:PL:GQ	1/1:136,12,0:9	0/0:0,21,185:19
Locus_7174_Transcript_1/1_Confidence_1.000_Length_1210	272	A	C	120	DP=11;VDB=2.356958e-02;RPB=4.792292e-01;AF1=0.4921;AC1=2;DP4=2,4,3,2;MQ=40;FQ=102;PV4=0.57,1,1,1	GT:PL:GQ	1/1:160,15,0:12	0/0:0,18,139:16
Contig9343	1129	T	C	167	DP=11;VDB=2.383810e-02;RPB=1.249288e+00;AF1=0.7069;AC1=3;DP4=1,2,4,3;MQ=42;FQ=43.2;PV4=1,1,0.27,0.35	GT:PL:GQ	0/1:131,0,74:74	1/1:72,6,0:7
Contig10671	55	A	G	19.3	DP=11;VDB=2.400000e-02;RPB=1.697257e+00;AF1=0.3917;AC1=2;DP4=6,2,2,0;MQ=40;FQ=21.3;PV4=1,0.028,1,0.44	GT:PL:GQ	0/0:0,24,189:24	1/1:56,6,0:3
Locus_26329_Transcript_1/1_Confidence_1.000_Length_1179	1136	A	T	41.3	DP=11;VDB=2.400000e-02;RPB=3.159688e-01;AF1=0.3934;AC1=2;DP4=4,3,1,1;MQ=42;FQ=43.3;PV4=1,1,1,0.45	GT:PL:GQ	1/1:78,6,0:3	0/0:0,21,205:21
Locus_33902_Transcript_1/1_Confidence_1.000_Length_575	188	C	T	32.2	DP=11;VDB=2.400000e-02;RPB=8.249579e-01;AF1=0.3909;AC1=2;DP4=7,2,0,2;MQ=41;FQ=34.3;PV4=0.11,1,0.24,0.47	GT:PL:GQ	0/0:0,27,214:27	1/1:69,6,0:3
Contig6508	273	G	C	66.1	DP=11;VDB=2.433126e-02;RPB=-7.709109e-01;AF1=0.4921;AC1=2;DP4=4,2,3,2;MQ=38;FQ=69;PV4=1,1,0.049,1	GT:PL:GQ	1/1:106,15,0:12	0/0:0,18,161:16
Contig23040	694	T	C	33.1	DP=11;VDB=2.434982e-02;RPB=4.176424e-01;AF1=0.2553;AC1=1;DP4=4,3,2,1;MQ=42;FQ=34.4;PV4=1,0.2,1,1	GT:PL:GQ	0/1:66,0,49:56	0/0:0,15,149:17
Contig22214	1	G	C	5.34	DP=11;VDB=2.438279e-04;RPB=2.003469e+00;AF1=0.7383;AC1=3;DP4=2,0,7,2;MQ=21;FQ=9.82;PV4=1,0.22,0.00038,1	GT:PL:GQ	1/1:23,12,0:9	0/1:18,0,54:21
Contig23652	123	A	G	70.7	DP=11;VDB=2.444842e-02;RPB=2.683208e-01;AF1=0.4727;AC1=2;DP4=1,6,2,2;MQ=42;FQ=73.3;PV4=0.49,0.0093,1,0.0012	GT:PL:GQ	0/0:0,21,177:19	1/1:110,12,0:9
Contig1409	395	T	C	31.2	DP=11;VDB=2.444842e-02;RPB=3.963777e-01;AF1=0.2606;AC1=1;DP4=3,4,2,2;MQ=36;FQ=32.5;PV4=1,1,0,1	GT:PL:GQ	0/1:64,0,87:62	0/0:0,12,129:14
Contig20731	1003	G	A	101	DP=11;VDB=2.444842e-02;RPB=-6.486824e-01;AF1=0.5302;AC1=2;DP4=1,2,2,2;MQ=42;FQ=63.7;PV4=1,1,1,0.2	GT:PL:GQ	0/0:0,9,99:7	1/1:140,12,0:9
Contig4787_split_0	84	G	T	49.7	DP=11;VDB=2.518264e-02;RPB=-1.436051e+00;AF1=0.2931;AC1=1;DP4=5,0,1,5;MQ=33;FQ=51.2;PV4=0.015,0.18,2.2e-14,0.081	GT:PL:GQ	0/1:82,0,59:66	0/0:0,6,71:8
Locus_24725_Transcript_2/2_Confidence_0.800_Length_1427	163	G	A	25	DP=11;VDB=2.560000e-02;RPB=-1.178511e-01;AF1=0.2507;AC1=1;DP4=6,3,1,1;MQ=38;FQ=26.3;PV4=1,0.053,1,0.43	GT:PL:GQ	0/1:58,0,29:37	0/0:0,24,169:26
Contig1166	165	G	C	29.7	DP=11;VDB=2.570870e-02;RPB=-9.185587e-01;AF1=0.4411;AC1=2;DP4=4,4,1,2;MQ=38;FQ=32.1;PV4=1,0.36,0,1	GT:PL:GQ	1/1:68,9,0:6	0/0:0,24,223:23
Contig10074	1055	T	G	45.1	DP=11;VDB=2.590080e-02;RPB=7.709109e-01;AF1=0.4921;AC1=2;DP4=4,2,3,2;MQ=32;FQ=48;PV4=1,1,0.05,1	GT:PL:GQ	0/0:0,18,155:16	1/1:85,15,0:12
Contig12112	991	T	G	63.1	DP=11;VDB=2.590081e-02;RPB=7.709109e-01;AF1=0.4921;AC1=2;DP4=3,3,3,2;MQ=32;FQ=66;PV4=1,0.35,0.0094,0.3	GT:PL:GQ	0/0:0,18,163:16	1/1:103,15,0:12
Locus_32632_Transcript_1/1_Confidence_1.000_Length_438	1	A	C	16.4	DP=11;VDB=2.627558e-03;RPB=2.651802e+00;AF1=0.4265;AC1=2;DP4=3,2,5,1;MQ=25;FQ=16.4;PV4=0.55,1,0.39,1	GT:PL:GQ	0/1:47,0,45:46	0/0:0,1,3:3
Contig834	609	G	C	53.7	DP=11;VDB=2.647782e-02;RPB=-6.607868e-01;AF1=0.4727;AC1=2;DP4=5,2,1,3;MQ=38;FQ=56.3;PV4=0.24,1,0.33,0.39	GT:PL:GQ	1/1:93,12,0:9	0/0:0,21,152:19
Contig20032	1026	C	T	75.7	DP=11;VDB=2.649457e-02;RPB=-1.595751e+00;AF1=0.4766;AC1=2;DP4=3,3,2,2;MQ=42;FQ=78.4;PV4=1,0.49,0.12,1	GT:PL:GQ	1/1:115,12,0:9	0/0:0,18,160:16
Contig15850	26	C	G	80.2	DP=11;VDB=2.649457e-02;RPB=2.240820e+00;AF1=0.2609;AC1=1;DP4=3,2,2,2;MQ=40;FQ=81.5;PV4=1,0.39,0.089,1	GT:PL:GQ	0/1:113,0,23:31	0/0:0,12,132:14
Contig9630	903	T	C	63.1	DP=11;VDB=2.656601e-02;RPB=3.171491e-01;AF1=0.4921;AC1=2;DP4=2,4,5,0;MQ=41;FQ=66;PV4=0.061,0.2,0.012,1	GT:PL:GQ	0/0:0,18,165:16	1/1:103,15,0:12
Contig1155	156	C	T	112	DP=11;VDB=2.656601e-02;RPB=5.454023e-01;AF1=0.4921;AC1=2;DP4=3,3,4,1;MQ=42;FQ=115;PV4=0.55,1,1,0.29	GT:PL:GQ	1/1:152,15,0:12	0/0:0,18,177:16
Contig6963	641	C	T	8	DP=11;VDB=2.706460e-02;RPB=-9.185587e-01;AF1=0.3335;AC1=1;DP4=5,3,1,2;MQ=38;FQ=9.53;PV4=0.55,1,6.1e-12,1	GT:PL:GQ	0/0:0,3,38:6	0/1:39,0,162:38
ENA|HX903343|HX903343.1	545	T	G	15.2	DP=11;VDB=2.741044e-02;RPB=-1.767767e+00;AF1=0.7836;AC1=3;DP4=0,2,6,3;MQ=12;FQ=-21.6;PV4=0.18,0.32,0.16,1	GT:PL:GQ	1/1:33,15,0:17	0/1:19,0,10:9
Contig12112	993	G	A	63.1	DP=11;VDB=2.753126e-02;RPB=8.723915e-01;AF1=0.4921;AC1=2;DP4=3,3,3,2;MQ=32;FQ=66;PV4=1,0.45,0.0094,0.3	GT:PL:GQ	0/0:0,18,163:16	1/1:103,15,0:12
Contig5717	60	A	G	118	DP=11;VDB=2.753127e-02;RPB=3.171491e-01;AF1=0.7069;AC1=3;DP4=4,2,3,2;MQ=42;FQ=115;PV4=1,1,0.15,1	GT:PL:GQ	0/1:80,0,146:86	1/1:74,6,0:7
Contig12058	257	C	T	42.1	DP=11;VDB=2.822132e-02;RPB=8.723915e-01;AF1=0.4921;AC1=2;DP4=2,4,0,5;MQ=39;FQ=45;PV4=0.45,0.05,0.069,0.27	GT:PL:GQ	1/1:82,15,0:12	0/0:0,18,170:16
Contig11736	173	T	A	24.4	DP=11;VDB=2.836901e-02;RPB=-8.723915e-01;AF1=0.2714;AC1=1;DP4=2,4,2,3;MQ=34;FQ=25.8;PV4=1,0.15,3.5e-05,0.12	GT:PL:GQ	0/0:0,9,94:11	0/1:57,0,84:56
Locus_15444_Transcript_2/2_Confidence_0.667_Length_1916	537	C	G	26.1	DP=11;VDB=2.841266e-02;RPB=1.020621e-01;AF1=0.2553;AC1=1;DP4=5,3,3,0;MQ=42;FQ=27.4;PV4=0.49,0.33,0.052,0.091	GT:PL:GQ	0/1:59,0,72:57	0/0:0,15,139:17
Contig23340	1652	T	A	20.7	DP=11;VDB=2.845191e-02;RPB=5.103104e-01;AF1=0.4411;AC1=2;DP4=2,6,3,0;MQ=32;FQ=23.1;PV4=0.061,0.26,0.21,1	GT:PL:GQ	1/1:59,9,0:5	0/0:0,24,180:23
Contig17619	1167	C	A	84.7	DP=11;VDB=2.861637e-02;RPB=6.607868e-01;AF1=0.4727;AC1=2;DP4=6,1,2,2;MQ=40;FQ=87.3;PV4=0.49,1,0.052,0.44	GT:PL:GQ	1/1:124,12,0:9	0/0:0,21,165:19
Contig8594	198	C	T	65.7	DP=11;VDB=2.861637e-02;RPB=-7.343199e-01;AF1=0.4727;AC1=2;DP4=5,2,3,1;MQ=42;FQ=68.3;PV4=1,0.035,0.1,0.34	GT:PL:GQ	0/0:0,21,198:19	1/1:105,12,0:9
Contig7213	294	G	C	83.1	DP=11;VDB=2.863384e-02;RPB=1.791432e+00;AF1=0.2553;AC1=1;DP4=3,4,3,1;MQ=42;FQ=84.4;PV4=0.55,1,0.1,1	GT:PL:GQ	0/1:116,0,52:60	0/0:0,15,136:17
Contig4027	373	T	G	13.3	DP=11;VDB=2.880000e-02;RPB=-1.060660e+00;AF1=0.2526;AC1=1;DP4=4,5,1,1;MQ=40;FQ=14.5;PV4=1,1,0.014,1	GT:PL:GQ	0/1:46,0,91:44	0/0:0,18,168:20
Contig5248	232	A	G	9.59	DP=11;VDB=2.880000e-02;RPB=-5.892556e-01;AF1=0.2553;AC1=1;DP4=6,3,0,2;MQ=42;FQ=10.8;PV4=0.18,0.47,1,1	GT:PL:GQ	0/1:42,0,94:40	0/0:0,15,145:17
Contig15931	252	A	G	24.7	DP=11;VDB=2.979434e-02;RPB=1.772071e+00;AF1=0.5334;AC1=2;DP4=5,0,4,2;MQ=27;FQ=28.1;PV4=0.45,0.087,0.06,1	GT:PL:GQ	0/0:0,10,104:8	1/1:64,15,0:12
Contig5702	84	C	G	12	DP=11;VDB=2.986822e-02;RPB=-4.176424e-01;AF1=0.443;AC1=2;DP4=4,3,2,1;MQ=38;FQ=14.3;PV4=1,0.00062,0.011,1	GT:PL:GQ	1/1:50,9,0:5	0/0:0,21,200:20
Locus_20919_Transcript_1/1_Confidence_1.000_Length_1269	535	A	T	38.7	DP=11;VDB=2.986822e-02;RPB=5.103104e-01;AF1=0.4411;AC1=2;DP4=5,3,1,2;MQ=38;FQ=41.1;PV4=0.55,1,0.027,0.14	GT:PL:GQ	1/1:77,9,0:6	0/0:0,24,211:23
Locus_47476_Transcript_1/1_Confidence_1.000_Length_161	75	G	A	20.3	DP=11;VDB=2.986822e-02;RPB=9.185587e-01;AF1=0.3358;AC1=1;DP4=7,1,1,2;MQ=34;FQ=22.1;PV4=0.15,1,0.21,1	GT:PL:GQ	0/1:55,3,0:5	0/0:0,21,139:21
Contig9381	631	G	A	8.68	DP=11;VDB=3.040000e-02;RPB=-1.219070e+00;AF1=0.2527;AC1=1;DP4=6,1,2,0;MQ=40;FQ=9.8;PV4=1,0.023,0.011,0.41	GT:PL:GQ	0/1:41,0,30:36	0/0:0,18,137:21
Contig23255	245	C	A	6.26	DP=11;VDB=3.040000e-02;RPB=-1.767767e+00;AF1=0.2552;AC1=1;DP4=5,4,0,2;MQ=39;FQ=7.28;PV4=0.45,1,0.33,1	GT:PL:GQ	0/1:38,0,108:35	0/0:0,15,127:18
Contig7222	190	A	G	32.2	DP=11;VDB=3.040000e-02;RPB=-3.535534e-01;AF1=0.3909;AC1=2;DP4=6,3,0,2;MQ=42;FQ=34.3;PV4=0.18,1,1,0.48	GT:PL:GQ	1/1:69,6,0:3	0/0:0,27,231:27
Contig23498	471	C	T	71.1	DP=11;VDB=3.084347e-02;RPB=1.072375e+00;AF1=0.2532;AC1=1;DP4=6,1,2,2;MQ=42;FQ=72.3;PV4=0.49,0.45,0.35,0.15	GT:PL:GQ	0/1:104,0,19:27	0/0:0,18,144:20
Contig19477	35	T	C	4.55	DP=11;VDB=3.086163e-02;RPB=1.072375e+00;AF1=0.4726;AC1=2;DP4=3,4,3,1;MQ=28;FQ=6.44;PV4=0.55,1,0.18,1	GT:PL:GQ	0/0:0,21,127:22	1/1:42,12,0:6
Contig13345	830	C	T	102	DP=11;VDB=3.120048e-02;RPB=4.691674e-01;AF1=0.5234;AC1=2;DP4=1,3,0,6;MQ=42;FQ=95.9;PV4=0.4,0.11,0.22,1	GT:PL:GQ	0/0:0,12,133:9	1/1:142,18,0:15
Contig660	587	C	G	118	DP=11;VDB=3.120048e-02;RPB=-4.691674e-01;AF1=0.5234;AC1=2;DP4=2,2,1,5;MQ=40;FQ=95.4;PV4=0.5,1,0.17,1	GT:PL:GQ	1/1:158,18,0:15	0/0:0,12,132:9
Contig18	233	C	T	43.7	DP=11;VDB=3.127017e-02;RPB=3.061862e-01;AF1=0.2931;AC1=1;DP4=6,2,2,1;MQ=42;FQ=45.2;PV4=1,0.46,1,1	GT:PL:GQ	0/0:0,6,72:8	0/1:76,0,142:75
Contig8159	542	A	G	53.8	DP=11;VDB=3.127017e-02;RPB=6.510653e-01;AF1=0.4468;AC1=2;DP4=3,3,0,3;MQ=40;FQ=56.2;PV4=0.46,0.43,1,0.42	GT:PL:GQ	0/0:0,18,176:17	1/1:92,9,0:6
Contig20126	82	A	G	208	DP=11;VDB=3.128010e-02;RPB=1.581139e-01;AF1=0.7497;AC1=3;DP4=1,0,9,1;MQ=40;FQ=-3.96;PV4=1,0.24,0.32,0.16	GT:PL:GQ	0/1:60,0,30:28	1/1:186,24,0:26
Contig1241	1077	G	A	69.8	DP=11;VDB=3.131090e-02;RPB=1.047297e+00;AF1=0.4468;AC1=2;DP4=4,2,2,1;MQ=39;FQ=72.2;PV4=1,1,1,1	GT:PL:GQ	1/1:108,9,0:6	0/0:0,18,155:17
Contig9343	829	C	T	5.23	DP=11;VDB=3.131090e-02;RPB=1.122683e+00;AF1=0.4411;AC1=2;DP4=3,5,0,3;MQ=34;FQ=7.01;PV4=0.49,0.2,0.1,1	GT:PL:GQ	1/1:42,9,0:4	0/0:0,24,177:25
Contig1223	809	T	C	50.1	DP=11;VDB=3.131090e-02;RPB=1.735055e+00;AF1=0.2535;AC1=1;DP4=4,4,1,2;MQ=39;FQ=51.3;PV4=1,1,0.4,0.41	GT:PL:GQ	0/1:83,0,13:21	0/0:0,21,182:23
Contig8184	103	G	A	7.05	DP=11;VDB=3.131090e-02;RPB=1.735055e+00;AF1=0.2553;AC1=1;DP4=4,4,0,3;MQ=36;FQ=8.11;PV4=0.24,1,0.085,1	GT:PL:GQ	0/1:39,0,12:21	0/0:0,18,162:21
Locus_17606_Transcript_1/3_Confidence_0.286_Length_302	54	G	T	3.56	DP=11;VDB=3.131090e-02;RPB=1.939179e+00;AF1=0.2525;AC1=1;DP4=2,6,1,2;MQ=33;FQ=4.32;PV4=1,1,0.024,1	GT:PL:GQ	0/1:34,0,54:29	0/0:0,18,136:23
Locus_27706_Transcript_1/1_Confidence_1.000_Length_757	683	T	G	132	DP=11;VDB=3.143513e-02;RPB=1.326807e+00;AF1=0.5589;AC1=2;DP4=2,1,4,4;MQ=37;FQ=60;PV4=1,0.17,0.44,0.023	GT:PL:GQ	0/0:0,9,96:6	1/1:172,24,0:22
Contig4579	286	A	T	99.1	DP=11;VDB=3.186598e-02;RPB=-1.069195e+00;AF1=0.4921;AC1=2;DP4=3,3,4,1;MQ=42;FQ=102;PV4=0.55,0.051,0.052,1	GT:PL:GQ	0/0:0,18,196:16	1/1:139,15,0:12
Contig12180	91	G	C	7.12	DP=11;VDB=3.200000e-02;RPB=1.767767e+00;AF1=0.2606;AC1=1;DP4=4,5,0,2;MQ=41;FQ=8.22;PV4=0.49,0.39,0.014,0.3	GT:PL:GQ	0/1:39,0,139:36	0/0:0,12,137:15
Contig9431	309	C	T	14.4	DP=11;VDB=3.200000e-02;RPB=-1.767767e+00;AF1=0.3909;AC1=2;DP4=8,1,0,2;MQ=40;FQ=16.4;PV4=0.055,0.027,1,0.064	GT:PL:GQ	1/1:51,6,0:3	0/0:0,27,187:27
Contig4492	521	C	T	34.2	DP=11;VDB=3.200000e-02;RPB=9.139077e-01;AF1=0.3917;AC1=2;DP4=5,3,0,2;MQ=42;FQ=36.3;PV4=0.44,1,1,1	GT:PL:GQ	0/0:0,24,208:24	1/1:71,6,0:3
Contig18340	259	A	G	14.2	DP=11;VDB=3.200000e-03;RPB=-1.532065e+00;AF1=0.2507;AC1=1;DP4=3,6,2,0;MQ=42;FQ=15.4;PV4=0.18,0.045,1,0.11	GT:PL:GQ	0/1:47,0,29:36	0/0:0,24,222:26
Locus_30416_Transcript_1/1_Confidence_1.000_Length_565	115	C	G	82.2	DP=11;VDB=3.261540e-02;RPB=-1.557846e+00;AF1=0.7286;AC1=3;DP4=5,1,3,2;MQ=42;FQ=87.8;PV4=0.55,0.027,0.15,0.068	GT:PL:GQ	0/1:45,0,150:52	1/1:74,9,0:10
Contig16190	1325	C	A	61	DP=11;VDB=3.273572e-02;RPB=1.020621e-01;AF1=0.2527;AC1=1;DP4=4,4,2,1;MQ=37;FQ=62.3;PV4=1,1,1,0.45	GT:PL:GQ	0/1:94,0,40:48	0/0:0,18,127:20
Locus_29053_Transcript_1/1_Confidence_1.000_Length_845	422	A	G	57.7	DP=11;VDB=3.273572e-02;RPB=-1.530931e+00;AF1=0.4411;AC1=2;DP4=2,6,1,2;MQ=40;FQ=60;PV4=1,0.18,1,0.32	GT:PL:GQ	1/1:96,9,0:6	0/0:0,24,198:23
Contig20731	671	A	G	109	DP=11;VDB=3.277559e-02;RPB=3.171491e-01;AF1=0.4921;AC1=2;DP4=3,3,1,4;MQ=42;FQ=112;PV4=0.55,1,0.052,1	GT:PL:GQ	1/1:149,15,0:12	0/0:0,18,170:16
Contig22458	590	G	A	96.2	DP=11;VDB=3.277560e-02;RPB=-5.553135e-01;AF1=0.5;AC1=2;DP4=1,4,3,2;MQ=38;FQ=93.8;PV4=0.52,1,0.4,1	GT:PL:GQ	1/1:136,15,0:12	0/0:0,15,132:13
Contig10074	1049	G	C	45.1	DP=11;VDB=3.277560e-02;RPB=7.709109e-01;AF1=0.4921;AC1=2;DP4=4,2,3,2;MQ=32;FQ=48;PV4=1,1,0.05,1	GT:PL:GQ	0/0:0,18,148:16	1/1:85,15,0:12
Contig17101	43	G	T	57.7	DP=11;VDB=3.277706e-02;RPB=-2.551552e+00;AF1=0.4411;AC1=2;DP4=8,0,3,0;MQ=35;FQ=60;PV4=1,1,1,1	GT:PL:GQ	1/1:96,9,0:6	0/0:0,24,137:23
Contig5612	98	G	A	27.7	DP=11;VDB=3.277706e-02;RPB=3.061862e-01;AF1=0.4411;AC1=2;DP4=5,3,0,3;MQ=39;FQ=30.1;PV4=0.18,0.18,0.44,0.2	GT:PL:GQ	0/0:0,24,191:23	1/1:66,9,0:6
Contig2191	608	C	T	61.7	DP=11;VDB=3.315343e-02;RPB=2.683208e-01;AF1=0.4727;AC1=2;DP4=3,4,2,2;MQ=40;FQ=64.3;PV4=1,0.42,0.088,0.43	GT:PL:GQ	1/1:101,12,0:9	0/0:0,21,203:19
Contig16220	302	A	T	84.7	DP=11;VDB=3.315343e-02;RPB=7.343199e-01;AF1=0.4727;AC1=2;DP4=4,3,2,2;MQ=42;FQ=87.3;PV4=1,0.21,0.02,0.43	GT:PL:GQ	1/1:124,12,0:9	0/0:0,21,199:19
Contig7739	118	A	T	91.7	DP=11;VDB=3.317223e-02;RPB=3.963777e-01;AF1=0.4727;AC1=2;DP4=2,5,2,2;MQ=38;FQ=94.3;PV4=0.58,1,1,1	GT:PL:GQ	0/0:0,21,152:19	1/1:131,12,0:9
Contig19366	281	G	T	182	DP=11;VDB=3.326293e-02;RPB=-1.767767e+00;AF1=0.7474;AC1=3;DP4=0,2,4,5;MQ=35;FQ=20.4;PV4=0.49,0.29,0.089,0.33	GT:PL:GQ	0/1:87,0,52:50	1/1:133,18,0:20
Locus_17041_Transcript_3/4_Confidence_0.556_Length_588	105	C	A	30.1	DP=11;VDB=3.360000e-02;RPB=1.436141e+00;AF1=0.2553;AC1=1;DP4=4,4,1,1;MQ=38;FQ=31.4;PV4=1,1,1,1	GT:PL:GQ	0/1:63,0,60:60	0/0:0,15,126:17
Contig8469	270	T	C	25.2	DP=11;VDB=3.360000e-02;RPB=5.892556e-01;AF1=0.3909;AC1=2;DP4=9,0,1,1;MQ=41;FQ=27.3;PV4=0.18,1,0.004,0.37	GT:PL:GQ	1/1:62,6,0:3	0/0:0,27,172:27
Contig18038	427	A	G	122	DP=11;VDB=3.369886e-02;RPB=-3.171491e-01;AF1=0.4921;AC1=2;DP4=2,4,2,3;MQ=42;FQ=125;PV4=1,1,0.15,0.17	GT:PL:GQ	1/1:162,15,0:12	0/0:0,18,175:16
Contig17893	132	C	T	108	DP=11;VDB=3.421732e-02;RPB=1.072375e+00;AF1=0.5273;AC1=2;DP4=3,1,6,1;MQ=39;FQ=67.3;PV4=1,0.13,1,1	GT:PL:GQ	0/0:0,12,104:9	1/1:148,21,0:18
Contig6846	145	G	A	52.7	DP=11;VDB=3.422171e-02;RPB=-3.061862e-01;AF1=0.4411;AC1=2;DP4=3,5,2,1;MQ=37;FQ=55;PV4=0.55,1,0.38,1	GT:PL:GQ	0/0:0,24,169:23	1/1:91,9,0:6
Contig14900	538	T	C	60.1	DP=11;VDB=3.426357e-02;RPB=-1.735055e+00;AF1=0.253;AC1=1;DP4=4,4,2,1;MQ=42;FQ=61.3;PV4=1,1,1,0.28	GT:PL:GQ	0/1:93,0,14:22	0/0:0,21,198:23
Locus_20849_Transcript_2/3_Confidence_0.600_Length_647	54	A	G	41	DP=11;VDB=3.426357e-02;RPB=3.061862e-01;AF1=0.2515;AC1=1;DP4=4,4,1,2;MQ=42;FQ=42.3;PV4=1,0.16,1,1	GT:PL:GQ	0/1:74,0,25:33	0/0:0,21,193:23
Contig7134	205	G	C	47.2	DP=11;VDB=3.426357e-02;RPB=5.103104e-01;AF1=0.2606;AC1=1;DP4=5,3,1,2;MQ=42;FQ=48.5;PV4=0.55,1,1,1	GT:PL:GQ	0/1:80,0,110:78	0/0:0,12,113:14
Contig11617	598	A	G	65.7	DP=11;VDB=3.426357e-02;RPB=-7.144345e-01;AF1=0.4411;AC1=2;DP4=4,4,1,2;MQ=41;FQ=68.1;PV4=1,0.39,0,1	GT:PL:GQ	0/0:0,24,227:23	1/1:104,9,0:6
Contig23579	291	G	C	19.3	DP=11;VDB=3.520000e-02;RPB=-1.296362e+00;AF1=0.3909;AC1=2;DP4=5,4,1,1;MQ=41;FQ=21.3;PV4=1,1,0.004,0.33	GT:PL:GQ	0/0:0,27,221:27	1/1:56,6,0:3
Contig18617	774	A	G	40.2	DP=11;VDB=3.520000e-02;RPB=1.532065e+00;AF1=0.3909;AC1=2;DP4=3,6,1,1;MQ=40;FQ=42.3;PV4=1,1,1,0.4	GT:PL:GQ	1/1:77,6,0:3	0/0:0,27,224:27
Contig18617	773	C	T	41.2	DP=11;VDB=3.520000e-02;RPB=1.532065e+00;AF1=0.3909;AC1=2;DP4=3,6,1,1;MQ=40;FQ=43.3;PV4=1,1,1,0.45	GT:PL:GQ	1/1:78,6,0:3	0/0:0,27,236:27
Locus_20201_Transcript_1/1_Confidence_1.000_Length_1127	289	C	A	102	DP=11;VDB=3.541791e-02;RPB=8.723915e-01;AF1=0.4921;AC1=2;DP4=4,2,1,4;MQ=41;FQ=105;PV4=0.24,0.37,0.15,1	GT:PL:GQ	1/1:142,15,0:12	0/0:0,18,177:16
Contig1820	66	A	G	23.7	DP=11;VDB=3.553943e-02;RPB=3.963777e-01;AF1=0.4727;AC1=2;DP4=3,4,1,3;MQ=35;FQ=26.3;PV4=1,1,0.011,0.078	GT:PL:GQ	1/1:63,12,0:8	0/0:0,21,175:19
Contig952	149	C	T	38.7	DP=11;VDB=3.553943e-02;RPB=-3.963777e-01;AF1=0.4727;AC1=2;DP4=5,2,0,4;MQ=37;FQ=41.3;PV4=0.061,0.37,0.096,0.5	GT:PL:GQ	0/0:0,21,186:19	1/1:78,12,0:9
Locus_31235_Transcript_1/1_Confidence_1.000_Length_671	362	A	C	14.8	DP=11;VDB=3.553943e-02;RPB=-6.979834e-01;AF1=0.2931;AC1=1;DP4=4,2,3,1;MQ=35;FQ=16.3;PV4=1,0.46,2.9e-05,0.49	GT:PL:GQ	0/0:0,6,76:8	0/1:47,0,96:46
Contig2960	72	G	A	81.7	DP=11;VDB=3.555881e-02;RPB=-6.607868e-01;AF1=0.4727;AC1=2;DP4=3,4,3,1;MQ=42;FQ=84.3;PV4=0.55,0.39,0.1,0.24	GT:PL:GQ	1/1:121,12,0:9	0/0:0,21,198:19
Contig6279	807	A	G	94.7	DP=11;VDB=3.564564e-02;RPB=5.454023e-01;AF1=0.2931;AC1=1;DP4=4,1,3,3;MQ=36;FQ=94.1;PV4=0.55,1,0.13,1	GT:PL:GQ	0/1:127,0,64:71	0/0:0,6,65:8
Contig2745	572	C	T	57.7	DP=11;VDB=3.572478e-02;RPB=-1.530931e+00;AF1=0.4411;AC1=2;DP4=5,3,0,3;MQ=42;FQ=60;PV4=0.18,1,1,1	GT:PL:GQ	1/1:96,9,0:6	0/0:0,24,209:23
Contig4481	297	A	T	52.7	DP=11;VDB=3.572478e-02;RPB=1.939179e+00;AF1=0.4411;AC1=2;DP4=5,3,2,1;MQ=41;FQ=55;PV4=1,0.22,1,0.48	GT:PL:GQ	0/0:0,24,205:23	1/1:91,9,0:6
Contig6241	554	G	C	59.7	DP=11;VDB=3.572478e-02;RPB=-5.103104e-01;AF1=0.4411;AC1=2;DP4=4,4,1,2;MQ=42;FQ=62;PV4=1,0.14,1,0.18	GT:PL:GQ	1/1:98,9,0:6	0/0:0,24,226:23
Contig21077	895	T	C	58.7	DP=11;VDB=3.572479e-02;RPB=1.416689e+00;AF1=0.443;AC1=2;DP4=4,3,2,1;MQ=41;FQ=61.1;PV4=1,1,0.066,0.44	GT:PL:GQ	1/1:97,9,0:6	0/0:0,21,201:20
Contig17755	299	G	A	51.7	DP=11;VDB=3.572479e-02;RPB=-7.144345e-01;AF1=0.4411;AC1=2;DP4=3,5,3,0;MQ=42;FQ=54;PV4=0.18,1,0.24,1	GT:PL:GQ	1/1:90,9,0:6	0/0:0,24,209:23
Contig23722	587	C	G	68.2	DP=11;VDB=3.637797e-02;RPB=3.171491e-01;AF1=0.2606;AC1=1;DP4=5,1,4,1;MQ=39;FQ=69.5;PV4=1,0.35,0.035,0.22	GT:PL:GQ	0/1:101,0,47:55	0/0:0,12,124:14
Contig17639	592	C	T	227	DP=11;VDB=3.646679e-02;RPB=2.003469e+00;AF1=0.7394;AC1=3;DP4=2,0,4,5;MQ=41;FQ=10.9;PV4=0.45,1,1,1	GT:PL:GQ	0/1:135,0,42:41	1/1:129,12,0:13
Contig18523	28	T	C	64.2	DP=11;VDB=3.677813e-02;RPB=1.595751e+00;AF1=0.2624;AC1=1;DP4=5,1,3,1;MQ=33;FQ=65.6;PV4=1,1,1,1	GT:PL:GQ	0/1:97,0,8:16	0/0:0,15,116:17
Contig11858	411	A	G	26.2	DP=11;VDB=3.680000e-02;RPB=1.532065e+00;AF1=0.3909;AC1=2;DP4=8,1,1,1;MQ=40;FQ=28.3;PV4=0.35,1,0.0048,1	GT:PL:GQ	1/1:63,6,0:3	0/0:0,27,199:27
Contig22070	1055	A	G	5.22	DP=11;VDB=3.680000e-02;RPB=1.621514e+00;AF1=0.293;AC1=1;DP4=3,3,0,2;MQ=42;FQ=6.36;PV4=0.46,0.099,1,0.12	GT:PL:GQ	0/1:36,0,106:33	0/0:0,6,71:10
Contig16713	306	G	A	19.1	DP=11;VDB=3.680000e-02;RPB=-9.139077e-01;AF1=0.2514;AC1=1;DP4=3,5,0,2;MQ=42;FQ=20.3;PV4=1,0.061,1,1	GT:PL:GQ	0/1:52,0,28:36	0/0:0,21,199:23
Contig12178	732	G	A	60.7	DP=11;VDB=3.724138e-02;RPB=-4.176424e-01;AF1=0.443;AC1=2;DP4=3,4,1,2;MQ=40;FQ=63.1;PV4=1,0.13,1,1	GT:PL:GQ	1/1:99,9,0:6	0/0:0,21,185:20
Contig2400	617	G	A	9.22	DP=11;VDB=3.724138e-02;RPB=5.103104e-01;AF1=0.2931;AC1=1;DP4=4,4,1,2;MQ=38;FQ=10.6;PV4=1,1,2.7e-15,1	GT:PL:GQ	0/1:41,0,154:39	0/0:0,6,71:8
Contig8251	642	G	A	4.79	DP=11;VDB=3.724139e-02;RPB=-1.735055e+00;AF1=0.2526;AC1=1;DP4=1,7,1,2;MQ=37;FQ=5.68;PV4=0.49,1,6.6e-05,1	GT:PL:GQ	0/1:36,0,33:32	0/0:0,18,143:22
Locus_39452_Transcript_1/1_Confidence_1.000_Length_275	113	T	C	51.7	DP=11;VDB=3.728401e-02;RPB=-1.020621e-01;AF1=0.4411;AC1=2;DP4=5,3,2,1;MQ=39;FQ=54;PV4=1,0.097,0.41,1	GT:PL:GQ	1/1:90,9,0:6	0/0:0,24,202:23
Contig2662	894	A	G	57.9	DP=11;VDB=3.728401e-02;RPB=1.551181e+00;AF1=0.4545;AC1=2;DP4=1,4,0,3;MQ=35;FQ=60.2;PV4=1,1,1,0.15	GT:PL:GQ	1/1:96,9,0:6	0/0:0,15,109:14
Contig187	356	G	T	41	DP=11;VDB=3.728401e-02;RPB=4.570987e-01;AF1=0.7064;AC1=3;DP4=1,4,0,3;MQ=38;FQ=46.2;PV4=1,1,0.38,1	GT:PL:GQ	0/1:21,0,113:27	1/1:56,6,0:7
Contig11617	585	A	G	68.7	DP=11;VDB=3.728401e-02;RPB=-7.144345e-01;AF1=0.4411;AC1=2;DP4=4,4,1,2;MQ=41;FQ=71.1;PV4=1,1,0,1	GT:PL:GQ	0/0:0,24,231:23	1/1:107,9,0:6
Contig2094	90	C	T	27.7	DP=11;VDB=3.799346e-02;RPB=-1.426063e+00;AF1=0.2931;AC1=1;DP4=4,3,1,3;MQ=30;FQ=29.2;PV4=0.55,0.032,1,0.39	GT:PL:GQ	0/0:0,6,41:8	0/1:60,0,56:58
Contig21955	618	C	A	58.7	DP=11;VDB=3.801336e-02;RPB=7.343199e-01;AF1=0.4727;AC1=2;DP4=5,2,1,3;MQ=31;FQ=61.3;PV4=0.24,0.076,0.42,1	GT:PL:GQ	0/0:0,21,160:19	1/1:98,12,0:9
Locus_27284_Transcript_1/1_Confidence_1.000_Length_443	207	G	T	29.2	DP=11;VDB=3.840000e-02;RPB=-1.958374e+00;AF1=0.3917;AC1=2;DP4=4,4,0,2;MQ=42;FQ=31.3;PV4=0.47,0.37,1,0.3	GT:PL:GQ	0/0:0,24,224:24	1/1:66,6,0:3
Locus_5749_Transcript_1/1_Confidence_1.000_Length_2014	531	T	C	32	DP=11;VDB=3.840000e-02;RPB=-5.892556e-01;AF1=0.2507;AC1=1;DP4=6,3,1,1;MQ=42;FQ=33.3;PV4=1,1,1,0.45	GT:PL:GQ	0/1:65,0,27:35	0/0:0,24,209:26
Contig5980	746	C	A	3.67	DP=11;VDB=3.840000e-02;RPB=6.527912e-01;AF1=0.3916;AC1=2;DP4=2,6,2,0;MQ=15;FQ=3.84;PV4=0.13,0.091,1,0.24	GT:PL:GQ	0/0:0,24,41:27	0/1:38,6,0:5
Locus_22981_Transcript_1/1_Confidence_1.000_Length_941	53	G	C	34.2	DP=11;VDB=3.840000e-02;RPB=-6.527912e-01;AF1=0.3917;AC1=2;DP4=3,5,2,0;MQ=40;FQ=36.3;PV4=0.44,1,1,0.47	GT:PL:GQ	0/0:0,24,203:24	1/1:71,6,0:3
Contig1099	2	C	G	20.3	DP=11;VDB=3.870249e-03;RPB=2.401103e+00;AF1=0.334;AC1=1;DP4=2,2,6,0;MQ=27;FQ=22.1;PV4=0.13,0.48,0.04,1	GT:PL:GQ	0/1:52,0,22:28	0/0:0,3,65:5
Locus_36412_Transcript_1/1_Confidence_1.000_Length_298	234	T	C	42.7	DP=11;VDB=3.881056e-02;RPB=1.939179e+00;AF1=0.2931;AC1=1;DP4=3,5,1,2;MQ=35;FQ=44.2;PV4=1,1,1,0.083	GT:PL:GQ	0/0:0,6,40:8	0/1:75,0,100:74
Locus_29674_Transcript_1/2_Confidence_0.667_Length_639	475	G	A	6.98	DP=11;VDB=3.881056e-02;RPB=2.186229e+00;AF1=0.4999;AC1=2;DP4=1,6,1,2;MQ=37;FQ=9.53;PV4=1,0.28,6.3e-11,0.0033	GT:PL:GQ	0/0:0,0,0:3	0/1:36,0,161:36
Locus_28913_Transcript_1/1_Confidence_1.000_Length_862	313	T	C	54.3	DP=11;VDB=3.881056e-02;RPB=4.176424e-01;AF1=0.2714;AC1=1;DP4=2,5,1,2;MQ=42;FQ=55.8;PV4=1,1,1,1	GT:PL:GQ	0/1:87,0,106:86	0/0:0,9,106:11
Locus_8782_Transcript_7/8_Confidence_0.550_Length_1635	330	T	C	10.7	DP=11;VDB=3.881056e-02;RPB=-5.103104e-01;AF1=0.2714;AC1=1;DP4=5,3,1,2;MQ=38;FQ=12;PV4=0.55,0.14,2.3e-15,1	GT:PL:GQ	0/0:0,9,106:11	0/1:43,0,124:41
Contig21643	521	T	C	52.2	DP=11;VDB=3.881056e-02;RPB=7.878529e-01;AF1=0.2606;AC1=1;DP4=4,3,2,1;MQ=42;FQ=53.5;PV4=1,0.3,0.27,0.11	GT:PL:GQ	0/1:85,0,86:83	0/0:0,12,136:14
Locus_23268_Transcript_1/1_Confidence_1.000_Length_311	193	G	A	75.4	DP=11;VDB=3.933069e-02;RPB=1.342535e+00;AF1=0.5156;AC1=2;DP4=4,0,3,2;MQ=37;FQ=65.4;PV4=0.44,0.49,0.034,0.1	GT:PL:GQ	1/1:115,15,0:12	0/0:0,12,102:10
Contig3347	488	C	T	5.71	DP=11;VDB=4.000000e-02;RPB=1.060660e+00;AF1=0.2714;AC1=1;DP4=3,6,1,1;MQ=40;FQ=6.78;PV4=1,0.12,1,1	GT:PL:GQ	0/1:37,0,146:34	0/0:0,9,94:12
Contig4005	245	A	G	23.2	DP=11;VDB=4.000000e-02;RPB=-1.296362e+00;AF1=0.3909;AC1=2;DP4=5,4,1,1;MQ=42;FQ=25.3;PV4=1,0.0051,1,0.33	GT:PL:GQ	0/0:0,27,235:27	1/1:60,6,0:3
Contig11234	1959	C	G	66.7	DP=11;VDB=4.029980e-02;RPB=1.735055e+00;AF1=0.4411;AC1=2;DP4=6,2,1,2;MQ=38;FQ=69.1;PV4=0.49,1,1,0.34	GT:PL:GQ	1/1:105,9,0:6	0/0:0,24,191:23
Contig15167	326	G	T	29.1	DP=11;VDB=4.029980e-02;RPB=-3.061862e-01;AF1=0.2553;AC1=1;DP4=6,2,1,2;MQ=39;FQ=30.4;PV4=0.49,0.0054,1,1	GT:PL:GQ	0/1:62,0,73:60	0/0:0,15,145:17
Contig2321	2200	T	C	64.7	DP=11;VDB=4.029980e-02;RPB=-5.103104e-01;AF1=0.4411;AC1=2;DP4=2,6,1,2;MQ=42;FQ=67.1;PV4=1,1,1,0.1	GT:PL:GQ	1/1:103,9,0:6	0/0:0,24,199:23
Contig4587	200	C	A	24.7	DP=11;VDB=4.034274e-02;RPB=-1.735055e+00;AF1=0.4411;AC1=2;DP4=5,3,3,0;MQ=39;FQ=27.1;PV4=0.49,0.26,0.0013,1	GT:PL:GQ	0/0:0,24,205:23	1/1:63,9,0:6
Locus_36412_Transcript_1/1_Confidence_1.000_Length_298	233	C	T	43.7	DP=11;VDB=4.034274e-02;RPB=1.939179e+00;AF1=0.2931;AC1=1;DP4=3,5,1,2;MQ=35;FQ=45.2;PV4=1,1,1,0.11	GT:PL:GQ	0/0:0,6,38:8	0/1:76,0,92:75
Locus_31407_Transcript_1/1_Confidence_1.000_Length_602	158	G	A	41.7	DP=11;VDB=4.034274e-02;RPB=-2.143304e+00;AF1=0.4411;AC1=2;DP4=5,3,3,0;MQ=41;FQ=44;PV4=0.49,0.15,0,0.0057	GT:PL:GQ	1/1:80,9,0:6	0/0:0,24,217:23
Contig2442	1661	A	G	36.2	DP=11;VDB=4.034274e-02;RPB=3.061862e-01;AF1=0.2606;AC1=1;DP4=5,3,3,0;MQ=42;FQ=37.5;PV4=0.49,0.49,1,0.19	GT:PL:GQ	0/0:0,12,126:14	0/1:69,0,103:67
Locus_63143_Transcript_1/1_Confidence_1.000_Length_179	52	C	A	4.13	DP=11;VDB=4.050643e-02;RPB=-9.396416e-01;AF1=0.4999;AC1=2;DP4=7,0,4,0;MQ=22;FQ=6.21;PV4=1,0.12,1,0.14	GT:PL:GQ	0/0:0,0,0:4	0/1:32,0,65:30
Locus_34619_Transcript_1/1_Confidence_1.000_Length_806	76	T	A	100	DP=11;VDB=4.051509e-02;RPB=-4.792292e-01;AF1=0.4921;AC1=2;DP4=4,2,4,1;MQ=40;FQ=98.2;PV4=1,1,0.075,1	GT:PL:GQ	1/1:140,15,0:12	0/0:0,18,137:16
Locus_22981_Transcript_1/1_Confidence_1.000_Length_941	121	T	C	112	DP=11;VDB=4.051509e-02;RPB=4.792292e-01;AF1=0.4921;AC1=2;DP4=5,1,3,2;MQ=41;FQ=115;PV4=0.55,1,0.12,1	GT:PL:GQ	0/0:0,18,165:16	1/1:152,15,0:12
Contig11874	1171	T	A	38.3	DP=11;VDB=4.052676e-02;RPB=1.199065e+00;AF1=0.2714;AC1=1;DP4=3,2,2,2;MQ=33;FQ=39.8;PV4=1,1,0.005,1	GT:PL:GQ	0/1:71,0,42:49	0/0:0,9,98:11
Locus_29116_Transcript_1/1_Confidence_1.000_Length_906	310	T	C	94.7	DP=11;VDB=4.052676e-02;RPB=1.277620e+00;AF1=0.4727;AC1=2;DP4=3,4,2,2;MQ=41;FQ=97.3;PV4=1,0.15,1,0.3	GT:PL:GQ	1/1:134,12,0:9	0/0:0,21,203:19
Contig9730	781	T	C	73.7	DP=11;VDB=4.052676e-02;RPB=-1.277620e+00;AF1=0.4727;AC1=2;DP4=7,0,3,1;MQ=39;FQ=76.3;PV4=0.36,1,0.36,0.2	GT:PL:GQ	0/0:0,21,139:19	1/1:113,12,0:9
Contig4777	122	C	T	86.7	DP=11;VDB=4.052676e-02;RPB=-1.686590e+00;AF1=0.4727;AC1=2;DP4=3,4,2,2;MQ=39;FQ=89.3;PV4=1,0.33,0.35,1	GT:PL:GQ	1/1:126,12,0:9	0/0:0,21,196:19
Contig5216	797	A	G	96.7	DP=11;VDB=4.052676e-02;RPB=-1.686590e+00;AF1=0.4727;AC1=2;DP4=5,2,2,2;MQ=42;FQ=99.3;PV4=0.58,1,1,0.16	GT:PL:GQ	0/0:0,21,185:19	1/1:136,12,0:9
Locus_45226_Transcript_1/1_Confidence_1.000_Length_890	547	C	G	88.7	DP=11;VDB=4.052676e-02;RPB=-2.401103e+00;AF1=0.4766;AC1=2;DP4=2,4,3,1;MQ=42;FQ=91.4;PV4=0.52,1,1,1	GT:PL:GQ	0/0:0,18,176:16	1/1:128,12,0:9
Contig6006	805	C	T	94.7	DP=11;VDB=4.052676e-02;RPB=-4.691674e-01;AF1=0.4766;AC1=2;DP4=2,4,1,3;MQ=42;FQ=97.4;PV4=1,1,1,0.059	GT:PL:GQ	0/0:0,18,182:16	1/1:134,12,0:9
Contig8074	413	C	A	77.7	DP=11;VDB=4.052676e-02;RPB=7.343199e-01;AF1=0.4727;AC1=2;DP4=5,2,2,2;MQ=42;FQ=80.3;PV4=0.58,0.023,1,1	GT:PL:GQ	0/0:0,21,197:19	1/1:117,12,0:9
Contig3958	195	C	T	150	DP=11;VDB=4.121667e-02;RPB=1.791432e+00;AF1=0.5273;AC1=2;DP4=1,3,2,5;MQ=42;FQ=82.3;PV4=1,1,1,1	GT:PL:GQ	0/0:0,12,119:9	1/1:190,21,0:18
Contig1936	621	T	C	85	DP=11;VDB=4.135540e-02;RPB=1.199065e+00;AF1=0.5123;AC1=2;DP4=2,2,2,3;MQ=37;FQ=72;PV4=1,1,1,1	GT:PL:GQ	0/0:0,9,107:8	1/1:123,10,0:7
Contig15402	130	A	G	41.2	DP=11;VDB=4.135540e-02;RPB=1.219376e+00;AF1=0.2607;AC1=1;DP4=4,2,1,4;MQ=41;FQ=42.5;PV4=0.24,0.037,0.17,0.13	GT:PL:GQ	0/1:74,0,42:50	0/0:0,12,124:14
Contig3115	247	T	C	30.2	DP=11;VDB=4.160000e-02;RPB=1.178511e-01;AF1=0.3909;AC1=2;DP4=2,7,2,0;MQ=42;FQ=32.3;PV4=0.11,1,0.12,1	GT:PL:GQ	0/0:0,27,215:27	1/1:67,6,0:3
Locus_29898_Transcript_1/2_Confidence_0.667_Length_484	150	C	T	34.2	DP=11;VDB=4.160000e-02;RPB=1.296362e+00;AF1=0.3909;AC1=2;DP4=4,5,0,2;MQ=42;FQ=36.3;PV4=0.49,1,1,1	GT:PL:GQ	1/1:71,6,0:3	0/0:0,27,252:27
Contig4514	573	G	A	24.1	DP=11;VDB=4.160000e-02;RPB=-1.532065e+00;AF1=0.2526;AC1=1;DP4=3,6,0,2;MQ=39;FQ=25.3;PV4=1,1,1,1	GT:PL:GQ	0/1:57,0,57:55	0/0:0,18,166:20
Contig2831	795	C	T	26.3	DP=11;VDB=4.160000e-02;RPB=1.621514e+00;AF1=0.3969;AC1=2;DP4=3,3,1,1;MQ=42;FQ=28.4;PV4=1,0.31,0.039,0.41	GT:PL:GQ	1/1:63,6,0:3	0/0:0,18,172:18
Contig23722	578	A	G	35.2	DP=11;VDB=4.180237e-02;RPB=1.686590e+00;AF1=0.2606;AC1=1;DP4=6,1,4,0;MQ=37;FQ=36.5;PV4=1,0.28,0.35,0.12	GT:PL:GQ	0/1:68,0,52:59	0/0:0,12,127:14
Contig16268	61	A	T	17.4	DP=11;VDB=4.183346e-02;RPB=-1.242223e+00;AF1=0.2715;AC1=1;DP4=3,3,1,2;MQ=28;FQ=18.8;PV4=1,0.17,1,0.18	GT:PL:GQ	0/1:50,0,36:42	0/0:0,9,32:11
Contig17724	902	T	C	67.7	DP=11;VDB=4.183346e-02;RPB=7.144345e-01;AF1=0.4411;AC1=2;DP4=4,4,2,1;MQ=42;FQ=70.1;PV4=1,0.094,1,1	GT:PL:GQ	1/1:106,9,0:6	0/0:0,24,235:23
Contig12031	39	C	T	45.8	DP=11;VDB=4.187638e-02;RPB=-1.047297e+00;AF1=0.4468;AC1=2;DP4=2,4,1,2;MQ=40;FQ=48.2;PV4=1,0.04,1,0.37	GT:PL:GQ	0/0:0,18,171:17	1/1:84,9,0:6
Contig4939	466	T	C	57	DP=11;VDB=4.187638e-02;RPB=-1.947423e+00;AF1=0.7064;AC1=3;DP4=3,2,1,2;MQ=42;FQ=62.2;PV4=1,1,1,1	GT:PL:GQ	0/1:21,0,129:27	1/1:72,6,0:7
Locus_4223_Transcript_3/3_Confidence_0.667_Length_2022	270	C	T	51.7	DP=11;VDB=4.187638e-02;RPB=-9.422182e-01;AF1=0.443;AC1=2;DP4=4,3,0,3;MQ=42;FQ=54.1;PV4=0.2,0.3,1,1	GT:PL:GQ	0/0:0,21,205:20	1/1:90,9,0:6
Contig2517	767	A	T	120	DP=11;VDB=4.206424e-02;RPB=-8.723915e-01;AF1=0.5079;AC1=2;DP4=3,2,4,2;MQ=42;FQ=122;PV4=1,0.092,1,0.33	GT:PL:GQ	1/1:160,18,0:15	0/0:0,15,164:12
Locus_29094_Transcript_1/1_Confidence_1.000_Length_1294	119	A	T	92.2	DP=11;VDB=4.256416e-02;RPB=3.171491e-01;AF1=0.2606;AC1=1;DP4=1,5,4,1;MQ=40;FQ=93.5;PV4=0.08,0.21,1,1	GT:PL:GQ	0/1:125,0,52:60	0/0:0,12,97:14
Contig2461	48	A	C	184	DP=11;VDB=4.301942e-02;RPB=-3.061862e-01;AF1=0.7473;AC1=3;DP4=2,1,4,4;MQ=40;FQ=29.3;PV4=1,0.28,1,0.18	GT:PL:GQ	0/1:56,0,61:58	1/1:166,18,0:20
Contig22771	806	T	C	66.7	DP=11;VDB=4.308876e-02;RPB=1.686590e+00;AF1=0.4727;AC1=2;DP4=3,4,4,0;MQ=42;FQ=69.3;PV4=0.19,0.36,1,1	GT:PL:GQ	0/0:0,21,198:19	1/1:106,12,0:9
Contig6469	682	A	G	12.3	DP=11;VDB=4.320000e-02;RPB=1.178511e-01;AF1=0.2507;AC1=1;DP4=6,3,2,0;MQ=40;FQ=13.5;PV4=1,1,0.0051,0.34	GT:PL:GQ	0/1:45,0,27:34	0/0:0,24,207:26
Locus_30539_Transcript_1/1_Confidence_1.000_Length_501	166	A	C	30.3	DP=11;VDB=4.320000e-02;RPB=1.219070e+00;AF1=0.3934;AC1=2;DP4=5,2,2,0;MQ=42;FQ=32.3;PV4=1,0.43,0.17,1	GT:PL:GQ	1/1:67,6,0:3	0/0:0,21,194:21
Contig2745	549	T	C	27.2	DP=11;VDB=4.320000e-02;RPB=-1.532065e+00;AF1=0.3909;AC1=2;DP4=5,4,0,2;MQ=42;FQ=29.3;PV4=0.45,1,1,0.43	GT:PL:GQ	1/1:64,6,0:3	0/0:0,27,220:27
Contig4217	301	A	G	6.33	DP=11;VDB=4.320000e-02;RPB=5.892556e-01;AF1=0.2606;AC1=1;DP4=3,6,2,0;MQ=41;FQ=7.39;PV4=0.18,1,0.012,1	GT:PL:GQ	0/1:38,0,137:35	0/0:0,12,126:15
Contig10598	175	T	A	9.59	DP=11;VDB=4.320000e-02;RPB=-6.527912e-01;AF1=0.2553;AC1=1;DP4=4,4,1,1;MQ=31;FQ=10.8;PV4=1,0.27,1,0.37	GT:PL:GQ	0/1:42,0,61:40	0/0:0,15,96:17
Contig22709	285	G	C	27.2	DP=11;VDB=4.320000e-02;RPB=8.217058e-01;AF1=0.2606;AC1=1;DP4=4,3,1,1;MQ=42;FQ=28.5;PV4=1,1,0.026,0.38	GT:PL:GQ	0/1:60,0,81:58	0/0:0,12,108:14
Contig11634	361	T	C	28.2	DP=11;VDB=4.320000e-02;RPB=-8.249579e-01;AF1=0.3909;AC1=2;DP4=2,7,1,1;MQ=42;FQ=30.3;PV4=0.49,0.13,0.012,1	GT:PL:GQ	0/0:0,27,226:27	1/1:65,6,0:3
Contig9354	260	A	G	38.2	DP=11;VDB=4.320000e-02;RPB=8.249579e-01;AF1=0.3909;AC1=2;DP4=4,5,1,1;MQ=42;FQ=40.3;PV4=1,1,0.012,0.35	GT:PL:GQ	1/1:75,6,0:3	0/0:0,27,232:27
Contig8822	1065	A	G	8.84	DP=11;VDB=4.320000e-02;RPB=-9.139077e-01;AF1=0.3917;AC1=2;DP4=1,7,2,0;MQ=40;FQ=10.7;PV4=0.067,1,0.011,1	GT:PL:GQ	0/1:45,6,0:3	0/0:0,24,198:25
Contig16268	514	G	C	34.2	DP=11;VDB=4.320000e-02;RPB=9.139077e-01;AF1=0.3917;AC1=2;DP4=4,4,0,2;MQ=42;FQ=36.3;PV4=0.47,1,0.14,1	GT:PL:GQ	1/1:71,6,0:3	0/0:0,24,228:24
Locus_39705_Transcript_1/1_Confidence_1.000_Length_1102	698	A	G	56.7	DP=11;VDB=4.336434e-02;RPB=-1.020621e-01;AF1=0.4411;AC1=2;DP4=4,4,0,3;MQ=42;FQ=59;PV4=0.24,1,1,1	GT:PL:GQ	1/1:95,9,0:6	0/0:0,24,217:23
Locus_44345_Transcript_1/1_Confidence_1.000_Length_299	59	C	A	33.7	DP=11;VDB=4.340713e-02;RPB=-1.606976e+00;AF1=0.2931;AC1=1;DP4=6,1,1,2;MQ=41;FQ=35.2;PV4=0.18,0.00061,0,0.33	GT:PL:GQ	0/0:0,6,77:8	0/1:66,0,116:65
Locus_44345_Transcript_1/1_Confidence_1.000_Length_299	61	C	T	39.7	DP=11;VDB=4.340713e-02;RPB=-1.606976e+00;AF1=0.2931;AC1=1;DP4=6,1,1,2;MQ=41;FQ=41.2;PV4=0.18,0.025,0,0.35	GT:PL:GQ	0/0:0,6,68:8	0/1:72,0,118:71
Contig12187	59	G	A	51	DP=11;VDB=4.340713e-02;RPB=-2.143304e+00;AF1=0.2514;AC1=1;DP4=5,3,1,2;MQ=39;FQ=52.3;PV4=0.55,1,0.38,0.0089	GT:PL:GQ	0/1:84,0,26:34	0/0:0,21,175:23
Locus_7116_Transcript_2/2_Confidence_0.750_Length_755	475	C	T	41.7	DP=11;VDB=4.340713e-02;RPB=2.347428e+00;AF1=0.4411;AC1=2;DP4=5,3,0,3;MQ=42;FQ=44;PV4=0.18,0.00093,0.052,0.0041	GT:PL:GQ	1/1:80,9,0:6	0/0:0,24,232:23
Contig3375	1509	A	G	111	DP=11;VDB=4.360329e-02;RPB=-1.436051e+00;AF1=0.4921;AC1=2;DP4=4,2,1,4;MQ=42;FQ=114;PV4=0.24,1,0.15,1	GT:PL:GQ	1/1:151,15,0:12	0/0:0,18,170:16
Contig562	421	G	A	154	DP=11;VDB=4.422966e-02;RPB=-1.742843e+00;AF1=0.6735;AC1=3;DP4=1,0,4,4;MQ=42;FQ=-15;PV4=1,0.25,0.37,0.054	GT:PL:GQ	1/1:14,3,0:4	0/1:174,0,15:16
Contig19500	424	G	A	66.3	DP=11;VDB=4.438450e-02;RPB=1.277620e+00;AF1=0.2714;AC1=1;DP4=5,2,1,3;MQ=42;FQ=67.8;PV4=0.24,0.34,1,1	GT:PL:GQ	0/1:99,0,116:98	0/0:0,9,80:11
Contig8941	654	G	C	71.7	DP=11;VDB=4.438450e-02;RPB=-7.343199e-01;AF1=0.4727;AC1=2;DP4=3,4,2,2;MQ=36;FQ=74.3;PV4=1,0.076,0.38,1	GT:PL:GQ	1/1:111,12,0:9	0/0:0,21,178:19
Contig9823	130	G	T	109	DP=11;VDB=4.446737e-02;RPB=-8.723915e-01;AF1=0.4921;AC1=2;DP4=3,3,3,2;MQ=40;FQ=112;PV4=1,0.17,1,0.36	GT:PL:GQ	0/0:0,18,163:16	1/1:149,15,0:12
Contig9445	1369	A	C	112	DP=11;VDB=4.465145e-02;RPB=-5.454023e-01;AF1=0.4921;AC1=2;DP4=3,3,3,2;MQ=37;FQ=115;PV4=1,1,1,0.0022	GT:PL:GQ	0/0:0,18,166:16	1/1:152,15,0:12
Locus_32338_Transcript_1/1_Confidence_1.000_Length_754	709	A	G	19.1	DP=11;VDB=4.480000e-02;RPB=-1.060660e+00;AF1=0.2507;AC1=1;DP4=5,4,1,1;MQ=39;FQ=20.3;PV4=1,1,0.12,1	GT:PL:GQ	0/1:52,0,30:38	0/0:0,24,189:26
Contig7081	177	C	G	32.2	DP=11;VDB=4.480000e-02;RPB=1.296362e+00;AF1=0.3909;AC1=2;DP4=4,5,2,0;MQ=42;FQ=34.3;PV4=0.45,1,1,1	GT:PL:GQ	1/1:69,6,0:3	0/0:0,27,226:27
Contig6089	1259	C	T	20.3	DP=11;VDB=4.480000e-02;RPB=-1.532065e+00;AF1=0.3909;AC1=2;DP4=6,3,0,2;MQ=38;FQ=22.3;PV4=0.18,1,0.36,1	GT:PL:GQ	0/0:0,27,185:27	1/1:57,6,0:3
Contig11956	179	A	G	26.3	DP=11;VDB=4.480000e-02;RPB=-1.694823e+00;AF1=0.3934;AC1=2;DP4=1,6,1,1;MQ=39;FQ=28.3;PV4=0.42,1,0.17,1	GT:PL:GQ	1/1:63,6,0:3	0/0:0,21,171:21
Contig11956	180	A	G	26.3	DP=11;VDB=4.480000e-02;RPB=-1.694823e+00;AF1=0.3934;AC1=2;DP4=1,6,1,1;MQ=39;FQ=28.3;PV4=0.42,1,0.17,1	GT:PL:GQ	1/1:63,6,0:3	0/0:0,21,170:21
Contig6447	326	A	G	57.8	DP=11;VDB=4.488799e-02;RPB=3.960091e-01;AF1=0.4468;AC1=2;DP4=3,3,3,0;MQ=42;FQ=60.2;PV4=0.46,1,0.0092,1	GT:PL:GQ	1/1:96,9,0:6	0/0:0,18,175:17
Locus_14934_Transcript_4/6_Confidence_0.588_Length_1464	245	G	C	13.4	DP=11;VDB=4.493050e-02;RPB=9.185587e-01;AF1=0.2606;AC1=1;DP4=2,6,2,1;MQ=38;FQ=14.7;PV4=0.49,1,2.3e-15,0.41	GT:PL:GQ	0/0:0,12,131:14	0/1:46,0,107:44
Contig15303	160	A	G	115	DP=11;VDB=4.566421e-02;RPB=-5.892556e-01;AF1=0.6091;AC1=2;DP4=1,1,3,6;MQ=30;FQ=27.3;PV4=1,1,0.037,0.34	GT:PL:GQ	1/1:154,27,0:25	0/0:0,6,62:4
Contig23271	803	T	C	81.7	DP=11;VDB=4.566715e-02;RPB=-3.963777e-01;AF1=0.4727;AC1=2;DP4=4,3,3,1;MQ=40;FQ=84.3;PV4=1,0.21,1,0.48	GT:PL:GQ	1/1:121,12,0:9	0/0:0,21,194:19
Contig10365	293	A	G	43.7	DP=11;VDB=4.566715e-02;RPB=7.343199e-01;AF1=0.4727;AC1=2;DP4=4,3,3,1;MQ=37;FQ=46.3;PV4=1,0.2,0.36,1	GT:PL:GQ	1/1:83,12,0:9	0/0:0,21,181:19
Contig23332	92	T	C	80.7	DP=11;VDB=4.568806e-02;RPB=1.426063e+00;AF1=0.4727;AC1=2;DP4=4,3,1,3;MQ=41;FQ=83.3;PV4=0.55,1,1,0.16	GT:PL:GQ	1/1:120,12,0:9	0/0:0,21,184:19
Contig7213	487	G	A	93.7	DP=11;VDB=4.568806e-02;RPB=-3.963777e-01;AF1=0.4727;AC1=2;DP4=4,3,3,1;MQ=42;FQ=96.3;PV4=1,1,1,1	GT:PL:GQ	1/1:133,12,0:9	0/0:0,21,201:19
Contig11361	800	G	A	80.7	DP=11;VDB=4.568806e-02;RPB=-6.607868e-01;AF1=0.4727;AC1=2;DP4=2,5,1,3;MQ=42;FQ=83.3;PV4=1,1,0.1,0.44	GT:PL:GQ	0/0:0,21,177:19	1/1:120,12,0:9
Locus_37038_Transcript_1/1_Confidence_1.000_Length_935	904	T	A	77.9	DP=11;VDB=4.619052e-02;RPB=-5.454023e-01;AF1=0.5079;AC1=2;DP4=3,2,4,2;MQ=33;FQ=80;PV4=1,0.038,0.44,1	GT:PL:GQ	0/0:0,15,124:12	1/1:118,18,0:15
Contig791	201	T	A	47	DP=11;VDB=4.639975e-02;RPB=-1.020621e-01;AF1=0.2527;AC1=1;DP4=5,3,3,0;MQ=42;FQ=48.3;PV4=0.49,1,1,0.47	GT:PL:GQ	0/1:80,0,52:60	0/0:0,18,187:20
Contig6472	96	A	G	8.08	DP=11;VDB=4.639975e-02;RPB=-1.249288e+00;AF1=0.2714;AC1=1;DP4=5,2,3,0;MQ=21;FQ=9.3;PV4=1,0.26,1,1	GT:PL:GQ	0/1:40,0,49:38	0/0:0,9,48:12
Contig10758	37	A	T	10.4	DP=11;VDB=4.639975e-02;RPB=-6.486824e-01;AF1=0.4698;AC1=2;DP4=2,2,1,2;MQ=34;FQ=13;PV4=1,1,0.0051,0.41	GT:PL:GQ	0/0:0,12,126:11	1/1:48,9,0:5
Contig1408	506	A	C	50.7	DP=11;VDB=4.639975e-02;RPB=-9.422182e-01;AF1=0.443;AC1=2;DP4=4,3,3,0;MQ=40;FQ=53.1;PV4=0.47,1,1,0.32	GT:PL:GQ	1/1:89,9,0:6	0/0:0,21,175:20
Contig8072	26	T	A	38.2	DP=11;VDB=4.640000e-02;RPB=-1.060660e+00;AF1=0.3909;AC1=2;DP4=4,5,1,1;MQ=35;FQ=40.3;PV4=1,1,1,0.19	GT:PL:GQ	0/0:0,27,193:27	1/1:75,6,0:3
Contig18990	212	C	T	22.3	DP=11;VDB=4.640000e-02;RPB=1.175024e+00;AF1=0.3917;AC1=2;DP4=4,4,1,1;MQ=42;FQ=24.3;PV4=1,0.38,1,1	GT:PL:GQ	0/0:0,24,193:24	1/1:59,6,0:3
Locus_21470_Transcript_2/2_Confidence_0.750_Length_816	270	C	A	23.1	DP=11;VDB=4.640000e-02;RPB=-1.694823e+00;AF1=0.2553;AC1=1;DP4=6,1,2,0;MQ=39;FQ=24.4;PV4=1,1,1,1	GT:PL:GQ	0/1:56,0,60:54	0/0:0,15,119:17
Locus_43119_Transcript_1/1_Confidence_1.000_Length_818	281	G	A	31	DP=11;VDB=4.640000e-02;RPB=-1.767767e+00;AF1=0.2507;AC1=1;DP4=5,4,1,1;MQ=41;FQ=32.3;PV4=1,1,0.0028,0.42	GT:PL:GQ	0/1:64,0,28:36	0/0:0,24,218:26
Contig12454	903	C	T	7.15	DP=11;VDB=4.640000e-02;RPB=-5.892556e-01;AF1=0.3908;AC1=2;DP4=2,7,2,0;MQ=42;FQ=8.87;PV4=0.11,0.0015,0.012,0.41	GT:PL:GQ	0/1:43,6,0:4	0/0:0,27,215:28
Contig6292	844	T	C	56.7	DP=11;VDB=4.644186e-02;RPB=-1.326807e+00;AF1=0.4411;AC1=2;DP4=1,7,1,2;MQ=38;FQ=59;PV4=0.49,1,1,1	GT:PL:GQ	0/0:0,24,144:23	1/1:95,9,0:6
Contig12854	861	G	T	66.7	DP=11;VDB=4.644186e-02;RPB=-3.061862e-01;AF1=0.4411;AC1=2;DP4=3,5,1,2;MQ=42;FQ=69.1;PV4=1,0.42,1,1	GT:PL:GQ	0/0:0,24,229:23	1/1:105,9,0:6
Contig22417	364	G	C	14.8	DP=11;VDB=4.644186e-02;RPB=7.144345e-01;AF1=0.4411;AC1=2;DP4=4,4,0,3;MQ=37;FQ=17.1;PV4=0.24,0.047,0.21,1	GT:PL:GQ	1/1:53,9,0:5	0/0:0,24,215:23
Contig13523	1029	A	C	99.1	DP=11;VDB=4.658572e-02;RPB=-5.454023e-01;AF1=0.4921;AC1=2;DP4=1,5,2,3;MQ=42;FQ=102;PV4=0.55,0.028,0.15,0.39	GT:PL:GQ	1/1:139,15,0:12	0/0:0,18,173:16
Locus_44224_Transcript_1/1_Confidence_1.000_Length_278	118	C	T	110	DP=11;VDB=4.658572e-02;RPB=7.709109e-01;AF1=0.4921;AC1=2;DP4=4,2,4,1;MQ=42;FQ=113;PV4=1,1,1,1	GT:PL:GQ	0/0:0,18,178:16	1/1:150,15,0:12
Contig3333	376	T	G	86.2	DP=11;VDB=4.658575e-02;RPB=9.005565e-01;AF1=0.5;AC1=2;DP4=1,4,0,5;MQ=41;FQ=89.2;PV4=1,0.28,0.02,0.27	GT:PL:GQ	0/0:0,15,150:13	1/1:126,15,0:12
Contig13907	71	C	T	3.02	DP=11;VDB=4.728115e-02;RPB=2.056910e+00;AF1=0.4998;AC1=2;DP4=4,0,7,0;MQ=25;FQ=4.78;PV4=1,0.18,0.055,1	GT:PL:GQ	0/0:0,0,0:4	0/1:30,0,71:27
Contig17630	494	C	T	57.7	DP=11;VDB=4.789490e-02;RPB=-1.326807e+00;AF1=0.4411;AC1=2;DP4=5,3,3,0;MQ=42;FQ=60;PV4=0.49,1,1,1	GT:PL:GQ	1/1:96,9,0:6	0/0:0,24,216:23
Contig21077	892	G	A	56.7	DP=11;VDB=4.789490e-02;RPB=1.416689e+00;AF1=0.443;AC1=2;DP4=4,3,2,1;MQ=41;FQ=59.1;PV4=1,0.16,0.066,1	GT:PL:GQ	1/1:95,9,0:6	0/0:0,21,207:20
Locus_46730_Transcript_1/1_Confidence_1.000_Length_638	465	T	C	50.7	DP=11;VDB=4.793648e-02;RPB=-1.020621e-01;AF1=0.4411;AC1=2;DP4=5,3,0,3;MQ=42;FQ=53;PV4=0.18,0.047,0.052,0.49	GT:PL:GQ	0/0:0,24,231:23	1/1:89,9,0:6
Locus_15904_Transcript_1/1_Confidence_1.000_Length_739	654	A	G	70.7	DP=11;VDB=4.793649e-02;RPB=-1.020621e-01;AF1=0.4411;AC1=2;DP4=3,5,2,1;MQ=42;FQ=73.1;PV4=0.55,1,1,1	GT:PL:GQ	1/1:109,9,0:6	0/0:0,24,213:23
Contig10563	207	G	A	61	DP=11;VDB=4.793649e-02;RPB=1.735055e+00;AF1=0.2527;AC1=1;DP4=4,4,2,1;MQ=42;FQ=62.3;PV4=1,1,0.24,1	GT:PL:GQ	0/1:94,0,53:61	0/0:0,18,183:20
Contig2508	449	C	A	53.7	DP=11;VDB=4.793649e-02;RPB=2.186229e+00;AF1=0.443;AC1=2;DP4=3,4,0,3;MQ=40;FQ=56.1;PV4=0.47,1,1,0.015	GT:PL:GQ	1/1:92,9,0:6	0/0:0,21,177:20
Contig2324	60	G	C	5.47	DP=11;VDB=4.800000e-02;RPB=-1.296362e+00;AF1=0.2513;AC1=1;DP4=4,5,1,1;MQ=42;FQ=6.41;PV4=1,0.034,0.012,0.018	GT:PL:GQ	0/1:37,0,66:33	0/0:0,21,196:25
Locus_5061_Transcript_1/1_Confidence_1.000_Length_544	191	G	A	24.1	DP=11;VDB=4.800000e-02;RPB=1.305582e-01;AF1=0.2526;AC1=1;DP4=3,5,0,2;MQ=42;FQ=25.3;PV4=1,0.18,1,0.34	GT:PL:GQ	0/1:57,0,58:55	0/0:0,18,174:20
Locus_18874_Transcript_1/1_Confidence_1.000_Length_1280	1210	T	A	12.5	DP=11;VDB=4.800000e-02;RPB=1.532065e+00;AF1=0.3908;AC1=2;DP4=7,2,2,0;MQ=42;FQ=14.4;PV4=1,0.099,0.012,0.087	GT:PL:GQ	0/1:49,6,0:3	0/0:0,27,207:27
Contig23401	1262	A	G	3.03	DP=11;VDB=4.800000e-02;RPB=1.694823e+00;AF1=0.2525;AC1=1;DP4=7,0,1,1;MQ=39;FQ=3.72;PV4=0.22,1,0.028,1	GT:PL:GQ	0/1:33,0,27:27	0/0:0,18,144:23
Contig13112	163	T	C	7.01	DP=11;VDB=4.800000e-02;RPB=8.249579e-01;AF1=0.2526;AC1=1;DP4=6,3,2,0;MQ=31;FQ=8.06;PV4=1,0.08,1,0.15	GT:PL:GQ	0/1:39,0,31:35	0/0:0,18,95:21
Locus_30093_Transcript_1/1_Confidence_1.000_Length_763	430	A	G	122	DP=11;VDB=4.807701e-02;RPB=-4.691674e-01;AF1=0.5234;AC1=2;DP4=0,4,1,5;MQ=42;FQ=60.4;PV4=1,1,0.22,0.05	GT:PL:GQ	1/1:162,18,0:15	0/0:0,12,97:9
Locus_30210_Transcript_1/1_Confidence_1.000_Length_589	359	A	G	60.2	DP=11;VDB=4.829127e-02;RPB=-3.963777e-01;AF1=0.2606;AC1=1;DP4=3,4,2,2;MQ=40;FQ=61.5;PV4=1,0.089,0.052,0.22	GT:PL:GQ	0/1:93,0,85:89	0/0:0,12,134:14
Locus_34372_Transcript_1/1_Confidence_1.000_Length_826	607	C	T	92.7	DP=11;VDB=4.831234e-02;RPB=2.683208e-01;AF1=0.4727;AC1=2;DP4=4,3,1,3;MQ=42;FQ=95.3;PV4=0.55,1,0.1,1	GT:PL:GQ	1/1:132,12,0:9	0/0:0,21,207:19
Locus_33742_Transcript_1/1_Confidence_1.000_Length_590	486	A	G	72.3	DP=11;VDB=4.831234e-02;RPB=3.963777e-01;AF1=0.7269;AC1=3;DP4=2,5,2,2;MQ=40;FQ=77.8;PV4=0.58,0.28,0.036,1	GT:PL:GQ	1/1:94,9,0:10	0/1:15,0,177:22
Locus_40895_Transcript_1/1_Confidence_1.000_Length_458	392	G	A	69.7	DP=11;VDB=4.831234e-02;RPB=4.691674e-01;AF1=0.4766;AC1=2;DP4=1,5,2,2;MQ=38;FQ=72.4;PV4=0.5,0.15,0.37,1	GT:PL:GQ	0/0:0,18,154:16	1/1:109,12,0:9
Contig15381	428	A	G	92.7	DP=11;VDB=4.831234e-02;RPB=-4.691674e-01;AF1=0.4766;AC1=2;DP4=5,1,3,1;MQ=41;FQ=95.4;PV4=1,1,0.16,1	GT:PL:GQ	1/1:132,12,0:9	0/0:0,18,168:16
Contig15114	492	C	T	92.1	DP=11;VDB=4.852637e-03;RPB=5.454023e-01;AF1=0.4921;AC1=2;DP4=3,3,3,2;MQ=42;FQ=95;PV4=1,0.16,1,0.17	GT:PL:GQ	0/0:0,18,173:16	1/1:132,15,0:12
Contig23089	577	G	A	101	DP=11;VDB=4.873361e-02;RPB=-2.198825e+00;AF1=0.4921;AC1=2;DP4=4,2,1,4;MQ=40;FQ=104;PV4=0.24,1,0.12,0.097	GT:PL:GQ	0/0:0,18,167:16	1/1:141,15,0:12
Locus_34481_Transcript_1/1_Confidence_1.000_Length_779	251	A	T	52.4	DP=11;VDB=4.873361e-02;RPB=4.748531e-01;AF1=0.5156;AC1=2;DP4=3,1,4,1;MQ=33;FQ=55.6;PV4=1,0.38,2.2e-11,1	GT:PL:GQ	1/1:92,15,0:12	0/0:0,12,121:10
vs_136361	102	A	G	41.7	DP=11;VDB=4.873362e-02;RPB=7.709109e-01;AF1=0.2931;AC1=1;DP4=1,5,3,2;MQ=34;FQ=43.2;PV4=0.24,0.12,0.15,0.13	GT:PL:GQ	0/1:74,0,77:73	0/0:0,6,75:8
Locus_29629_Transcript_1/1_Confidence_1.000_Length_533	149	A	G	88.1	DP=11;VDB=4.892283e-02;RPB=1.557846e+00;AF1=0.4921;AC1=2;DP4=1,5,1,4;MQ=40;FQ=91;PV4=1,0.095,0.12,0.072	GT:PL:GQ	1/1:128,15,0:12	0/0:0,18,166:16
Contig16602	196	G	C	99.2	DP=11;VDB=4.892283e-02;RPB=7.375224e-01;AF1=0.5;AC1=2;DP4=5,0,4,1;MQ=42;FQ=91.8;PV4=1,0.27,0.17,1	GT:PL:GQ	0/0:0,15,129:13	1/1:139,15,0:12
Contig1772	173	A	T	71.3	DP=11;VDB=4.892284e-02;RPB=-9.005565e-01;AF1=0.2715;AC1=1;DP4=0,5,0,5;MQ=40;FQ=72.7;PV4=1,1,0.15,1	GT:PL:GQ	0/1:104,0,35:42	0/0:0,9,90:11
Contig2820	645	G	A	48.6	DP=11;VDB=4.933834e-02;RPB=6.963106e-01;AF1=0.7458;AC1=3;DP4=0,1,4,5;MQ=23;FQ=-8.29;PV4=1,0.23,0.057,0.15	GT:PL:GQ	0/1:64,0,24:23	1/1:22,15,0:16
Locus_14466_Transcript_3/10_Confidence_0.481_Length_1635	244	T	A	40.1	DP=11;VDB=4.936864e-02;RPB=-5.103104e-01;AF1=0.2553;AC1=1;DP4=5,3,2,1;MQ=39;FQ=41.4;PV4=1,0.36,1,1	GT:PL:GQ	0/1:73,0,63:68	0/0:0,15,140:17
Locus_24468_Transcript_1/1_Confidence_1.000_Length_949	163	C	T	69.7	DP=11;VDB=4.936865e-02;RPB=-1.122683e+00;AF1=0.4411;AC1=2;DP4=2,6,1,2;MQ=42;FQ=72.1;PV4=1,1,0.052,1	GT:PL:GQ	0/0:0,24,206:23	1/1:108,9,0:6
Contig4783	450	A	G	45.7	DP=11;VDB=4.940956e-02;RPB=1.326807e+00;AF1=0.4411;AC1=2;DP4=3,5,1,2;MQ=41;FQ=48;PV4=1,0.48,0.032,0.42	GT:PL:GQ	0/0:0,24,203:23	1/1:84,9,0:6
Contig1250	1298	A	G	20.7	DP=11;VDB=4.940956e-02;RPB=1.416689e+00;AF1=0.443;AC1=2;DP4=4,3,3,0;MQ=35;FQ=23.1;PV4=0.47,0.14,0.0039,0.16	GT:PL:GQ	1/1:59,9,0:6	0/0:0,21,192:20
Contig10242	638	T	C	27.3	DP=11;VDB=4.940956e-02;RPB=-1.735055e+00;AF1=0.5772;AC1=2;DP4=4,4,2,1;MQ=39;FQ=30.8;PV4=1,1,0.0028,1	GT:PL:GQ	0/0:0,3,206:3	1/1:62,6,0:4
Contig11299	131	T	A	62.7	DP=11;VDB=4.940956e-02;RPB=-1.842091e+00;AF1=0.443;AC1=2;DP4=4,3,1,2;MQ=42;FQ=65.1;PV4=1,0.23,1,0.17	GT:PL:GQ	0/0:0,21,206:20	1/1:101,9,0:6
Locus_4457_Transcript_7/10_Confidence_0.391_Length_712	545	T	C	44.3	DP=11;VDB=4.940956e-02;RPB=3.061862e-01;AF1=0.3335;AC1=1;DP4=6,2,1,2;MQ=38;FQ=46;PV4=0.49,1,1,1	GT:PL:GQ	0/1:76,0,143:76	0/0:0,3,38:5
Contig23459	559	T	C	38	DP=11;VDB=4.940956e-02;RPB=7.144345e-01;AF1=0.2514;AC1=1;DP4=3,5,2,1;MQ=41;FQ=39.3;PV4=0.55,0.071,1,0.0045	GT:PL:GQ	0/1:71,0,27:35	0/0:0,21,193:23
Contig17887	538	T	A	17.2	DP=11;VDB=4.960000e-02;RPB=6.573300e-01;AF1=0.2554;AC1=1;DP4=3,3,0,2;MQ=40;FQ=18.4;PV4=0.46,1,0.039,1	GT:PL:GQ	0/1:50,0,27:35	0/0:0,15,167:17
Contig5964	855	C	T	74.7	DP=11;VDB=4.962974e-02;RPB=-3.963777e-01;AF1=0.4727;AC1=2;DP4=5,2,2,2;MQ=40;FQ=77.3;PV4=0.58,0.06,0.086,0.23	GT:PL:GQ	0/0:0,21,203:19	1/1:114,12,0:9
Contig2571	158	C	T	62.3	DP=11;VDB=4.981708e-02;RPB=3.171491e-01;AF1=0.2714;AC1=1;DP4=4,2,2,3;MQ=39;FQ=63.8;PV4=0.57,0.011,1,0.43	GT:PL:GQ	0/1:95,0,52:59	0/0:0,9,106:11
Contig23320	665	G	T	105	DP=11;VDB=5.000728e-02;RPB=5.454023e-01;AF1=0.4921;AC1=2;DP4=3,3,2,3;MQ=42;FQ=108;PV4=1,0.094,0.15,1	GT:PL:GQ	0/0:0,18,185:16	1/1:145,15,0:12
Contig15757	4	C	T	9.81	DP=11;VDB=5.010989e-03;RPB=2.077428e+00;AF1=0.6659;AC1=3;DP4=2,1,6,0;MQ=21;FQ=-4.79;PV4=0.33,0.48,0.5,1	GT:PL:GQ	0/1:24,0,27:25	1/1:20,3,0:3
Contig2402	371	A	G	60.7	DP=11;VDB=5.081611e-02;RPB=1.249288e+00;AF1=0.443;AC1=2;DP4=1,6,1,2;MQ=42;FQ=63.1;PV4=1,0.39,1,1	GT:PL:GQ	0/0:0,21,178:20	1/1:99,9,0:6
Contig1266	234	G	A	49.7	DP=11;VDB=5.081611e-02;RPB=-1.842091e+00;AF1=0.443;AC1=2;DP4=4,3,2,1;MQ=42;FQ=52.1;PV4=1,0.33,0.0051,1	GT:PL:GQ	0/0:0,21,188:20	1/1:88,9,0:6
Locus_49951_Transcript_1/1_Confidence_1.000_Length_226	156	T	C	71.7	DP=11;VDB=5.081611e-02;RPB=-3.061862e-01;AF1=0.4411;AC1=2;DP4=3,5,1,2;MQ=40;FQ=74.1;PV4=1,1,1,1	GT:PL:GQ	1/1:110,9,0:6	0/0:0,24,177:23
Contig2573	156	C	T	55.7	DP=11;VDB=5.085621e-02;RPB=1.122683e+00;AF1=0.4411;AC1=2;DP4=4,4,2,1;MQ=40;FQ=58;PV4=1,1,0.033,0.41	GT:PL:GQ	0/0:0,24,223:23	1/1:94,9,0:6
Contig10242	637	T	C	27.3	DP=11;VDB=5.085621e-02;RPB=-1.735055e+00;AF1=0.5772;AC1=2;DP4=4,4,2,1;MQ=39;FQ=30.8;PV4=1,1,0.0028,1	GT:PL:GQ	0/0:0,3,195:3	1/1:62,6,0:4
Contig2166	804	G	A	65.8	DP=11;VDB=5.085621e-02;RPB=3.960091e-01;AF1=0.4468;AC1=2;DP4=3,3,1,2;MQ=40;FQ=68.2;PV4=1,1,1,0.16	GT:PL:GQ	0/0:0,18,155:17	1/1:104,9,0:6
Contig11655	195	G	A	6.94	DP=11;VDB=5.085621e-02;RPB=-6.486824e-01;AF1=0.4607;AC1=2;DP4=3,1,2,1;MQ=34;FQ=9.25;PV4=1,1,0.0044,0.47	GT:PL:GQ	0/0:0,8,100:9	0/1:42,6,0:3
Contig22249	336	A	G	45.2	DP=11;VDB=5.085621e-02;RPB=-7.878529e-01;AF1=0.2606;AC1=1;DP4=3,4,0,3;MQ=41;FQ=46.5;PV4=0.47,1,1,0.41	GT:PL:GQ	0/1:78,0,82:76	0/0:0,12,111:14
Contig10929	314	C	T	14.3	DP=11;VDB=5.092723e-02;RPB=3.963777e-01;AF1=0.2561;AC1=1;DP4=6,1,4,0;MQ=29;FQ=15.5;PV4=1,1,0.13,1	GT:PL:GQ	0/1:47,0,11:19	0/0:0,18,118:20
Locus_37921_Transcript_1/1_Confidence_1.000_Length_601	292	T	A	70.7	DP=11;VDB=5.094834e-02;RPB=-1.072375e+00;AF1=0.4727;AC1=2;DP4=3,4,0,4;MQ=42;FQ=73.3;PV4=0.24,1,1,1	GT:PL:GQ	0/0:0,21,197:19	1/1:110,12,0:9
Locus_37949_Transcript_1/1_Confidence_1.000_Length_561	440	T	C	58.7	DP=11;VDB=5.094834e-02;RPB=-1.791432e+00;AF1=0.4727;AC1=2;DP4=3,4,3,1;MQ=38;FQ=61.3;PV4=0.55,0.44,0.31,0.19	GT:PL:GQ	1/1:98,12,0:9	0/0:0,21,174:19
Contig626	322	G	A	65.7	DP=11;VDB=5.094834e-02;RPB=-9.396416e-01;AF1=0.4727;AC1=2;DP4=5,2,3,1;MQ=36;FQ=68.3;PV4=1,0.16,0.12,0.059	GT:PL:GQ	1/1:105,12,0:9	0/0:0,21,187:19
Contig13042	185	C	A	72.7	DP=11;VDB=5.094834e-02;RPB=9.396416e-01;AF1=0.4727;AC1=2;DP4=6,1,4,0;MQ=41;FQ=75.3;PV4=1,0.46,0.12,0.24	GT:PL:GQ	1/1:112,12,0:9	0/0:0,21,179:19
Contig18943	454	A	G	112	DP=11;VDB=5.109707e-02;RPB=-3.171491e-01;AF1=0.4921;AC1=2;DP4=2,4,4,1;MQ=42;FQ=115;PV4=0.24,1,1,1	GT:PL:GQ	1/1:152,15,0:12	0/0:0,18,170:16
Contig11391	176	C	T	81.2	DP=11;VDB=5.109707e-02;RPB=-4.474804e-01;AF1=0.5;AC1=2;DP4=2,3,1,4;MQ=35;FQ=84.2;PV4=1,1,0.13,1	GT:PL:GQ	1/1:121,15,0:12	0/0:0,15,144:13
Locus_41560_Transcript_1/1_Confidence_1.000_Length_344	37	A	C	3.92	DP=11;VDB=5.109707e-02;RPB=-4.748531e-01;AF1=0.5627;AC1=2;DP4=2,2,5,0;MQ=25;FQ=6.3;PV4=0.17,0.097,0.057,1	GT:PL:GQ	1/1:38,8,0:3	0/0:0,5,94:7
Locus_2467_Transcript_4/5_Confidence_0.688_Length_1770	1217	G	A	31	DP=11;VDB=5.120000e-02;RPB=-1.060660e+00;AF1=0.2513;AC1=1;DP4=4,5,1,1;MQ=42;FQ=32.3;PV4=1,1,0.012,1	GT:PL:GQ	0/1:64,0,66:62	0/0:0,21,211:23
Contig4565	142	C	T	16.4	DP=11;VDB=5.120000e-02;RPB=1.178511e-01;AF1=0.3345;AC1=1;DP4=5,4,2,0;MQ=38;FQ=18.1;PV4=0.49,1,0.32,1	GT:PL:GQ	0/1:51,3,0:5	0/0:0,24,219:25
Contig3361	239	T	A	6.36	DP=11;VDB=5.120000e-02;RPB=1.178511e-01;AF1=0.3908;AC1=2;DP4=3,6,2,0;MQ=39;FQ=8.02;PV4=0.18,0.00014,0,1	GT:PL:GQ	0/1:42,6,0:4	0/0:0,27,235:28
Contig3361	243	C	T	6.36	DP=11;VDB=5.120000e-02;RPB=1.178511e-01;AF1=0.3908;AC1=2;DP4=3,6,2,0;MQ=39;FQ=8.02;PV4=0.18,0.00017,0,1	GT:PL:GQ	0/1:42,6,0:4	0/0:0,27,243:28
Contig3361	244	T	A	6.36	DP=11;VDB=5.120000e-02;RPB=1.178511e-01;AF1=0.3908;AC1=2;DP4=3,6,2,0;MQ=39;FQ=8.02;PV4=0.18,0.00064,0,1	GT:PL:GQ	0/1:42,6,0:4	0/0:0,27,244:28
Contig6293	225	C	T	32.2	DP=11;VDB=5.120000e-02;RPB=1.178511e-01;AF1=0.3909;AC1=2;DP4=2,7,1,1;MQ=42;FQ=34.3;PV4=0.49,0.11,1,1	GT:PL:GQ	1/1:69,6,0:3	0/0:0,27,224:27
Contig1155	844	G	A	37.2	DP=11;VDB=5.120000e-02;RPB=-1.296362e+00;AF1=0.3909;AC1=2;DP4=5,4,1,1;MQ=42;FQ=39.3;PV4=1,1,0.012,0.42	GT:PL:GQ	0/0:0,27,241:27	1/1:74,6,0:3
Locus_53788_Transcript_1/1_Confidence_1.000_Length_254	137	A	T	31.2	DP=11;VDB=5.120000e-02;RPB=2.003469e+00;AF1=0.3909;AC1=2;DP4=2,7,0,2;MQ=42;FQ=33.3;PV4=1,1,1,1	GT:PL:GQ	1/1:68,6,0:3	0/0:0,27,215:27
Contig19397	317	T	C	20.3	DP=11;VDB=5.120000e-02;RPB=-8.249579e-01;AF1=0.3909;AC1=2;DP4=7,2,0,2;MQ=42;FQ=22.3;PV4=0.11,0.095,1,0.29	GT:PL:GQ	1/1:57,6,0:3	0/0:0,27,219:27
Contig15239	557	A	C	46.3	DP=11;VDB=5.182306e-02;RPB=2.683208e-01;AF1=0.3335;AC1=1;DP4=0,4,2,5;MQ=34;FQ=48;PV4=0.49,0.4,0.034,0.19	GT:PL:GQ	0/0:0,3,39:5	0/1:78,0,64:70
Contig10909	306	C	T	51.2	DP=11;VDB=5.199964e-02;RPB=3.124934e-01;AF1=0.7282;AC1=3;DP4=1,4,4,1;MQ=32;FQ=56.6;PV4=0.21,0.18,0.12,0.15	GT:PL:GQ	0/1:22,0,103:29	1/1:66,9,0:10
Locus_34865_Transcript_1/2_Confidence_0.667_Length_374	96	T	C	54.1	DP=11;VDB=5.219150e-02;RPB=1.219376e+00;AF1=0.4921;AC1=2;DP4=1,5,3,2;MQ=26;FQ=33;PV4=0.24,0.49,1,0.42	GT:PL:GQ	1/1:94,15,0:12	0/0:0,18,70:16
Contig2209	52	G	A	64.3	DP=11;VDB=5.219151e-02;RPB=1.772071e+00;AF1=0.44;AC1=2;DP4=1,5,4,1;MQ=33;FQ=66.4;PV4=0.08,0.29,1,1	GT:PL:GQ	1/1:102,8,0:5	0/0:0,15,113:14
Locus_41672_Transcript_1/1_Confidence_1.000_Length_576	144	G	A	57.7	DP=11;VDB=5.223237e-02;RPB=-1.326807e+00;AF1=0.4411;AC1=2;DP4=3,5,1,2;MQ=42;FQ=60;PV4=1,0.12,0.052,0.25	GT:PL:GQ	1/1:96,9,0:6	0/0:0,24,220:23
Contig4234	995	A	G	42.2	DP=11;VDB=5.223237e-02;RPB=9.185587e-01;AF1=0.2606;AC1=1;DP4=3,5,1,2;MQ=34;FQ=43.5;PV4=1,1,1,0.26	GT:PL:GQ	0/1:75,0,58:65	0/0:0,12,101:14
Contig19661	853	T	C	26.2	DP=11;VDB=5.223237e-02;RPB=9.185587e-01;AF1=0.2606;AC1=1;DP4=3,5,1,2;MQ=39;FQ=27.5;PV4=1,1,0.0028,1	GT:PL:GQ	0/1:59,0,94:57	0/0:0,12,115:14
Contig3402	43	G	C	62.1	DP=11;VDB=5.224527e-02;RPB=-1.426063e+00;AF1=0.2553;AC1=1;DP4=5,2,3,1;MQ=39;FQ=63.4;PV4=1,1,0.008,1	GT:PL:GQ	0/1:95,0,58:66	0/0:0,15,153:17
Contig9511	416	G	A	17.7	DP=11;VDB=5.226635e-02;RPB=-1.072375e+00;AF1=0.4727;AC1=2;DP4=4,3,2,2;MQ=26;FQ=20.4;PV4=1,0.2,0.051,0.31	GT:PL:GQ	0/0:0,21,153:19	1/1:57,12,0:8
Locus_44745_Transcript_1/1_Confidence_1.000_Length_523	361	T	C	88.7	DP=11;VDB=5.226635e-02;RPB=1.077091e+00;AF1=0.4766;AC1=2;DP4=5,1,2,2;MQ=42;FQ=91.4;PV4=0.5,0.28,0.39,0.49	GT:PL:GQ	1/1:128,12,0:9	0/0:0,18,167:16
Contig16417	418	C	T	55.7	DP=11;VDB=5.227153e-02;RPB=4.176424e-01;AF1=0.443;AC1=2;DP4=3,4,0,3;MQ=42;FQ=58.1;PV4=0.47,1,1,1	GT:PL:GQ	1/1:94,9,0:6	0/0:0,21,188:20
Contig12278	557	A	G	46	DP=11;VDB=5.227153e-02;RPB=5.103104e-01;AF1=0.2527;AC1=1;DP4=4,4,1,2;MQ=42;FQ=47.3;PV4=1,0.44,1,1	GT:PL:GQ	0/1:79,0,59:66	0/0:0,18,163:20
Locus_25636_Transcript_1/1_Confidence_1.000_Length_592	351	T	C	134	DP=11;VDB=5.259588e-02;RPB=-1.072375e+00;AF1=0.5273;AC1=2;DP4=2,2,6,1;MQ=42;FQ=101;PV4=0.49,0.093,0.14,0.071	GT:PL:GQ	0/0:0,12,138:9	1/1:174,21,0:18
Locus_16318_Transcript_2/2_Confidence_0.800_Length_1662	880	T	A	41.3	DP=11;VDB=5.280000e-02;RPB=1.114905e+00;AF1=0.3969;AC1=2;DP4=1,5,1,1;MQ=42;FQ=43.4;PV4=0.46,1,1,1	GT:PL:GQ	0/0:0,18,167:18	1/1:78,6,0:3
Locus_50419_Transcript_1/1_Confidence_1.000_Length_219	123	A	G	6.8	DP=11;VDB=5.280000e-02;RPB=1.178511e-01;AF1=0.3008;AC1=1;DP4=5,4,2,0;MQ=33;FQ=8.15;PV4=0.49,0.31,1,1	GT:PL:GQ	0/0:0,15,139:17	0/1:38,0,0:9
Contig23147	615	G	A	22.2	DP=11;VDB=5.280000e-02;RPB=-1.296362e+00;AF1=0.3909;AC1=2;DP4=6,3,1,1;MQ=35;FQ=24.3;PV4=1,0.28,1,1	GT:PL:GQ	1/1:59,6,0:3	0/0:0,27,186:27
Locus_25603_Transcript_1/1_Confidence_1.000_Length_886	254	T	C	34	DP=11;VDB=5.280000e-02;RPB=-3.535534e-01;AF1=0.2507;AC1=1;DP4=3,6,1,1;MQ=42;FQ=35.3;PV4=1,1,0.012,1	GT:PL:GQ	0/1:67,0,30:38	0/0:0,24,223:26
Locus_40028_Transcript_1/1_Confidence_1.000_Length_575	346	T	C	30	DP=11;VDB=5.280000e-02;RPB=8.249579e-01;AF1=0.2523;AC1=1;DP4=4,5,1,1;MQ=42;FQ=31.3;PV4=1,1,1,1	GT:PL:GQ	0/1:63,0,14:22	0/0:0,24,212:26
Locus_34481_Transcript_1/1_Confidence_1.000_Length_779	250	A	G	52.4	DP=11;VDB=5.309737e-02;RPB=4.748531e-01;AF1=0.5156;AC1=2;DP4=3,1,4,1;MQ=33;FQ=55.6;PV4=1,0.093,2.2e-11,1	GT:PL:GQ	1/1:92,15,0:12	0/0:0,12,131:10
Locus_24674_Transcript_2/3_Confidence_0.625_Length_914	522	A	G	49.7	DP=11;VDB=5.356092e-02;RPB=1.077091e+00;AF1=0.4766;AC1=2;DP4=3,3,1,3;MQ=39;FQ=52.4;PV4=0.57,0.068,0.094,1	GT:PL:GQ	1/1:89,12,0:9	0/0:0,18,181:16
Contig19281	361	C	T	84.1	DP=11;VDB=5.356092e-02;RPB=1.686590e+00;AF1=0.2553;AC1=1;DP4=3,4,2,2;MQ=40;FQ=85.4;PV4=1,1,1,1	GT:PL:GQ	0/1:117,0,58:66	0/0:0,15,109:17
Contig16946	491	C	T	77.7	DP=11;VDB=5.356092e-02;RPB=3.963777e-01;AF1=0.4727;AC1=2;DP4=3,4,1,3;MQ=42;FQ=80.3;PV4=1,1,1,1	GT:PL:GQ	1/1:117,12,0:9	0/0:0,21,186:19
Contig2979	181	C	G	63.7	DP=11;VDB=5.356092e-02;RPB=-4.691674e-01;AF1=0.4766;AC1=2;DP4=3,3,2,2;MQ=40;FQ=66.4;PV4=1,1,0.09,1	GT:PL:GQ	1/1:103,12,0:9	0/0:0,18,174:16
Locus_48423_Transcript_1/1_Confidence_1.000_Length_601	532	C	G	82.7	DP=11;VDB=5.356092e-02;RPB=-6.607868e-01;AF1=0.4727;AC1=2;DP4=3,4,3,1;MQ=39;FQ=85.3;PV4=0.55,1,1,1	GT:PL:GQ	1/1:122,12,0:9	0/0:0,21,170:19
Contig660	481	A	T	90.7	DP=11;VDB=5.358195e-02;RPB=1.072375e+00;AF1=0.4727;AC1=2;DP4=7,0,1,3;MQ=42;FQ=93.3;PV4=0.024,1,1,1	GT:PL:GQ	1/1:130,12,0:9	0/0:0,21,156:19
Contig1409	413	C	T	30.1	DP=11;VDB=5.358195e-02;RPB=1.791432e+00;AF1=0.2537;AC1=1;DP4=3,4,2,2;MQ=36;FQ=31.3;PV4=1,0.49,0,1	GT:PL:GQ	0/1:63,0,16:24	0/0:0,18,166:20
Contig3753	350	C	T	84.7	DP=11;VDB=5.358195e-02;RPB=3.963777e-01;AF1=0.4727;AC1=2;DP4=2,5,1,3;MQ=42;FQ=87.3;PV4=1,0.33,1,1	GT:PL:GQ	1/1:124,12,0:9	0/0:0,21,195:19
Contig18208	645	C	T	87.8	DP=11;VDB=5.358195e-02;RPB=-4.748531e-01;AF1=0.4844;AC1=2;DP4=4,1,3,1;MQ=41;FQ=90;PV4=1,1,0,1	GT:PL:GQ	1/1:127,12,0:9	0/0:0,15,135:13
Contig12233	426	C	T	50.7	DP=11;VDB=5.361253e-02;RPB=-1.249288e+00;AF1=0.443;AC1=2;DP4=6,1,2,1;MQ=39;FQ=53.1;PV4=1,0.15,0.29,0.21	GT:PL:GQ	0/0:0,21,177:20	1/1:89,9,0:6
Contig8251	548	G	C	70.7	DP=11;VDB=5.361253e-02;RPB=-5.103104e-01;AF1=0.4411;AC1=2;DP4=3,5,1,2;MQ=42;FQ=73.1;PV4=1,1,1,1	GT:PL:GQ	0/0:0,24,214:23	1/1:109,9,0:6
Locus_18936_Transcript_2/2_Confidence_0.667_Length_810	699	A	G	4.23	DP=11;VDB=5.361253e-02;RPB=9.422182e-01;AF1=0.4289;AC1=2;DP4=4,3,2,1;MQ=36;FQ=5.8;PV4=1,0.41,0.0017,1	GT:PL:GQ	0/1:32,0,15:22	0/0:2,0,161:3
Contig11530	104	T	C	42	DP=11;VDB=5.365061e-02;RPB=-4.176424e-01;AF1=0.2527;AC1=1;DP4=4,3,0,3;MQ=41;FQ=43.3;PV4=0.2,1,0.066,1	GT:PL:GQ	0/1:75,0,27:35	0/0:0,18,176:20
Contig15364	199	G	A	54.7	DP=11;VDB=5.365061e-02;RPB=4.176424e-01;AF1=0.443;AC1=2;DP4=4,3,1,2;MQ=38;FQ=57.1;PV4=1,1,0.49,1	GT:PL:GQ	1/1:93,9,0:6	0/0:0,21,182:20
Contig11548	95	A	G	115	DP=11;VDB=5.419843e-02;RPB=1.069195e+00;AF1=0.4921;AC1=2;DP4=3,3,2,3;MQ=42;FQ=118;PV4=1,0.46,1,0.17	GT:PL:GQ	1/1:155,15,0:12	0/0:0,18,181:16
Locus_23075_Transcript_1/1_Confidence_1.000_Length_1112	381	C	T	90.1	DP=11;VDB=5.439146e-02;RPB=5.454023e-01;AF1=0.4921;AC1=2;DP4=4,2,3,2;MQ=39;FQ=93;PV4=1,1,0.064,0.44	GT:PL:GQ	0/0:0,18,179:16	1/1:130,15,0:12
Contig6925	187	G	A	107	DP=11;VDB=5.439146e-02;RPB=-7.709109e-01;AF1=0.2607;AC1=1;DP4=3,3,3,2;MQ=41;FQ=109;PV4=1,0.46,1,1	GT:PL:GQ	0/1:140,0,38:46	0/0:0,12,136:14
Contig13227	338	A	T	66.1	DP=11;VDB=5.439146e-02;RPB=-8.723915e-01;AF1=0.2567;AC1=1;DP4=3,3,1,4;MQ=42;FQ=67.4;PV4=0.55,1,0.15,1	GT:PL:GQ	0/1:103,4,19:23	0/0:0,15,126:17
Contig15008	739	G	A	20.2	DP=11;VDB=5.440000e-02;RPB=1.178511e-01;AF1=0.2606;AC1=1;DP4=6,3,1,1;MQ=42;FQ=21.5;PV4=1,0.44,1,1	GT:PL:GQ	0/1:53,0,145:51	0/0:0,12,128:14
Contig12312	1430	C	T	38.2	DP=11;VDB=5.440000e-02;RPB=-3.916747e-01;AF1=0.3917;AC1=2;DP4=3,5,1,1;MQ=39;FQ=40.3;PV4=1,0.43,1,1	GT:PL:GQ	1/1:75,6,0:3	0/0:0,24,203:24
Locus_40154_Transcript_1/1_Confidence_1.000_Length_359	273	T	A	32.2	DP=11;VDB=5.440000e-02;RPB=9.139077e-01;AF1=0.3917;AC1=2;DP4=3,5,0,2;MQ=35;FQ=34.3;PV4=1,1,1,1	GT:PL:GQ	1/1:69,6,0:3	0/0:0,24,163:24
Contig5478	377	G	T	54.7	DP=11;VDB=5.487231e-02;RPB=-3.963777e-01;AF1=0.4727;AC1=2;DP4=3,4,0,4;MQ=37;FQ=57.3;PV4=0.24,0.35,0.12,0.35	GT:PL:GQ	0/0:0,21,200:19	1/1:94,12,0:9
Contig14584	387	A	G	39.7	DP=11;VDB=5.495170e-02;RPB=-5.103104e-01;AF1=0.4411;AC1=2;DP4=4,4,2,1;MQ=40;FQ=42;PV4=1,0.092,0.059,0.25	GT:PL:GQ	1/1:78,9,0:6	0/0:0,24,219:23
Contig11302	550	A	T	6.72	DP=11;VDB=5.495170e-02;RPB=-9.185587e-01;AF1=0.4411;AC1=2;DP4=4,4,3,0;MQ=27;FQ=8.68;PV4=0.24,0.44,0.12,0.45	GT:PL:GQ	1/1:44,9,0:4	0/0:0,24,165:24
Contig5343	212	C	T	55.7	DP=11;VDB=5.498856e-02;RPB=1.020621e-01;AF1=0.4411;AC1=2;DP4=1,7,2,1;MQ=42;FQ=58;PV4=0.15,0.17,1,0.25	GT:PL:GQ	0/0:0,24,190:23	1/1:94,9,0:6
Contig886	96	A	G	52.7	DP=11;VDB=5.498856e-02;RPB=-1.020621e-01;AF1=0.4411;AC1=2;DP4=4,4,0,3;MQ=41;FQ=55;PV4=0.24,1,1,1	GT:PL:GQ	1/1:91,9,0:6	0/0:0,24,212:23
Contig11092	355	C	T	58.7	DP=11;VDB=5.498856e-02;RPB=1.416689e+00;AF1=0.443;AC1=2;DP4=4,3,0,3;MQ=42;FQ=61.1;PV4=0.2,1,0.27,1	GT:PL:GQ	1/1:97,9,0:6	0/0:0,21,191:20
Locus_23268_Transcript_1/1_Confidence_1.000_Length_311	178	C	T	15.3	DP=11;VDB=5.498856e-02;RPB=3.061862e-01;AF1=0.2606;AC1=1;DP4=7,1,1,2;MQ=38;FQ=16.6;PV4=0.15,0.29,0,1	GT:PL:GQ	0/1:48,0,109:46	0/0:0,12,113:14
Locus_49951_Transcript_1/1_Confidence_1.000_Length_226	141	T	C	72.7	DP=11;VDB=5.498856e-02;RPB=-7.144345e-01;AF1=0.4411;AC1=2;DP4=3,5,1,2;MQ=40;FQ=75.1;PV4=1,1,1,1	GT:PL:GQ	1/1:111,9,0:6	0/0:0,24,204:23
Contig21222	801	A	G	102	DP=11;VDB=5.530213e-02;RPB=-4.792292e-01;AF1=0.2914;AC1=1;DP4=3,3,2,3;MQ=42;FQ=103;PV4=1,1,1,1	GT:PL:GQ	0/0:0,15,152:16	0/1:134,0,1:9
Locus_20331_Transcript_1/1_Confidence_1.000_Length_694	254	G	A	99.2	DP=11;VDB=5.549550e-02;RPB=-3.124934e-01;AF1=0.5;AC1=2;DP4=3,2,3,2;MQ=40;FQ=102;PV4=1,0.22,0.17,1	GT:PL:GQ	1/1:139,15,0:12	0/0:0,15,160:13
Contig10714	379	G	T	109	DP=11;VDB=5.549550e-02;RPB=4.792292e-01;AF1=0.7384;AC1=3;DP4=3,3,2,3;MQ=42;FQ=115;PV4=1,0.05,1,1	GT:PL:GQ	0/1:17,0,173:24	1/1:129,12,0:13
Contig7592	368	A	G	93.1	DP=11;VDB=5.549550e-02;RPB=7.709109e-01;AF1=0.2557;AC1=1;DP4=1,5,3,2;MQ=37;FQ=94.1;PV4=0.24,1,1,0.15	GT:PL:GQ	0/1:126,0,21:29	0/0:0,15,117:17
Contig6721	283	C	T	7.01	DP=11;VDB=5.600000e-02;RPB=1.178511e-01;AF1=0.2526;AC1=1;DP4=6,3,1,1;MQ=40;FQ=8.05;PV4=1,1,0.0048,1	GT:PL:GQ	0/1:39,0,88:36	0/0:0,18,165:21
Contig6002	608	C	T	18.2	DP=11;VDB=5.600000e-02;RPB=1.178511e-01;AF1=0.2606;AC1=1;DP4=5,4,0,2;MQ=42;FQ=19.6;PV4=0.45,1,1,1	GT:PL:GQ	0/1:51,0,133:49	0/0:0,12,128:14
Contig23144	555	C	T	14.4	DP=11;VDB=5.600000e-02;RPB=-1.694823e+00;AF1=0.3934;AC1=2;DP4=3,4,1,1;MQ=42;FQ=16.4;PV4=1,0.0058,1,1	GT:PL:GQ	0/0:0,21,194:21	1/1:51,6,0:3
Locus_20713_Transcript_1/1_Confidence_1.000_Length_468	400	C	G	5.58	DP=11;VDB=5.600000e-02;RPB=5.892556e-01;AF1=0.2606;AC1=1;DP4=4,5,0,2;MQ=37;FQ=6.59;PV4=0.49,0.12,1,1	GT:PL:GQ	0/1:37,0,84:34	0/0:0,12,125:15
Locus_8634_Transcript_4/4_Confidence_0.643_Length_1067	37	A	C	8.86	DP=11;VDB=5.600000e-02;RPB=8.217058e-01;AF1=0.3934;AC1=2;DP4=2,5,1,1;MQ=37;FQ=10.7;PV4=1,1,0.21,1	GT:PL:GQ	0/0:0,21,159:22	0/1:45,6,0:3
Locus_30465_Transcript_2/2_Confidence_0.750_Length_1119	383	G	A	84.7	DP=11;VDB=5.617752e-02;RPB=1.277620e+00;AF1=0.4727;AC1=2;DP4=2,5,3,1;MQ=42;FQ=87.3;PV4=0.24,1,1,0.45	GT:PL:GQ	1/1:124,12,0:9	0/0:0,21,187:19
Locus_18906_Transcript_1/2_Confidence_0.857_Length_1603	720	T	C	69.7	DP=11;VDB=5.617752e-02;RPB=1.791432e+00;AF1=0.4727;AC1=2;DP4=3,4,4,0;MQ=40;FQ=72.3;PV4=0.19,1,0.052,0.18	GT:PL:GQ	1/1:109,12,0:9	0/0:0,21,204:19
Contig2979	182	A	C	56.7	DP=11;VDB=5.617752e-02;RPB=-4.691674e-01;AF1=0.4766;AC1=2;DP4=3,3,2,2;MQ=40;FQ=59.4;PV4=1,0.34,0.09,1	GT:PL:GQ	1/1:96,12,0:9	0/0:0,18,175:16
Locus_18906_Transcript_1/2_Confidence_0.857_Length_1603	715	C	A	66.7	DP=11;VDB=5.617752e-02;RPB=9.396416e-01;AF1=0.4727;AC1=2;DP4=4,3,4,0;MQ=40;FQ=69.3;PV4=0.24,0.43,0.052,0.33	GT:PL:GQ	1/1:106,12,0:9	0/0:0,21,202:19
Locus_6277_Transcript_4/13_Confidence_0.333_Length_1239	20	G	A	56.7	DP=11;VDB=5.619835e-02;RPB=-1.072375e+00;AF1=0.4727;AC1=2;DP4=4,3,4,0;MQ=35;FQ=59.3;PV4=0.24,0.42,1,0.36	GT:PL:GQ	0/0:0,21,140:19	1/1:96,12,0:9
Contig8863	345	T	C	81.7	DP=11;VDB=5.619835e-02;RPB=-2.056910e+00;AF1=0.4727;AC1=2;DP4=5,2,1,3;MQ=42;FQ=84.3;PV4=0.24,0.45,1,1	GT:PL:GQ	0/0:0,21,185:19	1/1:121,12,0:9
Locus_36561_Transcript_1/1_Confidence_1.000_Length_954	915	C	T	79.7	DP=11;VDB=5.619835e-02;RPB=2.056910e+00;AF1=0.4727;AC1=2;DP4=5,2,3,1;MQ=36;FQ=82.3;PV4=1,1,1,0.0023	GT:PL:GQ	1/1:119,12,0:9	0/0:0,21,171:19
Contig9210	378	T	C	44.7	DP=11;VDB=5.619835e-02;RPB=6.607868e-01;AF1=0.4727;AC1=2;DP4=3,4,2,2;MQ=34;FQ=47.3;PV4=1,1,0.072,1	GT:PL:GQ	1/1:84,12,0:9	0/0:0,21,192:19
Contig4000	177	T	C	138	DP=11;VDB=5.621191e-02;RPB=-1.557846e+00;AF1=0.5079;AC1=2;DP4=3,2,3,3;MQ=42;FQ=123;PV4=1,0.21,0.19,0.16	GT:PL:GQ	0/0:0,15,160:12	1/1:178,18,0:15
Contig6431	100	C	T	58	DP=11;VDB=5.624503e-02;RPB=3.061862e-01;AF1=0.2514;AC1=1;DP4=2,6,2,1;MQ=42;FQ=59.3;PV4=0.49,1,1,1	GT:PL:GQ	0/1:91,0,27:35	0/0:0,21,179:23
Contig12366	560	A	T	66.7	DP=11;VDB=5.624503e-02;RPB=3.061862e-01;AF1=0.4411;AC1=2;DP4=4,4,1,2;MQ=42;FQ=69.1;PV4=1,1,1,1	GT:PL:GQ	0/0:0,24,201:23	1/1:105,9,0:6
Contig23459	637	A	T	5.52	DP=11;VDB=5.624503e-02;RPB=-9.185587e-01;AF1=0.2552;AC1=1;DP4=4,4,2,1;MQ=37;FQ=6.49;PV4=1,1,1.4e-05,0.34	GT:PL:GQ	0/1:37,0,71:34	0/0:0,15,149:19
Contig3324	558	T	C	60	DP=11;VDB=5.628053e-02;RPB=-2.186229e+00;AF1=0.2528;AC1=1;DP4=5,2,1,2;MQ=42;FQ=61.3;PV4=0.5,1,1,1	GT:PL:GQ	0/1:93,0,25:33	0/0:0,18,174:20
Contig723	206	A	G	49.7	DP=11;VDB=5.628053e-02;RPB=-3.061862e-01;AF1=0.4411;AC1=2;DP4=4,4,2,1;MQ=42;FQ=52;PV4=1,0.24,0.052,1	GT:PL:GQ	0/0:0,24,210:23	1/1:88,9,0:6
Locus_22065_Transcript_2/2_Confidence_0.800_Length_861	516	C	T	8.37	DP=11;VDB=5.628054e-02;RPB=-7.144345e-01;AF1=0.4411;AC1=2;DP4=5,3,0,3;MQ=37;FQ=10.5;PV4=0.18,1,5.7e-06,1	GT:PL:GQ	0/0:0,24,203:24	1/1:46,9,0:5
Contig1041	186	A	C	32	DP=11;VDB=5.628054e-02;RPB=9.185587e-01;AF1=0.2524;AC1=1;DP4=6,2,1,2;MQ=40;FQ=33.3;PV4=0.49,1,0.052,1	GT:PL:GQ	0/1:65,0,16:24	0/0:0,21,196:23
Locus_40453_Transcript_1/1_Confidence_1.000_Length_296	162	A	G	71.3	DP=11;VDB=5.699120e-02;RPB=-1.557846e+00;AF1=0.666;AC1=3;DP4=3,2,4,2;MQ=35;FQ=76;PV4=1,0.12,0.019,0.46	GT:PL:GQ	0/1:83,0,141:88	1/1:23,3,0:4
Locus_39560_Transcript_1/1_Confidence_1.000_Length_842	233	A	T	24.1	DP=11;VDB=5.748775e-02;RPB=1.020621e-01;AF1=0.2527;AC1=1;DP4=4,4,3,0;MQ=40;FQ=25.3;PV4=0.24,0.34,0.038,0.075	GT:PL:GQ	0/1:57,0,53:54	0/0:0,18,160:20
Locus_30061_Transcript_1/1_Confidence_1.000_Length_387	130	G	A	52	DP=11;VDB=5.748775e-02;RPB=-7.144345e-01;AF1=0.2514;AC1=1;DP4=3,5,2,1;MQ=41;FQ=53.3;PV4=0.55,1,0.032,0.38	GT:PL:GQ	0/1:85,0,27:35	0/0:0,21,182:23
Contig9210	376	A	G	44.7	DP=11;VDB=5.749530e-02;RPB=6.607868e-01;AF1=0.4727;AC1=2;DP4=3,4,2,2;MQ=34;FQ=47.3;PV4=1,0.26,0.072,1	GT:PL:GQ	1/1:84,12,0:9	0/0:0,21,195:19
Contig12549	104	T	C	67.7	DP=11;VDB=5.752178e-02;RPB=1.530931e+00;AF1=0.4411;AC1=2;DP4=5,3,1,2;MQ=42;FQ=70.1;PV4=0.55,1,1,1	GT:PL:GQ	1/1:106,9,0:6	0/0:0,24,222:23
Contig12789	826	G	A	51.7	DP=11;VDB=5.752178e-02;RPB=-5.103104e-01;AF1=0.4411;AC1=2;DP4=7,1,3,0;MQ=42;FQ=54;PV4=1,1,1,0.34	GT:PL:GQ	0/0:0,24,186:23	1/1:90,9,0:6
Locus_34133_Transcript_1/1_Confidence_1.000_Length_690	154	C	T	33.2	DP=11;VDB=5.752178e-02;RPB=-7.144345e-01;AF1=0.2607;AC1=1;DP4=7,1,2,1;MQ=38;FQ=34.5;PV4=0.49,0.43,1,1	GT:PL:GQ	0/1:66,0,40:47	0/0:0,12,100:14
Contig7141	873	G	A	30	DP=11;VDB=5.760000e-02;RPB=-1.178511e-01;AF1=0.2507;AC1=1;DP4=2,7,1,1;MQ=42;FQ=31.3;PV4=0.49,0.15,1,1	GT:PL:GQ	0/1:63,0,27:35	0/0:0,24,217:26
Locus_37171_Transcript_1/1_Confidence_1.000_Length_919	524	T	C	6.36	DP=11;VDB=5.760000e-02;RPB=-1.178511e-01;AF1=0.3908;AC1=2;DP4=8,1,2,0;MQ=39;FQ=8.02;PV4=1,0.044,2.3e-11,0.051	GT:PL:GQ	0/0:0,27,191:28	0/1:42,6,0:4
Contig7000	136	T	C	30.2	DP=11;VDB=5.760000e-02;RPB=1.958374e+00;AF1=0.3917;AC1=2;DP4=5,3,0,2;MQ=36;FQ=32.3;PV4=0.44,1,1,0.081	GT:PL:GQ	1/1:67,6,0:3	0/0:0,24,161:24
Contig4	108	G	C	10.6	DP=11;VDB=5.760000e-02;RPB=-6.527912e-01;AF1=0.3917;AC1=2;DP4=3,5,1,1;MQ=40;FQ=12.5;PV4=1,0.066,0.0067,0.24	GT:PL:GQ	0/1:47,6,0:3	0/0:0,24,220:24
Locus_34152_Transcript_1/1_Confidence_1.000_Length_898	291	T	A	3.02	DP=11;VDB=5.760000e-02;RPB=9.139077e-01;AF1=0.4998;AC1=2;DP4=6,2,2,0;MQ=41;FQ=4.78;PV4=1,0.13,0.0051,1	GT:PL:GQ	0/1:30,0,181:27	0/0:0,0,0:4
Contig10891	576	T	C	73.2	DP=11;VDB=5.770788e-02;RPB=-1.301794e+00;AF1=0.5;AC1=2;DP4=1,4,3,2;MQ=35;FQ=76.2;PV4=0.52,0.22,0.00089,1	GT:PL:GQ	1/1:113,15,0:12	0/0:0,15,154:13
Locus_14262_Transcript_3/6_Confidence_0.214_Length_1077	28	A	G	27	DP=11;VDB=5.862095e-02;RPB=4.792292e-01;AF1=0.5539;AC1=2;DP4=5,1,5,0;MQ=36;FQ=30.4;PV4=1,0.16,0.012,1	GT:PL:GQ	0/0:0,6,157:5	1/1:64,9,0:7
Locus_39705_Transcript_1/1_Confidence_1.000_Length_1102	745	C	T	69.7	DP=11;VDB=5.867523e-02;RPB=1.020621e-01;AF1=0.4411;AC1=2;DP4=2,6,1,2;MQ=42;FQ=72.1;PV4=1,1,0.052,1	GT:PL:GQ	1/1:108,9,0:6	0/0:0,24,204:23
Contig22085	281	A	G	60	DP=11;VDB=5.867523e-02;RPB=-5.103104e-01;AF1=0.2527;AC1=1;DP4=5,3,2,1;MQ=41;FQ=61.3;PV4=1,1,1,1	GT:PL:GQ	0/1:93,0,44:52	0/0:0,18,176:20
Contig8829	900	T	C	35.7	DP=11;VDB=5.867524e-02;RPB=-1.249288e+00;AF1=0.443;AC1=2;DP4=4,3,0,3;MQ=42;FQ=38.1;PV4=0.2,0.31,0.27,0.077	GT:PL:GQ	1/1:74,9,0:6	0/0:0,21,182:20
Locus_32765_Transcript_1/1_Confidence_1.000_Length_635	594	A	G	15.5	DP=11;VDB=5.867524e-02;RPB=-1.249288e+00;AF1=0.6631;AC1=3;DP4=3,4,3,0;MQ=40;FQ=20.1;PV4=0.2,1,0.066,1	GT:PL:GQ	0/1:14,0,179:19	1/1:36,3,0:4
Contig17815	96	G	A	41	DP=11;VDB=5.867524e-02;RPB=1.939179e+00;AF1=0.2514;AC1=1;DP4=1,7,0,3;MQ=42;FQ=42.3;PV4=1,1,1,1	GT:PL:GQ	0/1:74,0,26:34	0/0:0,21,140:23
Contig21120	447	G	A	57.7	DP=11;VDB=5.867524e-02;RPB=6.206015e-01;AF1=0.443;AC1=2;DP4=5,2,3,0;MQ=42;FQ=60.1;PV4=1,1,1,0.31	GT:PL:GQ	1/1:96,9,0:6	0/0:0,21,187:20
Contig23512	653	T	C	23.2	DP=11;VDB=5.867524e-02;RPB=-7.878529e-01;AF1=0.2606;AC1=1;DP4=5,2,2,1;MQ=38;FQ=24.5;PV4=1,1,0.14,1	GT:PL:GQ	0/1:56,0,78:54	0/0:0,12,123:14
Contig23459	642	C	G	5.52	DP=11;VDB=5.867524e-02;RPB=-9.185587e-01;AF1=0.2552;AC1=1;DP4=4,4,2,1;MQ=37;FQ=6.49;PV4=1,1,1.4e-05,1	GT:PL:GQ	0/1:37,0,71:34	0/0:0,15,156:19
Contig11069	264	T	A	43	DP=11;VDB=5.870764e-02;RPB=-1.787002e+00;AF1=0.4698;AC1=2;DP4=4,0,1,2;MQ=40;FQ=41;PV4=0.14,1,0.14,1	GT:PL:GQ	1/1:81,9,0:6	0/0:0,12,78:11
Contig22643	534	C	T	23.9	DP=11;VDB=5.870764e-02;RPB=4.570987e-01;AF1=0.4545;AC1=2;DP4=4,1,1,2;MQ=37;FQ=26.4;PV4=0.46,1,0.03,1	GT:PL:GQ	1/1:62,9,0:6	0/0:0,15,109:14
Contig2518	246	G	A	67.7	DP=11;VDB=5.870764e-02;RPB=6.206015e-01;AF1=0.443;AC1=2;DP4=5,2,2,1;MQ=39;FQ=70.1;PV4=1,1,1,1	GT:PL:GQ	0/0:0,21,166:20	1/1:106,9,0:6
vs_182942	283	T	C	66.7	DP=11;VDB=5.876162e-02;RPB=2.683208e-01;AF1=0.4727;AC1=2;DP4=3,4,2,2;MQ=28;FQ=45.3;PV4=1,1,1,1	GT:PL:GQ	0/0:0,21,82:19	1/1:106,12,0:9
Contig1201	1647	A	G	91.7	DP=11;VDB=5.876162e-02;RPB=7.971178e-01;AF1=0.4766;AC1=2;DP4=5,1,1,3;MQ=29;FQ=26.4;PV4=0.19,1,1,0.2	GT:PL:GQ	0/0:0,18,63:16	1/1:131,12,0:9
Contig23334	849	G	C	41.7	DP=11;VDB=5.878212e-02;RPB=4.691674e-01;AF1=0.4766;AC1=2;DP4=3,3,1,3;MQ=36;FQ=44.4;PV4=0.57,1,0.0079,1	GT:PL:GQ	1/1:81,12,0:9	0/0:0,18,163:16
Contig17668	654	G	A	94.7	DP=11;VDB=5.878212e-02;RPB=-7.343199e-01;AF1=0.4727;AC1=2;DP4=5,2,2,2;MQ=40;FQ=97.3;PV4=0.58,1,1,1	GT:PL:GQ	0/0:0,21,184:19	1/1:134,12,0:9
Contig8387	769	C	T	3.02	DP=11;VDB=5.878272e-03;RPB=-1.199065e+00;AF1=0.5122;AC1=2;DP4=2,2,3,2;MQ=28;FQ=4.86;PV4=1,0.0023,0.059,1	GT:PL:GQ	0/0:0,9,103:12	1/1:38,10,0:4
Contig10087	305	T	C	131	DP=11;VDB=5.884532e-02;RPB=-5.454023e-01;AF1=0.5079;AC1=2;DP4=2,3,5,1;MQ=42;FQ=113;PV4=0.24,1,0.093,0.37	GT:PL:GQ	1/1:171,18,0:15	0/0:0,15,150:12
Contig8033	603	T	C	107	DP=11;VDB=5.891318e-02;RPB=2.535371e+00;AF1=0.5277;AC1=2;DP4=1,3,4,3;MQ=30;FQ=-5.95;PV4=0.55,0.14,1,0.0083	GT:PL:GQ	0/0:0,12,32:9	1/1:147,21,0:18
Contig10581	399	T	A	11.4	DP=11;VDB=5.920000e-02;RPB=-2.003469e+00;AF1=0.2526;AC1=1;DP4=6,3,1,1;MQ=42;FQ=12.6;PV4=1,0.48,1,1	GT:PL:GQ	0/1:44,0,78:42	0/0:0,18,132:20
Locus_29470_Transcript_1/1_Confidence_1.000_Length_618	543	C	T	33.2	DP=11;VDB=5.920000e-02;RPB=-3.535534e-01;AF1=0.3909;AC1=2;DP4=3,6,0,2;MQ=42;FQ=35.3;PV4=1,1,0.12,1	GT:PL:GQ	1/1:70,6,0:3	0/0:0,27,239:27
Contig4	105	C	G	10.6	DP=11;VDB=5.920000e-02;RPB=-6.527912e-01;AF1=0.3917;AC1=2;DP4=3,5,1,1;MQ=40;FQ=12.5;PV4=1,0.35,0.0067,0.2	GT:PL:GQ	0/1:47,6,0:3	0/0:0,24,204:24
Contig960	1746	C	T	25.2	DP=11;VDB=5.920000e-02;RPB=6.527912e-01;AF1=0.3917;AC1=2;DP4=6,2,1,1;MQ=40;FQ=27.3;PV4=1,0.46,0.008,0.44	GT:PL:GQ	1/1:62,6,0:3	0/0:0,24,214:24
Contig23712	331	G	T	18.2	DP=11;VDB=5.960000e-02;RPB=1.060660e+00;AF1=0.2606;AC1=1;DP4=5,4,0,2;MQ=40;FQ=19.6;PV4=0.45,1,1,1	GT:PL:GQ	0/0:0,12,117:14	0/1:51,0,123:49
Contig4145	132	A	G	21.3	DP=11;VDB=5.960000e-02;RPB=1.060660e+00;AF1=0.3909;AC1=2;DP4=5,4,2,0;MQ=41;FQ=23.3;PV4=0.49,1,0.012,0.035	GT:PL:GQ	1/1:58,6,0:3	0/0:0,27,218:27
Contig403	1459	A	G	3.02	DP=11;VDB=5.960000e-02;RPB=1.178511e-01;AF1=0.4998;AC1=2;DP4=5,4,0,2;MQ=42;FQ=4.78;PV4=0.45,1,0.12,1	GT:PL:GQ	0/1:30,0,179:27	0/0:0,0,0:4
Contig23177	35	A	C	6.6	DP=11;VDB=5.960000e-02;RPB=-1.427508e+00;AF1=0.4178;AC1=2;DP4=2,2,2,0;MQ=32;FQ=8.54;PV4=0.47,1,0.23,0.051	GT:PL:GQ	0/0:0,12,92:13	0/1:42,6,0:3
Contig20738	850	T	C	22.3	DP=11;VDB=5.960000e-02;RPB=-1.621514e+00;AF1=0.3969;AC1=2;DP4=2,4,1,1;MQ=40;FQ=24.4;PV4=1,1,0.019,0.11	GT:PL:GQ	1/1:59,6,0:3	0/0:0,18,165:18
Contig11202	64	T	G	27	DP=11;VDB=5.960000e-02;RPB=-1.767767e+00;AF1=0.2507;AC1=1;DP4=5,4,0,2;MQ=38;FQ=28.3;PV4=0.45,1,1,1	GT:PL:GQ	0/1:60,0,28:36	0/0:0,24,199:26
Contig6531	793	G	T	23.1	DP=11;VDB=5.960000e-02;RPB=-1.767767e+00;AF1=0.2553;AC1=1;DP4=6,3,1,1;MQ=38;FQ=24.4;PV4=1,1,1,0.076	GT:PL:GQ	0/1:56,0,82:54	0/0:0,15,105:17
Contig19044	1111	C	T	11.5	DP=11;VDB=5.960000e-02;RPB=-1.767767e+00;AF1=0.2606;AC1=1;DP4=6,3,0,2;MQ=42;FQ=12.7;PV4=0.18,0.5,1,1	GT:PL:GQ	0/0:0,12,127:14	0/1:44,0,124:42
Locus_3249_Transcript_2/4_Confidence_0.727_Length_945	53	A	C	7.97	DP=11;VDB=5.960000e-02;RPB=-1.767767e+00;AF1=0.3908;AC1=2;DP4=6,3,2,0;MQ=36;FQ=9.75;PV4=1,1,0.11,0.016	GT:PL:GQ	0/1:44,6,0:3	0/0:0,27,196:28
Contig17786	490	G	A	21.1	DP=11;VDB=5.960000e-02;RPB=2.003469e+00;AF1=0.2553;AC1=1;DP4=4,5,0,2;MQ=42;FQ=22.4;PV4=0.49,1,1,0.28	GT:PL:GQ	0/1:54,0,101:52	0/0:0,15,130:17
Locus_41880_Transcript_1/1_Confidence_1.000_Length_278	184	A	G	3.1	DP=11;VDB=5.960000e-02;RPB=2.003469e+00;AF1=0.2605;AC1=1;DP4=2,7,2,0;MQ=42;FQ=3.83;PV4=0.11,0.13,1,0.089	GT:PL:GQ	0/0:0,12,131:17	0/1:33,0,102:28
Contig5357	83	G	C	12.4	DP=11;VDB=5.960000e-02;RPB=2.003469e+00;AF1=0.2606;AC1=1;DP4=3,6,2,0;MQ=42;FQ=13.7;PV4=0.18,1,1,0.0031	GT:PL:GQ	0/1:45,0,114:43	0/0:0,12,120:14
Contig10701	96	A	C	11.5	DP=11;VDB=5.960000e-02;RPB=-2.239172e+00;AF1=0.3908;AC1=2;DP4=6,3,1,1;MQ=39;FQ=13.5;PV4=1,1,3.2e-10,0.028	GT:PL:GQ	0/1:48,6,0:3	0/0:0,27,230:27
Locus_29660_Transcript_1/1_Confidence_1.000_Length_1001	583	C	T	32.2	DP=11;VDB=5.960000e-02;RPB=5.892556e-01;AF1=0.3909;AC1=2;DP4=0,9,0,2;MQ=42;FQ=34.3;PV4=1,1,1,1	GT:PL:GQ	1/1:69,6,0:3	0/0:0,27,174:27
Contig10560	217	G	T	26.1	DP=11;VDB=5.960000e-02;RPB=-6.527912e-01;AF1=0.2527;AC1=1;DP4=6,2,2,0;MQ=42;FQ=27.3;PV4=1,1,1,0.35	GT:PL:GQ	0/1:59,0,63:57	0/0:0,18,168:20
Locus_38290_Transcript_2/3_Confidence_0.333_Length_641	319	G	A	14.9	DP=11;VDB=5.980293e-02;RPB=7.144345e-01;AF1=0.299;AC1=1;DP4=2,6,2,1;MQ=26;FQ=16.5;PV4=0.49,1,1,1	GT:PL:GQ	0/1:47,0,1:9	0/0:0,12,108:13
Contig15253	531	T	A	66.7	DP=11;VDB=5.980293e-02;RPB=7.144345e-01;AF1=0.4411;AC1=2;DP4=8,0,1,2;MQ=42;FQ=69.1;PV4=0.055,0.45,1,1	GT:PL:GQ	1/1:105,9,0:6	0/0:0,24,167:23
Contig23085	569	C	T	33.3	DP=11;VDB=5.980293e-02;RPB=7.144345e-01;AF1=0.5772;AC1=2;DP4=6,2,2,1;MQ=41;FQ=36.8;PV4=1,1,0.032,1	GT:PL:GQ	1/1:68,6,0:4	0/0:0,3,195:3
Locus_38884_Transcript_1/1_Confidence_1.000_Length_654	458	T	C	60	DP=11;VDB=5.983360e-02;RPB=-1.020621e-01;AF1=0.2515;AC1=1;DP4=3,5,2,1;MQ=42;FQ=61.3;PV4=0.55,1,1,1	GT:PL:GQ	0/1:93,0,24:32	0/0:0,21,177:23
Contig21955	445	G	C	16.8	DP=11;VDB=5.983360e-02;RPB=1.242223e+00;AF1=0.4468;AC1=2;DP4=4,2,3,0;MQ=39;FQ=19.3;PV4=0.5,0.0013,0.13,0.091	GT:PL:GQ	0/0:0,18,172:17	1/1:55,9,0:6
Contig6963	561	T	A	7.52	DP=11;VDB=5.983360e-02;RPB=1.530931e+00;AF1=0.2931;AC1=1;DP4=5,3,2,1;MQ=38;FQ=8.83;PV4=1,1,3.7e-12,1	GT:PL:GQ	0/0:0,6,72:9	0/1:39,0,149:37
Contig23548	376	G	A	39.7	DP=11;VDB=5.983360e-02;RPB=-1.939179e+00;AF1=0.4411;AC1=2;DP4=1,7,2,1;MQ=41;FQ=42;PV4=0.15,0.07,0.052,0.013	GT:PL:GQ	1/1:78,9,0:6	0/0:0,24,194:23
Contig10659	504	T	A	35	DP=11;VDB=5.983360e-02;RPB=3.061862e-01;AF1=0.2527;AC1=1;DP4=6,2,2,1;MQ=36;FQ=36.3;PV4=1,1,0.33,1	GT:PL:GQ	0/1:68,0,28:36	0/0:0,18,156:20
Contig13490	953	T	C	52.7	DP=11;VDB=5.983360e-02;RPB=5.103104e-01;AF1=0.4411;AC1=2;DP4=6,2,1,2;MQ=41;FQ=55;PV4=0.49,0.14,0.052,0.087	GT:PL:GQ	1/1:91,9,0:6	0/0:0,24,207:23
Contig15191	352	G	T	60.9	DP=11;VDB=5.983360e-02;RPB=-7.573522e-01;AF1=0.4546;AC1=2;DP4=3,2,1,2;MQ=26;FQ=5.03;PV4=1,0.47,1,1	GT:PL:GQ	0/0:0,15,39:14	1/1:99,9,0:6
Contig18171	516	T	C	126	DP=11;VDB=5.992091e-02;RPB=-5.454023e-01;AF1=0.5079;AC1=2;DP4=4,1,3,3;MQ=40;FQ=107;PV4=0.55,0.47,0.14,0.072	GT:PL:GQ	0/0:0,15,144:12	1/1:166,18,0:15
Contig5843	204	A	T	82.1	DP=11;VDB=5.994100e-02;RPB=1.436141e+00;AF1=0.6083;AC1=2;DP4=2,0,4,4;MQ=29;FQ=33.3;PV4=0.47,0.24,0.063,1	GT:PL:GQ	0/0:0,6,68:4	1/1:121,24,0:22
Contig8099	86	C	A	49.7	DP=11;VDB=6.005682e-02;RPB=-6.607868e-01;AF1=0.4727;AC1=2;DP4=5,2,2,2;MQ=36;FQ=52.3;PV4=0.58,0.44,0.2,1	GT:PL:GQ	0/0:0,21,174:19	1/1:89,12,0:9
Contig10543	544	C	T	13.4	DP=11;VDB=6.080000e-02;RPB=-1.178511e-01;AF1=0.3909;AC1=2;DP4=3,6,2,0;MQ=39;FQ=15.4;PV4=0.18,0.097,0.092,1	GT:PL:GQ	0/0:0,27,224:27	1/1:50,6,0:3
Contig7707	319	G	A	36	DP=11;VDB=6.080000e-02;RPB=-1.296362e+00;AF1=0.2507;AC1=1;DP4=4,5,1,1;MQ=42;FQ=37.3;PV4=1,1,1,1	GT:PL:GQ	0/1:69,0,30:38	0/0:0,24,230:26
Contig20177	164	C	T	26.1	DP=11;VDB=6.080000e-02;RPB=1.305582e-01;AF1=0.253;AC1=1;DP4=4,4,1,1;MQ=42;FQ=27.3;PV4=1,1,0.018,0.49	GT:PL:GQ	0/1:59,0,14:22	0/0:0,21,198:23
Contig5861	26	G	C	3.98	DP=11;VDB=6.080000e-02;RPB=-5.314005e-01;AF1=0.3771;AC1=1;DP4=1,2,2,0;MQ=32;FQ=5.44;PV4=0.4,0.48,0.33,0.24	GT:PL:GQ	0/1:36,3,0:7	0/0:0,9,70:12
Contig10103	269	G	A	23.3	DP=11;VDB=6.080000e-02;RPB=9.139077e-01;AF1=0.3917;AC1=2;DP4=5,3,1,1;MQ=39;FQ=25.3;PV4=1,1,0.12,1	GT:PL:GQ	1/1:60,6,0:3	0/0:0,24,199:24
Locus_40334_Transcript_1/1_Confidence_1.000_Length_761	719	C	A	114	DP=11;VDB=6.083201e-02;RPB=1.069195e+00;AF1=0.4921;AC1=2;DP4=1,5,4,1;MQ=42;FQ=117;PV4=0.08,1,1,0.23	GT:PL:GQ	1/1:154,15,0:12	0/0:0,18,169:16
Contig5283	105	A	G	112	DP=11;VDB=6.083201e-02;RPB=-1.137245e+00;AF1=0.5;AC1=2;DP4=4,1,3,2;MQ=40;FQ=85.2;PV4=1,0.48,1,0.46	GT:PL:GQ	1/1:152,15,0:12	0/0:0,15,122:13
Contig17855	1074	T	C	116	DP=11;VDB=6.083201e-02;RPB=-5.553135e-01;AF1=0.5;AC1=2;DP4=1,4,2,3;MQ=42;FQ=97.2;PV4=1,1,0.17,0.18	GT:PL:GQ	1/1:156,15,0:12	0/0:0,15,134:13
Contig4028	147	C	T	108	DP=11;VDB=6.083201e-02;RPB=7.709109e-01;AF1=0.4921;AC1=2;DP4=4,2,3,2;MQ=42;FQ=111;PV4=1,0.16,0.15,1	GT:PL:GQ	1/1:148,15,0:12	0/0:0,18,180:16
Contig870	26	A	T	37.7	DP=11;VDB=6.089532e-02;RPB=1.122683e+00;AF1=0.4411;AC1=2;DP4=6,2,2,1;MQ=40;FQ=40.1;PV4=1,1,0.041,1	GT:PL:GQ	1/1:76,9,0:6	0/0:0,24,207:23
Contig8169	431	G	A	41.7	DP=11;VDB=6.089532e-02;RPB=1.735055e+00;AF1=0.4411;AC1=2;DP4=5,3,2,1;MQ=39;FQ=44;PV4=1,1,0.0011,0.052	GT:PL:GQ	0/0:0,24,227:23	1/1:80,9,0:6
Locus_40584_Transcript_1/1_Confidence_1.000_Length_405	215	C	G	65.7	DP=11;VDB=6.089532e-02;RPB=-3.061862e-01;AF1=0.4411;AC1=2;DP4=3,5,2,1;MQ=42;FQ=68.1;PV4=0.55,1,1,1	GT:PL:GQ	0/0:0,24,215:23	1/1:104,9,0:6
Contig21833	717	A	G	39.7	DP=11;VDB=6.089532e-02;RPB=-4.176424e-01;AF1=0.443;AC1=2;DP4=5,2,2,1;MQ=38;FQ=42.1;PV4=1,0.022,0.45,0.083	GT:PL:GQ	1/1:78,9,0:6	0/0:0,21,181:20
Locus_22065_Transcript_2/2_Confidence_0.800_Length_861	518	A	G	8.37	DP=11;VDB=6.089532e-02;RPB=-7.144345e-01;AF1=0.4411;AC1=2;DP4=5,3,0,3;MQ=37;FQ=10.5;PV4=0.18,0.47,5.7e-06,1	GT:PL:GQ	0/0:0,24,203:24	1/1:46,9,0:5
Locus_5880_Transcript_5/6_Confidence_0.500_Length_733	90	T	C	3.02	DP=11;VDB=6.089532e-02;RPB=-7.144345e-01;AF1=0.4998;AC1=2;DP4=2,6,1,2;MQ=36;FQ=4.78;PV4=1,1,0.1,1	GT:PL:GQ	0/1:30,0,171:27	0/0:0,0,0:4
Contig21586	988	A	G	60	DP=11;VDB=6.089532e-02;RPB=9.185587e-01;AF1=0.2527;AC1=1;DP4=2,6,2,1;MQ=41;FQ=61.3;PV4=0.49,1,1,1	GT:PL:GQ	0/1:93,0,58:66	0/0:0,18,164:20
Locus_39201_Transcript_1/1_Confidence_1.000_Length_756	602	G	T	79.7	DP=11;VDB=6.129732e-02;RPB=4.691674e-01;AF1=0.4766;AC1=2;DP4=1,5,1,3;MQ=41;FQ=82.4;PV4=1,0.44,0.12,0.095	GT:PL:GQ	0/0:0,18,168:16	1/1:119,12,0:9
Locus_18649_Transcript_3/5_Confidence_0.385_Length_1662	472	C	T	98.7	DP=11;VDB=6.129732e-02;RPB=-6.979834e-01;AF1=0.4766;AC1=2;DP4=2,4,1,3;MQ=42;FQ=101;PV4=1,1,0.12,1	GT:PL:GQ	1/1:138,12,0:9	0/0:0,18,173:16
Contig11879	584	T	G	90.7	DP=11;VDB=6.131737e-02;RPB=3.963777e-01;AF1=0.4727;AC1=2;DP4=2,5,2,2;MQ=41;FQ=93.3;PV4=0.58,1,1,0.29	GT:PL:GQ	1/1:130,12,0:9	0/0:0,21,175:19
Contig9347	221	A	G	90.7	DP=11;VDB=6.131737e-02;RPB=-3.963777e-01;AF1=0.4727;AC1=2;DP4=5,2,2,2;MQ=41;FQ=93.3;PV4=0.58,1,0.1,0.29	GT:PL:GQ	1/1:130,12,0:9	0/0:0,21,186:19
Locus_38597_Transcript_1/1_Confidence_1.000_Length_536	290	T	C	94.8	DP=11;VDB=6.131737e-02;RPB=7.917240e-01;AF1=0.4844;AC1=2;DP4=3,2,1,3;MQ=42;FQ=97.6;PV4=0.52,1,1,0.17	GT:PL:GQ	0/0:0,15,160:13	1/1:134,12,0:9
Locus_21726_Transcript_1/1_Confidence_1.000_Length_751	485	T	C	87.7	DP=11;VDB=6.131737e-02;RPB=9.396416e-01;AF1=0.4727;AC1=2;DP4=3,4,3,1;MQ=42;FQ=90.3;PV4=0.55,0.47,1,1	GT:PL:GQ	1/1:127,12,0:9	0/0:0,21,205:19
Locus_35612_Transcript_1/1_Confidence_1.000_Length_607	427	C	T	72.7	DP=11;VDB=6.131737e-02;RPB=9.396416e-01;AF1=0.4727;AC1=2;DP4=4,3,1,3;MQ=41;FQ=75.3;PV4=0.55,1,0.074,0.28	GT:PL:GQ	0/0:0,21,179:19	1/1:112,12,0:9
Contig6632	206	T	C	94.4	DP=11;VDB=6.178657e-02;RPB=-1.595751e+00;AF1=0.5302;AC1=2;DP4=2,2,6,0;MQ=38;FQ=69.7;PV4=0.13,0.22,1,0.021	GT:PL:GQ	1/1:133,12,0:9	0/0:0,9,105:7
Contig6430	488	T	C	132	DP=11;VDB=6.178657e-02;RPB=5.454023e-01;AF1=0.5079;AC1=2;DP4=1,4,3,3;MQ=39;FQ=97;PV4=0.55,1,1,1	GT:PL:GQ	0/0:0,15,134:12	1/1:172,18,0:15
Contig9445	1372	G	T	125	DP=11;VDB=6.178657e-02;RPB=5.454023e-01;AF1=0.5079;AC1=2;DP4=3,2,3,3;MQ=37;FQ=111;PV4=1,0.24,0.23,1	GT:PL:GQ	1/1:165,18,0:15	0/0:0,15,148:12
Contig5771	352	A	G	47.7	DP=11;VDB=6.186179e-02;RPB=-1.326807e+00;AF1=0.4411;AC1=2;DP4=5,3,0,3;MQ=40;FQ=50;PV4=0.18,1,0.033,1	GT:PL:GQ	1/1:86,9,0:6	0/0:0,24,208:23
Locus_9274_Transcript_1/1_Confidence_1.000_Length_1372	378	C	T	67.7	DP=11;VDB=6.188863e-02;RPB=1.530931e+00;AF1=0.4411;AC1=2;DP4=1,7,2,1;MQ=42;FQ=70.1;PV4=0.15,1,1,1	GT:PL:GQ	0/0:0,24,188:23	1/1:106,9,0:6
Contig18068	1981	C	T	54.7	DP=11;VDB=6.188863e-02;RPB=1.735055e+00;AF1=0.4411;AC1=2;DP4=4,4,2,1;MQ=40;FQ=57;PV4=1,1,0.017,0.16	GT:PL:GQ	1/1:93,9,0:6	0/0:0,24,226:23
Locus_8513_Transcript_1/1_Confidence_1.000_Length_1446	229	C	T	55.7	DP=11;VDB=6.188863e-02;RPB=-3.061862e-01;AF1=0.4411;AC1=2;DP4=2,6,1,2;MQ=40;FQ=58;PV4=1,0.14,1,1	GT:PL:GQ	0/0:0,24,184:23	1/1:94,9,0:6
Contig22352	694	C	T	51.7	DP=11;VDB=6.188863e-02;RPB=4.176424e-01;AF1=0.443;AC1=2;DP4=2,5,0,3;MQ=42;FQ=54.1;PV4=1,1,1,1	GT:PL:GQ	1/1:90,9,0:6	0/0:0,21,195:20
Contig2125	789	A	G	50.8	DP=11;VDB=6.188863e-02;RPB=6.510653e-01;AF1=0.4468;AC1=2;DP4=4,2,3,0;MQ=42;FQ=53.2;PV4=0.5,0.22,0.085,0.41	GT:PL:GQ	0/0:0,18,181:17	1/1:89,9,0:6
Locus_23329_Transcript_3/4_Confidence_0.692_Length_1743	41	C	T	3.64	DP=11;VDB=6.188863e-02;RPB=-7.144345e-01;AF1=0.2605;AC1=1;DP4=4,4,2,1;MQ=38;FQ=4.45;PV4=1,1,0.0033,1	GT:PL:GQ	0/1:34,0,41:29	0/0:0,12,176:17
Contig23168	4	T	G	54.4	DP=11;VDB=6.200772e-03;RPB=1.242223e+00;AF1=0.5302;AC1=2;DP4=3,0,6,0;MQ=31;FQ=28.8;PV4=1,0.17,0.36,1	GT:PL:GQ	1/1:93,12,0:9	0/0:0,9,64:7
Contig20387	208	G	A	51.3	DP=11;VDB=6.212732e-02;RPB=1.137245e+00;AF1=0.6661;AC1=3;DP4=2,3,3,2;MQ=34;FQ=56;PV4=1,0.23,0,0.11	GT:PL:GQ	0/1:62,0,142:67	1/1:24,3,0:4
Contig10051	251	C	T	101	DP=11;VDB=6.212732e-02;RPB=-2.168599e+00;AF1=0.5;AC1=2;DP4=3,2,1,4;MQ=42;FQ=104;PV4=0.52,1,1,1	GT:PL:GQ	0/0:0,15,151:13	1/1:141,15,0:12
Locus_27901_Transcript_1/1_Confidence_1.000_Length_942	759	G	A	105	DP=11;VDB=6.212732e-02;RPB=-5.553135e-01;AF1=0.5;AC1=2;DP4=1,4,2,3;MQ=42;FQ=107;PV4=1,0.19,1,1	GT:PL:GQ	0/0:0,15,150:13	1/1:145,15,0:12
Contig23139	26	A	G	29	DP=11;VDB=6.240000e-02;RPB=1.060660e+00;AF1=0.2513;AC1=1;DP4=8,1,1,1;MQ=31;FQ=30.3;PV4=0.35,1,1,1	GT:PL:GQ	0/1:62,0,44:51	0/0:0,21,76:23
Contig19129	81	A	C	34.2	DP=11;VDB=6.240000e-02;RPB=1.178511e-01;AF1=0.3909;AC1=2;DP4=4,5,1,1;MQ=42;FQ=36.3;PV4=1,1,0.22,1	GT:PL:GQ	1/1:71,6,0:3	0/0:0,27,227:27
Locus_17851_Transcript_1/1_Confidence_1.000_Length_1318	1076	T	A	17.3	DP=11;VDB=6.240000e-02;RPB=1.219070e+00;AF1=0.3934;AC1=2;DP4=5,2,0,2;MQ=39;FQ=19.4;PV4=0.17,1,0.16,1	GT:PL:GQ	0/0:0,21,187:21	1/1:54,6,0:3
Contig20880	796	G	T	27	DP=11;VDB=6.240000e-02;RPB=-3.535534e-01;AF1=0.2509;AC1=1;DP4=3,6,1,1;MQ=42;FQ=28.3;PV4=1,0.48,1,1	GT:PL:GQ	0/1:60,0,22:30	0/0:0,24,215:26
Contig18577	48	T	C	22.1	DP=11;VDB=6.240000e-02;RPB=5.892556e-01;AF1=0.2526;AC1=1;DP4=7,2,2,0;MQ=37;FQ=23.3;PV4=1,1,1,1	GT:PL:GQ	0/1:55,0,83:53	0/0:0,18,106:20
Contig778	114	C	G	81.7	DP=11;VDB=6.254196e-02;RPB=4.691674e-01;AF1=0.4766;AC1=2;DP4=4,2,3,1;MQ=42;FQ=84.4;PV4=1,0.18,0.12,0.15	GT:PL:GQ	1/1:121,12,0:9	0/0:0,18,182:16
Contig9402	700	T	C	97.7	DP=11;VDB=6.256175e-02;RPB=-1.888934e+00;AF1=0.4766;AC1=2;DP4=1,5,2,2;MQ=40;FQ=100;PV4=0.5,1,1,1	GT:PL:GQ	1/1:137,12,0:9	0/0:0,18,156:16
Contig10289	551	G	T	22.8	DP=11;VDB=6.256175e-02;RPB=4.691674e-01;AF1=0.4468;AC1=2;DP4=4,2,2,2;MQ=34;FQ=25.2;PV4=1,1,0.021,1	GT:PL:GQ	0/0:0,18,151:17	1/1:61,9,0:6
Contig8497	52	A	G	77.4	DP=11;VDB=6.256175e-02;RPB=6.607868e-01;AF1=0.7253;AC1=3;DP4=2,5,2,2;MQ=42;FQ=82.9;PV4=0.58,0.14,1,1	GT:PL:GQ	0/1:12,0,180:18	1/1:102,9,0:10
Locus_39560_Transcript_1/1_Confidence_1.000_Length_842	234	C	G	20.1	DP=11;VDB=6.278483e-02;RPB=1.020621e-01;AF1=0.2526;AC1=1;DP4=4,4,3,0;MQ=40;FQ=21.3;PV4=0.24,0.02,0.038,0.068	GT:PL:GQ	0/1:53,0,55:51	0/0:0,18,177:20
Locus_28913_Transcript_1/1_Confidence_1.000_Length_862	333	C	T	56.1	DP=11;VDB=6.278483e-02;RPB=1.530931e+00;AF1=0.2553;AC1=1;DP4=3,5,1,2;MQ=42;FQ=57.4;PV4=1,1,1,0.37	GT:PL:GQ	0/1:89,0,73:80	0/0:0,15,155:17
Locus_40388_Transcript_1/1_Confidence_1.000_Length_631	92	A	T	21.7	DP=11;VDB=6.278483e-02;RPB=1.735055e+00;AF1=0.4411;AC1=2;DP4=6,2,0,3;MQ=39;FQ=24.1;PV4=0.061,1,0.1,0.13	GT:PL:GQ	1/1:60,9,0:6	0/0:0,24,170:23
Contig1795	147	A	G	21.1	DP=11;VDB=6.280960e-02;RPB=-1.020621e-01;AF1=0.2514;AC1=1;DP4=5,3,2,1;MQ=38;FQ=22.3;PV4=1,1,0.0036,1	GT:PL:GQ	0/1:54,0,27:35	0/0:0,21,192:23
Contig6814	664	T	C	17.8	DP=11;VDB=6.280960e-02;RPB=1.735055e+00;AF1=0.4411;AC1=2;DP4=5,3,2,1;MQ=39;FQ=20.1;PV4=1,0.00053,0.061,0.078	GT:PL:GQ	0/0:0,24,229:23	1/1:56,9,0:5
Locus_25136_Transcript_2/2_Confidence_1.000_Length_698	13	A	C	18.8	DP=11;VDB=6.280960e-02;RPB=-3.061862e-01;AF1=0.2991;AC1=1;DP4=2,6,1,2;MQ=20;FQ=3.21;PV4=1,1,1,1	GT:PL:GQ	0/0:0,12,30:13	0/1:51,0,1:9
Locus_40685_Transcript_1/1_Confidence_1.000_Length_883	795	A	G	90.1	DP=11;VDB=6.322622e-02;RPB=4.792292e-01;AF1=0.4921;AC1=2;DP4=3,3,0,5;MQ=42;FQ=93;PV4=0.18,0.29,0.15,1	GT:PL:GQ	1/1:130,15,0:12	0/0:0,18,188:16
Contig3395	43	C	A	34	DP=11;VDB=6.363195e-02;RPB=-1.020621e-01;AF1=0.2515;AC1=1;DP4=5,3,3,0;MQ=41;FQ=35.3;PV4=0.49,0.34,0.06,1	GT:PL:GQ	0/0:0,21,175:23	0/1:67,0,25:33
Contig11495	89	A	G	51.2	DP=11;VDB=6.363195e-02;RPB=-1.530931e+00;AF1=0.2606;AC1=1;DP4=3,5,2,1;MQ=40;FQ=52.5;PV4=0.55,0.45,1,1	GT:PL:GQ	0/1:84,0,102:82	0/0:0,12,117:14
Contig3395	44	C	T	31	DP=11;VDB=6.363195e-02;RPB=-3.061862e-01;AF1=0.2515;AC1=1;DP4=5,3,3,0;MQ=41;FQ=32.3;PV4=0.49,0.22,0.06,1	GT:PL:GQ	0/0:0,21,181:23	0/1:64,0,23:31
Contig5109	233	T	C	68.7	DP=11;VDB=6.363195e-02;RPB=-3.061862e-01;AF1=0.4411;AC1=2;DP4=5,3,1,2;MQ=42;FQ=71.1;PV4=0.55,1,1,1	GT:PL:GQ	1/1:107,9,0:6	0/0:0,24,225:23
Contig18439	1181	A	T	39.7	DP=11;VDB=6.363195e-02;RPB=4.176424e-01;AF1=0.443;AC1=2;DP4=2,5,1,2;MQ=40;FQ=42.1;PV4=1,1,0.066,1	GT:PL:GQ	1/1:78,9,0:6	0/0:0,21,191:20
Contig6004	208	T	C	59.7	DP=11;VDB=6.363195e-02;RPB=5.103104e-01;AF1=0.4411;AC1=2;DP4=5,3,2,1;MQ=42;FQ=62;PV4=1,0.45,1,1	GT:PL:GQ	0/0:0,24,216:23	1/1:98,9,0:6
Contig10243_split_0	424	G	C	50	DP=11;VDB=6.363195e-02;RPB=-7.144345e-01;AF1=0.2515;AC1=1;DP4=5,3,3,0;MQ=42;FQ=51.3;PV4=0.49,1,1,0.35	GT:PL:GQ	0/1:83,0,24:32	0/0:0,21,205:23
Contig2222	21	A	T	28.4	DP=11;VDB=6.365454e-02;RPB=-1.020621e-01;AF1=0.2714;AC1=1;DP4=7,1,3,0;MQ=38;FQ=29.8;PV4=1,1,0.46,0.15	GT:PL:GQ	0/1:61,0,100:60	0/0:0,9,67:11
Contig4539	516	T	C	47.7	DP=11;VDB=6.365454e-02;RPB=1.020621e-01;AF1=0.4411;AC1=2;DP4=3,5,0,3;MQ=41;FQ=50;PV4=0.49,1,0.052,1	GT:PL:GQ	0/0:0,24,217:23	1/1:86,9,0:6
Contig5144	682	T	C	8.74	DP=11;VDB=6.365454e-02;RPB=-3.061862e-01;AF1=0.2567;AC1=1;DP4=3,5,2,1;MQ=33;FQ=9.89;PV4=0.55,1,0.069,0.02	GT:PL:GQ	0/1:41,0,9:17	0/0:0,21,150:23
Locus_15820_Transcript_2/5_Confidence_0.545_Length_1224	331	G	A	56.7	DP=11;VDB=6.365454e-02;RPB=-3.061862e-01;AF1=0.4411;AC1=2;DP4=5,3,0,3;MQ=42;FQ=59;PV4=0.18,1,0.0028,0.44	GT:PL:GQ	0/0:0,24,208:23	1/1:95,9,0:6
Contig10174	641	A	T	68.7	DP=11;VDB=6.365454e-02;RPB=-4.176424e-01;AF1=0.443;AC1=2;DP4=5,2,2,1;MQ=42;FQ=71.1;PV4=1,1,1,0.43	GT:PL:GQ	0/0:0,21,187:20	1/1:107,9,0:6
Locus_32601_Transcript_1/1_Confidence_1.000_Length_791	378	A	G	136	DP=11;VDB=6.365567e-02;RPB=8.723915e-01;AF1=0.5079;AC1=2;DP4=3,2,2,4;MQ=42;FQ=128;PV4=0.57,0.091,1,1	GT:PL:GQ	0/0:0,15,165:12	1/1:176,18,0:15
Contig3177	1536	G	A	72.7	DP=11;VDB=6.376843e-02;RPB=-1.277620e+00;AF1=0.4727;AC1=2;DP4=3,4,2,2;MQ=40;FQ=75.3;PV4=1,1,0.052,0.34	GT:PL:GQ	0/0:0,21,193:19	1/1:112,12,0:9
Contig3177	1535	T	A	77.7	DP=11;VDB=6.376843e-02;RPB=-1.277620e+00;AF1=0.4727;AC1=2;DP4=3,4,2,2;MQ=40;FQ=80.3;PV4=1,1,0.052,0.29	GT:PL:GQ	0/0:0,21,191:19	1/1:117,12,0:9
Locus_24694_Transcript_1/1_Confidence_1.000_Length_1060	175	T	A	83.7	DP=11;VDB=6.376843e-02;RPB=1.686590e+00;AF1=0.4727;AC1=2;DP4=3,4,2,2;MQ=42;FQ=86.3;PV4=1,0.18,1,0.1	GT:PL:GQ	1/1:123,12,0:9	0/0:0,21,209:19
Contig12797	518	A	C	70.3	DP=11;VDB=6.376843e-02;RPB=-1.906563e+00;AF1=0.2653;AC1=1;DP4=1,4,3,1;MQ=42;FQ=71.6;PV4=0.21,0.33,1,0.35	GT:PL:GQ	0/0:0,12,132:14	0/1:103,0,10:18
Contig10563	321	A	G	70.2	DP=11;VDB=6.376843e-02;RPB=-6.607868e-01;AF1=0.2606;AC1=1;DP4=3,4,1,3;MQ=40;FQ=71.5;PV4=1,1,0.052,0.22	GT:PL:GQ	0/1:103,0,87:94	0/0:0,12,134:14
Contig8796	119	A	G	102	DP=11;VDB=6.376843e-02;RPB=7.343199e-01;AF1=0.4727;AC1=2;DP4=2,5,2,2;MQ=42;FQ=104;PV4=0.58,1,0.35,0.49	GT:PL:GQ	1/1:141,12,0:9	0/0:0,21,182:19
Locus_24555_Transcript_1/3_Confidence_0.667_Length_1720	224	A	G	86.7	DP=11;VDB=6.378791e-02;RPB=1.170831e+00;AF1=0.4766;AC1=2;DP4=0,6,1,3;MQ=42;FQ=89.3;PV4=0.4,0.39,1,0.45	GT:PL:GQ	1/1:126,12,0:9	0/0:0,18,142:16
Contig13358	218	G	T	68	DP=11;VDB=6.378791e-02;RPB=1.277620e+00;AF1=0.2529;AC1=1;DP4=6,1,0,4;MQ=39;FQ=69.3;PV4=0.015,0.34,1,0.0014	GT:PL:GQ	0/1:101,0,23:31	0/0:0,18,152:20
Contig22337	91	C	A	87.7	DP=11;VDB=6.378791e-02;RPB=1.686590e+00;AF1=0.4727;AC1=2;DP4=3,4,3,1;MQ=42;FQ=90.3;PV4=0.55,1,0.02,1	GT:PL:GQ	1/1:127,12,0:9	0/0:0,21,196:19
vs_90345	240	C	T	24.7	DP=11;VDB=6.378791e-02;RPB=1.791432e+00;AF1=0.4727;AC1=2;DP4=3,4,2,2;MQ=27;FQ=27.3;PV4=1,1,0.23,1	GT:PL:GQ	0/0:0,21,132:19	1/1:64,12,0:8
Locus_38385_Transcript_1/1_Confidence_1.000_Length_477	263	A	G	99.7	DP=11;VDB=6.378791e-02;RPB=1.791432e+00;AF1=0.4727;AC1=2;DP4=5,2,2,2;MQ=42;FQ=102;PV4=0.58,1,1,1	GT:PL:GQ	1/1:139,12,0:9	0/0:0,21,198:19
Contig8387	31	G	A	32.5	DP=11;VDB=6.378791e-02;RPB=2.245397e+00;AF1=0.7233;AC1=3;DP4=3,4,3,1;MQ=40;FQ=37.9;PV4=0.55,0.0018,0.085,1	GT:PL:GQ	0/1:10,0,185:16	1/1:59,9,0:10
Contig7861	604	G	T	79.7	DP=11;VDB=6.378791e-02;RPB=-3.963777e-01;AF1=0.4727;AC1=2;DP4=1,6,0,4;MQ=42;FQ=82.3;PV4=1,1,1,1	GT:PL:GQ	0/0:0,21,179:19	1/1:119,12,0:9
Contig7916	460	C	G	3.55	DP=11;VDB=6.400000e-02;RPB=-1.178511e-01;AF1=0.2507;AC1=1;DP4=4,5,2,0;MQ=36;FQ=4.29;PV4=0.45,1,0.018,0.5	GT:PL:GQ	0/1:34,0,23:28	0/0:0,24,208:29
Locus_35015_Transcript_1/1_Confidence_1.000_Length_480	81	G	A	5.61	DP=11;VDB=6.400000e-02;RPB=1.178511e-01;AF1=0.3908;AC1=2;DP4=7,2,0,2;MQ=40;FQ=7.19;PV4=0.11,0.16,0.013,1	GT:PL:GQ	0/1:41,6,0:4	0/0:0,27,223:29
Locus_36088_Transcript_1/1_Confidence_1.000_Length_579	64	A	T	24.2	DP=11;VDB=6.400000e-02;RPB=1.532065e+00;AF1=0.3909;AC1=2;DP4=4,5,1,1;MQ=42;FQ=26.3;PV4=1,0.028,1,0.5	GT:PL:GQ	0/0:0,27,241:27	1/1:61,6,0:3
Locus_21413_Transcript_2/2_Confidence_0.750_Length_859	183	C	T	34.3	DP=11;VDB=6.400000e-02;RPB=1.694823e+00;AF1=0.3934;AC1=2;DP4=5,2,0,2;MQ=42;FQ=36.3;PV4=0.17,1,1,0.19	GT:PL:GQ	1/1:71,6,0:3	0/0:0,21,187:21
Locus_15369_Transcript_3/4_Confidence_0.500_Length_1041	109	C	T	10.6	DP=11;VDB=6.400000e-02;RPB=-9.139077e-01;AF1=0.3917;AC1=2;DP4=5,3,1,1;MQ=39;FQ=12.5;PV4=1,0.46,9.5e-14,1	GT:PL:GQ	0/1:47,6,0:3	0/0:0,24,218:24
Contig3936	177	A	T	188	DP=11;VDB=6.408297e-02;RPB=-6.963106e-01;AF1=0.7471;AC1=3;DP4=0,1,3,6;MQ=42;FQ=-10.1;PV4=1,0.27,0.38,0.14	GT:PL:GQ	0/1:83,0,22:21	1/1:142,15,0:17
Contig6643	141	C	T	41.3	DP=11;VDB=6.439972e-02;RPB=-3.061862e-01;AF1=0.3335;AC1=1;DP4=3,5,1,2;MQ=42;FQ=43;PV4=1,1,1,1	GT:PL:GQ	0/1:73,0,153:73	0/0:0,3,39:5
Locus_27665_Transcript_1/1_Confidence_1.000_Length_806	301	A	T	55.7	DP=11;VDB=6.439972e-02;RPB=3.061862e-01;AF1=0.4411;AC1=2;DP4=5,3,1,2;MQ=41;FQ=58;PV4=0.55,1,0.052,0.15	GT:PL:GQ	0/0:0,24,221:23	1/1:94,9,0:6
Contig5717	139	T	G	47.1	DP=11;VDB=6.442004e-02;RPB=-1.249288e+00;AF1=0.7049;AC1=3;DP4=5,2,3,0;MQ=42;FQ=52.3;PV4=1,1,1,0.061	GT:PL:GQ	0/1:15,0,160:21	1/1:68,6,0:7
Contig187	452	G	A	46.2	DP=11;VDB=6.442004e-02;RPB=-1.455500e+00;AF1=0.2606;AC1=1;DP4=4,2,3,0;MQ=42;FQ=47.5;PV4=0.5,1,1,0.4	GT:PL:GQ	0/1:79,0,54:61	0/0:0,12,121:14
Contig5437	309	T	A	57.8	DP=11;VDB=6.442004e-02;RPB=1.711553e+00;AF1=0.4468;AC1=2;DP4=2,4,1,2;MQ=42;FQ=60.2;PV4=1,0.23,1,0.41	GT:PL:GQ	1/1:96,9,0:6	0/0:0,18,176:17
Locus_28632_Transcript_1/2_Confidence_0.800_Length_1040	882	G	C	65.7	DP=11;VDB=6.442004e-02;RPB=-4.176424e-01;AF1=0.443;AC1=2;DP4=3,4,2,1;MQ=42;FQ=68.1;PV4=1,1,1,1	GT:PL:GQ	0/0:0,21,195:20	1/1:104,9,0:6
Locus_31920_Transcript_1/1_Confidence_1.000_Length_465	333	G	A	55.2	DP=11;VDB=6.442004e-02;RPB=-6.510653e-01;AF1=0.7038;AC1=3;DP4=4,2,1,2;MQ=41;FQ=60.3;PV4=0.52,1,0,1	GT:PL:GQ	0/1:13,0,142:19	1/1:78,6,0:7
Contig5772	300	G	A	35	DP=11;VDB=6.442004e-02;RPB=-7.144345e-01;AF1=0.2514;AC1=1;DP4=6,2,1,2;MQ=42;FQ=36.3;PV4=0.49,0.037,1,0.06	GT:PL:GQ	0/1:68,0,27:35	0/0:0,21,191:23
Contig12119	664	C	T	62.7	DP=11;VDB=6.442004e-02;RPB=-7.144345e-01;AF1=0.4411;AC1=2;DP4=1,7,2,1;MQ=41;FQ=65.1;PV4=0.15,0.18,0.043,1	GT:PL:GQ	0/0:0,24,199:23	1/1:101,9,0:6
Locus_40058_Transcript_1/1_Confidence_1.000_Length_288	48	A	T	31.1	DP=11;VDB=6.442004e-02;RPB=7.878529e-01;AF1=0.2553;AC1=1;DP4=2,5,1,2;MQ=40;FQ=32.4;PV4=1,1,0.053,1	GT:PL:GQ	0/1:64,0,48:55	0/0:0,15,130:17
Locus_44181_Transcript_1/1_Confidence_1.000_Length_1119	158	G	C	105	DP=11;VDB=6.444465e-02;RPB=-1.888934e+00;AF1=0.5234;AC1=2;DP4=3,1,5,1;MQ=38;FQ=91.3;PV4=1,1,0.13,0.16	GT:PL:GQ	0/0:0,12,128:9	1/1:145,18,0:15
Contig3615	440	T	C	132	DP=11;VDB=6.458848e-02;RPB=-9.396416e-01;AF1=0.2747;AC1=1;DP4=3,1,2,5;MQ=41;FQ=76.9;PV4=0.24,0.47,0.076,1	GT:PL:GQ	0/1:165,0,12:19	0/0:0,9,96:11
Locus_48551_Transcript_1/2_Confidence_0.800_Length_160	96	G	A	30	DP=11;VDB=6.497467e-02;RPB=3.963777e-01;AF1=0.66;AC1=3;DP4=4,3,3,1;MQ=30;FQ=34.3;PV4=1,0.31,1,1	GT:PL:GQ	1/1:61,5,0:5	0/1:3,0,108:8
Contig12766	570	G	T	97.7	DP=11;VDB=6.499381e-02;RPB=7.343199e-01;AF1=0.4727;AC1=2;DP4=3,4,2,2;MQ=42;FQ=100;PV4=1,1,0.02,1	GT:PL:GQ	0/0:0,21,195:19	1/1:137,12,0:9
Contig10909	510	C	T	66	DP=11;VDB=6.499381e-02;RPB=7.343199e-01;AF1=0.7069;AC1=3;DP4=1,6,1,3;MQ=41;FQ=71.2;PV4=1,1,0.1,1	GT:PL:GQ	0/1:36,0,151:42	1/1:66,6,0:7
Locus_20944_Transcript_1/1_Confidence_1.000_Length_1174	338	G	A	43.1	DP=11;VDB=6.508500e-02;RPB=1.020621e-01;AF1=0.2553;AC1=1;DP4=3,5,0,3;MQ=40;FQ=44.4;PV4=0.49,1,1,1	GT:PL:GQ	0/1:76,0,80:74	0/0:0,15,137:17
Contig1791	511	G	A	71.7	DP=11;VDB=6.508500e-02;RPB=-1.122683e+00;AF1=0.4411;AC1=2;DP4=5,3,2,1;MQ=42;FQ=74.1;PV4=1,1,1,1	GT:PL:GQ	1/1:110,9,0:6	0/0:0,24,195:23
Contig10475	234	C	T	41.3	DP=11;VDB=6.508500e-02;RPB=1.606976e+00;AF1=0.7019;AC1=3;DP4=5,2,2,1;MQ=42;FQ=46.4;PV4=1,1,0.066,1	GT:PL:GQ	0/1:11,0,164:17	1/1:66,6,0:7
Locus_16888_Transcript_1/1_Confidence_1.000_Length_472	353	T	A	41.7	DP=11;VDB=6.508500e-02;RPB=3.061862e-01;AF1=0.4411;AC1=2;DP4=6,2,2,1;MQ=39;FQ=44;PV4=1,0.19,0.0028,0.091	GT:PL:GQ	1/1:80,9,0:6	0/0:0,24,210:23
Locus_37587_Transcript_1/1_Confidence_1.000_Length_426	260	G	A	64	DP=11;VDB=6.508500e-02;RPB=-7.144345e-01;AF1=0.2514;AC1=1;DP4=3,5,1,2;MQ=42;FQ=65.3;PV4=1,1,0.052,0.41	GT:PL:GQ	0/1:97,0,26:34	0/0:0,21,211:23
Contig4112	138	A	T	66.7	DP=11;VDB=6.508500e-02;RPB=7.144345e-01;AF1=0.4411;AC1=2;DP4=2,6,1,2;MQ=42;FQ=69.1;PV4=1,1,0.052,1	GT:PL:GQ	0/0:0,24,187:23	1/1:105,9,0:6
Contig19531	803	A	G	67.7	DP=11;VDB=6.508500e-02;RPB=-7.144345e-01;AF1=0.4411;AC1=2;DP4=4,4,1,2;MQ=42;FQ=70.1;PV4=1,1,0.0028,0.45	GT:PL:GQ	0/0:0,24,223:23	1/1:106,9,0:6
Locus_22065_Transcript_2/2_Confidence_0.800_Length_861	666	G	T	57.8	DP=11;VDB=6.510297e-02;RPB=1.242223e+00;AF1=0.4468;AC1=2;DP4=5,1,0,3;MQ=40;FQ=60.2;PV4=0.048,1,1,0.42	GT:PL:GQ	1/1:96,9,0:6	0/0:0,18,125:17
Locus_5725_Transcript_2/2_Confidence_0.667_Length_2168	412	C	T	41.7	DP=11;VDB=6.510297e-02;RPB=3.061862e-01;AF1=0.4411;AC1=2;DP4=1,7,0,3;MQ=41;FQ=44;PV4=1,0.18,1,1	GT:PL:GQ	0/0:0,24,181:23	1/1:80,9,0:6
Contig11956	148	C	T	35.7	DP=11;VDB=6.510297e-02;RPB=7.144345e-01;AF1=0.4411;AC1=2;DP4=2,6,0,3;MQ=38;FQ=38.1;PV4=1,0.49,0.04,0.44	GT:PL:GQ	1/1:74,9,0:6	0/0:0,24,201:23
Contig15639	422	C	T	55.1	DP=11;VDB=6.510298e-02;RPB=-1.020621e-01;AF1=0.253;AC1=1;DP4=4,4,1,2;MQ=42;FQ=56.3;PV4=1,1,1,1	GT:PL:GQ	0/1:88,0,14:22	0/0:0,21,201:23
Contig8361	109	T	C	55.7	DP=11;VDB=6.510298e-02;RPB=-1.020621e-01;AF1=0.4411;AC1=2;DP4=3,5,1,2;MQ=36;FQ=58;PV4=1,1,1,1	GT:PL:GQ	1/1:94,9,0:6	0/0:0,24,192:23
Contig6525	172	A	G	24.7	DP=11;VDB=6.510298e-02;RPB=1.020621e-01;AF1=0.4411;AC1=2;DP4=6,2,0,3;MQ=42;FQ=27.1;PV4=0.061,0.16,1,1	GT:PL:GQ	1/1:63,9,0:6	0/0:0,24,179:23
Contig18004	177	C	T	54.7	DP=11;VDB=6.510298e-02;RPB=-1.122683e+00;AF1=0.4411;AC1=2;DP4=5,3,1,2;MQ=42;FQ=57;PV4=0.55,0.36,0.052,1	GT:PL:GQ	0/0:0,24,208:23	1/1:93,9,0:6
Contig1952	1161	C	G	28.1	DP=11;VDB=6.510298e-02;RPB=6.206015e-01;AF1=0.2553;AC1=1;DP4=4,3,0,3;MQ=39;FQ=29.4;PV4=0.2,1,0.002,1	GT:PL:GQ	0/1:61,0,52:56	0/0:0,15,132:17
Contig11627	304	A	C	99.1	DP=11;VDB=6.541080e-02;RPB=-7.709109e-01;AF1=0.4921;AC1=2;DP4=4,2,3,2;MQ=39;FQ=102;PV4=1,0.35,0.42,0.22	GT:PL:GQ	1/1:139,15,0:12	0/0:0,18,170:16
Contig3544	51	C	T	32.1	DP=11;VDB=6.541082e-02;RPB=-3.171491e-01;AF1=0.2562;AC1=1;DP4=1,5,4,1;MQ=35;FQ=33.4;PV4=0.08,0.053,0.0028,1	GT:PL:GQ	0/0:0,15,133:17	0/1:65,0,17:25
Locus_31171_Transcript_1/1_Confidence_1.000_Length_587	532	A	G	102	DP=11;VDB=6.541082e-02;RPB=7.709109e-01;AF1=0.4921;AC1=2;DP4=5,1,3,2;MQ=37;FQ=98.8;PV4=0.55,0.36,1,0.23	GT:PL:GQ	0/0:0,18,137:16	1/1:142,15,0:12
Contig23083	628	G	A	112	DP=11;VDB=6.552497e-02;RPB=1.219376e+00;AF1=0.5079;AC1=2;DP4=3,2,1,5;MQ=41;FQ=111;PV4=0.24,1,0.17,0.37	GT:PL:GQ	0/0:0,15,150:12	1/1:152,18,0:15
Locus_37587_Transcript_1/1_Confidence_1.000_Length_426	224	A	T	26.2	DP=11;VDB=6.560000e-02;RPB=1.178511e-01;AF1=0.3909;AC1=2;DP4=4,5,1,1;MQ=39;FQ=28.3;PV4=1,1,0.093,1	GT:PL:GQ	1/1:63,6,0:3	0/0:0,27,237:27
Contig6384	97	T	C	5.95	DP=11;VDB=6.560000e-02;RPB=1.296362e+00;AF1=0.293;AC1=1;DP4=4,5,0,2;MQ=40;FQ=7.15;PV4=0.49,0.32,1,0.41	GT:PL:GQ	0/1:37,0,172:34	0/0:0,6,40:9
Contig17563	1121	C	A	23.3	DP=11;VDB=6.560000e-02;RPB=1.436141e+00;AF1=0.3917;AC1=2;DP4=2,6,0,2;MQ=36;FQ=25.3;PV4=1,1,1,0.11	GT:PL:GQ	0/0:0,24,162:24	1/1:60,6,0:3
Locus_7207_Transcript_7/9_Confidence_0.286_Length_1565	1404	T	A	16.3	DP=11;VDB=6.560000e-02;RPB=-3.535534e-01;AF1=0.2606;AC1=1;DP4=6,3,0,2;MQ=40;FQ=17.6;PV4=0.18,1,1,1	GT:PL:GQ	0/1:49,0,127:47	0/0:0,12,129:14
Contig16252	146	A	G	11.4	DP=11;VDB=6.560000e-02;RPB=8.249579e-01;AF1=0.2553;AC1=1;DP4=4,5,2,0;MQ=42;FQ=12.6;PV4=0.45,0.27,1,1	GT:PL:GQ	0/1:44,0,121:42	0/0:0,15,150:17
Contig5784	284	A	G	54.1	DP=11;VDB=6.568498e-02;RPB=-1.020621e-01;AF1=0.2553;AC1=1;DP4=4,4,2,1;MQ=42;FQ=55.4;PV4=1,1,0.052,0.29	GT:PL:GQ	0/1:87,0,70:77	0/0:0,15,134:17
Contig4758	379	C	A	48	DP=11;VDB=6.568498e-02;RPB=1.326807e+00;AF1=0.2514;AC1=1;DP4=1,7,1,2;MQ=42;FQ=49.3;PV4=0.49,0.067,1,1	GT:PL:GQ	0/1:81,0,26:34	0/0:0,21,183:23
Contig3912	1421	G	A	61	DP=11;VDB=6.568498e-02;RPB=3.061862e-01;AF1=0.2517;AC1=1;DP4=5,3,1,2;MQ=42;FQ=62.3;PV4=0.55,1,1,1	GT:PL:GQ	0/1:94,0,21:29	0/0:0,21,194:23
Contig9507	184	C	T	22.7	DP=11;VDB=6.568498e-02;RPB=-4.176424e-01;AF1=0.2931;AC1=1;DP4=5,2,2,1;MQ=35;FQ=24.2;PV4=1,1,0.37,0.021	GT:PL:GQ	0/0:0,6,59:8	0/1:55,0,81:54
[truncated: 40,730 more rows]
