# Supplementary material for: Large-Scale Transcriptome Analysis in Faba Bean (Vicia faba L.) under Ascochyta fabae Infection
Source: PLoS One. 2015 Aug 12;10(8):e0135143. doi: 10.1371/journal.pone.0135143 (PMC4534337; doi:10.1371/journal.pone.0135143)
Supplement: S3 File — The reads derived from both genotypes were mapped onto the assembled transcripts. (XLSX) [file pone.0135143.s003.xlsx]

## Sheet: 29H a
Identifier	PValue	136_cdna	29_cdna	Description
Contig10162	0.0184081083501934	109	1408	tr=Putative uncharacterized protein; Medicago truncatula (Barrel medic) (Medicago tribuloides).
Contig11529	0.0160612085154442	7	122	sp=GDSL esterase/lipase At5g55050; Arabidopsis thaliana (Mouse-ear cress).
Contig12454	0.0358539105064903	40	392	tr=Uncharacterized protein; Medicago truncatula (Barrel medic) (Medicago tribuloides).
Contig12919	0.00198680598650981	17	649	sp=Protein YABBY 2; Oryza sativa subsp. japonica (Rice).
Contig13002	0.00877403421842027	19	376	tr=NEDD8-conjugating enzyme Ubc12; Triticum urartu (Red wild einkorn) (Crithodium urartu).
Contig13204	0.0231671465031747	21	265	sp=Heat shock protein 81-1; Oryza sativa subsp. japonica (Rice).
Contig13223	0.0179484541517975	13	201	tr=Spastin; Triticum urartu (Red wild einkorn) (Crithodium urartu).
Contig13314	0.0384345767557763	14	149	tr=Putative uncharacterized protein; Ricinus communis (Castor bean).
Contig13365	0.0232903071074936	11	157	tr=Kinase-like protein; Medicago truncatula (Barrel medic) (Medicago tribuloides).
Contig13488	0.0124623097637519	11	208	sp=Cytochrome P450 71D8; Glycine max (Soybean) (Glycine hispida).
Contig13638	0.0089518291740052	0	42	tr=Uncharacterized protein; Aegilops tauschii (Tausch's goatgrass) (Aegilops squarrosa).
Contig13681	0.00478837879331812	0	56	sp=Pathogenesis-related protein 1C; Hordeum vulgare (Barley).
Contig13691	0.00946067745543508	0	41	tr=Proliferation-associated protein 2G4; Triticum urartu (Red wild einkorn) (Crithodium urartu).
Contig13703	0.00335221666767709	0	65	sp=ATP-dependent Clp protease proteolytic subunit 4, chloroplastic; Arabidopsis thaliana (Mouse-ear cress).
Contig13711	0.00440370312456092	0	58	tr=Uncharacterized protein C3F10.06c; Triticum urartu (Red wild einkorn) (Crithodium urartu).
Contig13738	0.000133579350456308	0	252	tr=Thiol protease aleurain; Triticum urartu (Red wild einkorn) (Crithodium urartu).
Contig13756	0.0262649813407177	0	25	tr=Uncharacterized protein; Brachypodium distachyon (Purple false brome) (Trachynia distachya).
Contig13779	0.0376813165062231	0	21	tr=Eukaryotic translation initiation factor 2 subunit 3; Triticum urartu (Red wild einkorn) (Crithodium urartu).
Contig13795	0.0127244493974698	0	36	tr=Uncharacterized protein; Triticum urartu (Red wild einkorn) (Crithodium urartu).
Contig13836	0.00347926659552439	0	64	tr=Protein OSB2, chloroplastic; Aegilops tauschii (Tausch's goatgrass) (Aegilops squarrosa).
Contig13855	0.000445986097321051	0	154	tr=Cytochrome P450, putative, expressed; Triticum aestivum (Wheat).
Contig13858	0.0191593094402327	0	29	tr=Uncharacterized protein; Hordeum vulgare var. distichum (Two-rowed barley).
Contig13860	0.0178100622965543	0	31	tr=Uncharacterized protein; Aegilops tauschii (Tausch's goatgrass) (Aegilops squarrosa).
Contig13889	0.0416014534675924	0	20	tr=Putative membrane protein; Aegilops tauschii (Tausch's goatgrass) (Aegilops squarrosa).
Contig13900	0.0165901180041451	0	32	tr=Inositol-tetrakisphosphate 1-kinase 2; Triticum urartu (Red wild einkorn) (Crithodium urartu).
Contig13908	0.0178100622965543	0	30	sp=Alpha-glucosidase; Hordeum vulgare (Barley).
Contig13933	0.00290409197273574	0	69	tr=Uncharacterized protein; Triticum urartu (Red wild einkorn) (Crithodium urartu).
Contig13936	9570000000	0	289	tr=Uncharacterized protein; Brachypodium distachyon (Purple false brome) (Trachynia distachya).
Contig13951	0.00124232683334046	0	100	tr=Uncharacterized protein; Hordeum vulgare var. distichum (Two-rowed barley).
Contig13987	0.0241811859597192	0	26	tr=Uncharacterized protein; Aegilops tauschii (Tausch's goatgrass) (Aegilops squarrosa).
Contig14085	0.0461163398904319	0	19	tr=Actin-depolymerizing factor 5; Aegilops tauschii (Tausch's goatgrass) (Aegilops squarrosa).
Contig14086	0.0100109453589502	0	40	tr=Uncharacterized protein; Triticum urartu (Red wild einkorn) (Crithodium urartu).
Contig14145	0.0461163398904319	0	19	tr=Putative serine/threonine-protein kinase receptor; Aegilops tauschii (Tausch's goatgrass) (Aegilops squarrosa).
Contig14167	0.0154839784539223	0	33	sp=Chlorophyll a-b binding protein, chloroplastic; Apium graveolens (Celery).
Contig14218	0.0206560152881381	0	28	tr=Chitin elicitor-binding protein; Aegilops tauschii (Tausch's goatgrass) (Aegilops squarrosa).
Contig14259	0.0178100622965543	0	31	tr=Uncharacterized protein; Triticum urartu (Red wild einkorn) (Crithodium urartu).
Contig14271	0.0144783556967091	0	34	tr=Putative sarcosine oxidase; Triticum urartu (Red wild einkorn) (Crithodium urartu).
Contig14301	0.0165901180041451	0	32	tr=Uncharacterized protein; Hordeum vulgare var. distichum (Two-rowed barley).
Contig14331	0.0135618090811604	0	35	tr=25.3 kDa vesicle transport protein; Aegilops tauschii (Tausch's goatgrass) (Aegilops squarrosa).
Contig14337	0.000261884369326973	0	191	tr=Polyubiquitin; Triticum urartu (Red wild einkorn) (Crithodium urartu).
Contig14346	0.000713607999688141	0	126	tr=60S ribosomal protein L14-1; Triticum urartu (Red wild einkorn) (Crithodium urartu).
Contig14369	3960000000	0	414	sp=Thioredoxin H-type; Triticum aestivum (Wheat).
Contig14375	0.000350491813967372	9	817	tr=Predicted protein; Hordeum vulgare var. distichum (Two-rowed barley).
Contig14376	0.00690597961014133	0	47	sp=Serine carboxypeptidase II-3; Hordeum vulgare (Barley).
Contig14392	0.00245370936399981	0	75	sp=50S ribosomal protein L6, chloroplastic; Pyropia yezoensis (Red alga) (Porphyra yezoensis). Plastid; Chloroplast.
Contig14396	0.000773701527806746	0	122	sp=Probable pyridoxal biosynthesis protein PDX1.1; Oryza sativa subsp. japonica (Rice).
Contig14449	0.0127244493974698	0	36	tr=GDSL esterase/lipase; Aegilops tauschii (Tausch's goatgrass) (Aegilops squarrosa).
Contig14457	0.000958675966333073	0	111	sp=ATP synthase subunit gamma, chloroplastic; Zea mays (Maize).
Contig14479	0.000510677963127938	0	145	tr=Transcription factor ILR3; Aegilops tauschii (Tausch's goatgrass) (Aegilops squarrosa).
Contig14498	0.0027110723891801	0	71	tr=Uncharacterized protein; Hordeum vulgare var. distichum (Two-rowed barley).
Contig14545	2480000	0	8025	sp=Ribulose bisphosphate carboxylase small chain, chloroplastic; Hordeum vulgare (Barley).
Contig14591	0.00253554514045338	0	74	tr=Uncharacterized protein; Aegilops tauschii (Tausch's goatgrass) (Aegilops squarrosa).
Contig14608	0.0312560920223461	0	23	tr=Uncharacterized protein; Aegilops tauschii (Tausch's goatgrass) (Aegilops squarrosa).
Contig14678	0.0027110723891801	0	72	tr=Serine carboxypeptidase-like 34; Triticum urartu (Red wild einkorn) (Crithodium urartu).
Contig14679	0.000227128502549536	0	203	sp=ATP-citrate synthase alpha chain protein 3; Oryza sativa subsp. japonica (Rice).
Contig14691	0.0223215488558834	0	27	sp=Arogenate dehydratase 5, chloroplastic; Arabidopsis thaliana (Mouse-ear cress).
Contig14704	0.0286088730972836	0	24	tr=Putative uncharacterized protein; Oryza sativa subsp. japonica (Rice).
Contig14756	0.000267691590852609	25	2062	sp=Probable non-specific lipid-transfer protein 3; Triticum aestivum (Wheat).
Contig14758	0.00144856045074631	0	94	tr=Light-inducible protein CPRF2; Aegilops tauschii (Tausch's goatgrass) (Aegilops squarrosa).
Contig14766	0.0119576963491287	0	37	tr=Uncharacterized protein; Aegilops tauschii (Tausch's goatgrass) (Aegilops squarrosa).
Contig14793	7550000000	0	319	sp=Glycine cleavage system H protein, mitochondrial; Oryza sativa subsp. japonica (Rice).
Contig14799	0.00170609743681434	0	87	tr=Predicted protein; Hordeum vulgare var. distichum (Two-rowed barley).
Contig14807	577000000	0	355	tr=DNA-directed RNA polymerases I, II, and III subunit RPABC2; Triticum urartu (Red wild einkorn) (Crithodium urartu).
Contig14808	0.000230222904287118	3	434	tr=Uncharacterized protein; Triticum urartu (Red wild einkorn) (Crithodium urartu).
Contig14824	0.0321838085570398	67	681	sp=Serine carboxypeptidase-like 33; Arabidopsis thaliana (Mouse-ear cress).
Contig14850	0.0342589747145515	0	22	tr=Soluble starch synthase 3, chloroplastic/amyloplastic; Triticum urartu (Red wild einkorn) (Crithodium urartu).
Contig15328	0.00637702493947047	3	107	tr=Putative uncharacterized protein; Medicago truncatula (Barrel medic) (Medicago tribuloides).
Contig15343	0.045586124185758	25	224	tr=Solute carrier family 25 member; Medicago truncatula (Barrel medic) (Medicago tribuloides).
Contig16688	0.0462579906276704	232	1923	sp=Flavonoid 3',5'-methyltransferase; Vitis vinifera (Grape).
Contig17120	0.0376813165062231	0	21	tr=Pectinesterase inhibitor; Medicago truncatula (Barrel medic) (Medicago tribuloides).
Contig17141	0.00534272233703002	7	199	tr=DnaJ homolog subfamily B member; Medicago truncatula (Barrel medic) (Medicago tribuloides).
Contig17534	0.0286355535095879	10	132	sp=Histone H3.2; Lilium longiflorum (Trumpet lily).
Contig18056	0.00817332102774614	15	320	tr=Uncharacterized protein; Glycine max (Soybean) (Glycine hispida).
Contig18723	0.00337259123559422	19	569	sp=Geraniol 8-hydroxylase; Catharanthus roseus (Madagascar periwinkle) (Vinca rosea).
Contig19744	0.0461163398904319	0	19	sp=1-aminocyclopropane-1-carboxylate oxidase 1; Arabidopsis thaliana (Mouse-ear cress).
Contig20300	0.0160432284637245	96	1320	sp=Hydroquinone glucosyltransferase; Rauvolfia serpentina (Serpentwood) (Devilpepper).
Contig21142	0.0191593094402327	0	29	tr=Beta-ketoacyl synthase; SAM dependent carboxyl methyltransferase; Medicago truncatula (Barrel medic) (Medicago tribuloides).
Contig21532	0.00489457918671522	4	142	tr=Uncharacterized protein; Glycine max (Soybean) (Glycine hispida).
Contig22526	0.00722087817788413	32	663	sp=Dihydroflavonol-4-reductase; Vitis vinifera (Grape).
Contig232	0.0262649813407177	0	25	tr=Receptor-like protein kinase; Medicago truncatula (Barrel medic) (Medicago tribuloides).
Contig23606	0.0171983087534397	134	1773	tr=Putative uncharacterized protein; Trifolium pratense (Red clover).
Contig2607	0.00420283153082204	57	1432	sp=60S ribosomal protein L7a-2; Arabidopsis thaliana (Mouse-ear cress).
Contig6408	0.0423297026387273	5	61	tr=Uncharacterized protein; Triticum urartu (Red wild einkorn) (Crithodium urartu).
Contig6916	0.010898838800968	97	1582	tr=Uncharacterized protein; Brachypodium distachyon (Purple false brome) (Trachynia distachya).
Contig8084	0.021127473379605	281	3358	sp=Thioredoxin-like protein Clot; Arabidopsis thaliana (Mouse-ear cress).
Contig8753	0.00222929099572151	0	78	tr=Beta-glucosidase 16; Triticum urartu (Red wild einkorn) (Crithodium urartu).
Contig9072	0.0112440376236999	29	502	tr=Putative uncharacterized protein; Medicago truncatula (Barrel medic) (Medicago tribuloides).
Contig9100	0.0270283150928105	35	397	sp=HVA22-like protein e; Arabidopsis thaliana (Mouse-ear cress).
Contig9646	0.00623699611519313	3	108	tr=Glucan endo-1,3-beta-glucosidase-like protein; Medicago truncatula (Barrel medic) (Medicago tribuloides).
Contig9900	0.000766094027564555	17	965	tr=Uncharacterized protein; Solanum tuberosum (Potato).
Contig9981	0.039584116062801	9	105	tr=MtN14 protein; Medicago truncatula (Barrel medic) (Medicago tribuloides).
ENA|HX911202|HX911202.1	0.0178100622965543	0	30	sp=Protein E6; Gossypium hirsutum (Upland cotton) (Gossypium mexicanum).
Locus_1526_Transcript_4/6_Confidence_0.167_Length_646	0.0131490534597288	7	134	tr=Resistance protein; Medicago truncatula (Barrel medic) (Medicago tribuloides).
Locus_19393_Transcript_1/3_Confidence_0.286_Length_941	0.013536418637632	4	90	tr=Putative uncharacterized protein; Medicago truncatula (Barrel medic) (Medicago tribuloides).
Locus_19932_Transcript_5/7_Confidence_0.588_Length_857	0.0137953748079035	66	976	tr=Uncharacterized protein; Brachypodium distachyon (Purple false brome) (Trachynia distachya).
Locus_20143_Transcript_1/1_Confidence_1.000_Length_522	0.0128948164775592	11	205	tr=Uncharacterized protein; Glycine max (Soybean) (Glycine hispida).
Locus_24161_Transcript_1/1_Confidence_1.000_Length_496	0.0372800167033839	18	186	tr=Putative uncharacterized protein; Medicago truncatula (Barrel medic) (Medicago tribuloides).
Locus_28714_Transcript_1/1_Confidence_1.000_Length_373	0.022781918261296	29	365	sp=Peroxiredoxin-2C; Oryza sativa subsp. japonica (Rice).
Locus_28786_Transcript_1/3_Confidence_0.714_Length_640	0.03466597196486	7	85	tr=Disease resistance protein; Medicago truncatula (Barrel medic) (Medicago tribuloides).
Locus_28841_Transcript_4/6_Confidence_0.462_Length_987	0.0228797407718849	28	353	tr=Putative uncharacterized protein; Medicago truncatula (Barrel medic) (Medicago tribuloides).
Locus_29745_Transcript_1/1_Confidence_1.000_Length_349	0.0407554883624326	6	70	tr=Uncharacterized protein; Aegilops tauschii (Tausch's goatgrass) (Aegilops squarrosa).
Locus_29988_Transcript_4/5_Confidence_0.583_Length_831	0.0395869472498678	10	114	tr=Uncharacterized protein; Prunus persica (Peach) (Amygdalus persica).
Locus_33913_Transcript_1/1_Confidence_1.000_Length_821	0.0116683573793278	7	141	sp=Putative ripening-related protein 1; Oryza sativa subsp. japonica (Rice).
Locus_35867_Transcript_1/1_Confidence_1.000_Length_1099	0.00496450343369131	21	525	sp=High affinity sulfate transporter 2; Stylosanthes hamata (Caribbean stylo).
Locus_36814_Transcript_1/1_Confidence_1.000_Length_331	0.00117636259846651	9	495	sp=Elongation factor 1-beta; Triticum aestivum (Wheat).
Locus_36915_Transcript_1/1_Confidence_1.000_Length_621	0.0476635354037142	11	111	tr=Uncharacterized protein; Glycine max (Soybean) (Glycine hispida).
Locus_37770_Transcript_1/1_Confidence_1.000_Length_735	0.0084632686829818	3	95	sp=Benzyl alcohol O-benzoyltransferase; Clarkia breweri (Fairy fans) (Eucharidium breweri).
Locus_38064_Transcript_1/2_Confidence_0.500_Length_348	0.0212537038250057	7	107	sp=Long chain acyl-CoA synthetase 7, peroxisomal; Arabidopsis thaliana (Mouse-ear cress).
Locus_38422_Transcript_1/1_Confidence_1.000_Length_481	0.0315739425693342	1	33	tr=Putative uncharacterized protein; Medicago truncatula (Barrel medic) (Medicago tribuloides).
Locus_39743_Transcript_1/1_Confidence_1.000_Length_705	0.0283931349075663	23	261	tr=Uncharacterized protein; pekinensis).
Locus_39840_Transcript_1/1_Confidence_1.000_Length_822	0.0297053317373987	11	140	tr=Uncharacterized protein; Glycine max (Soybean) (Glycine hispida).
Locus_41326_Transcript_1/1_Confidence_1.000_Length_740	0.0107955647114706	13	252	tr=Putative uncharacterized protein; Medicago truncatula (Barrel medic) (Medicago tribuloides).
Locus_41451_Transcript_1/1_Confidence_1.000_Length_505	0.0476303764190015	3	42	sp=Sodium transporter HKT1; Arabidopsis thaliana (Mouse-ear cress).
Locus_43784_Transcript_1/2_Confidence_0.400_Length_539	0.0170279731879387	30	429	tr=Uncharacterized protein; Glycine max (Soybean) (Glycine hispida).
Locus_45566_Transcript_1/3_Confidence_0.400_Length_719	0.00657696152456781	0	48	sp=Theobromine synthase 2; Coffea arabica (Arabian coffee).
Locus_45566_Transcript_3/3_Confidence_0.600_Length_1234	0.00172513077063273	1	121	tr=Jasmonate O-methyltransferase; Medicago truncatula (Barrel medic) (Medicago tribuloides).
Locus_46820_Transcript_1/1_Confidence_1.000_Length_674	0.00933852210502098	1	58	tr=Uncharacterized protein; Glycine max (Soybean) (Glycine hispida).
Locus_47109_Transcript_3/3_Confidence_0.714_Length_532	0.0163035275728213	4	83	Isoform Ljap2R of Glutathione gamma-glutamylcysteinyltransferase 2 OS=Lotus japonicus GN=PCS2
Locus_47118_Transcript_1/1_Confidence_1.000_Length_504	0.0425702148575147	11	118	tr=Octicosapeptide/Phox/Bem1p; Medicago truncatula (Barrel medic) (Medicago tribuloides).
Locus_47630_Transcript_1/1_Confidence_1.000_Length_389	0.00149581527275585	17	731	sp=Magnesium-protoporphyrin IX monomethyl ester [oxidative] cyclase, chloroplastic; Hordeum vulgare (Barley).
Locus_48396_Transcript_1/1_Confidence_1.000_Length_554	0.0259440050459059	2	46	tr=Putative uncharacterized protein; Medicago truncatula (Barrel medic) (Medicago tribuloides).
Locus_48747_Transcript_1/1_Confidence_1.000_Length_962	0.0020257157807006	4	207	tr=Uncharacterized protein; Glycine max (Soybean) (Glycine hispida).
Locus_49931_Transcript_1/1_Confidence_1.000_Length_670_split_0	0.0329272918958922	3	50	sp=Probable protein phosphatase 2C 21; Arabidopsis thaliana (Mouse-ear cress).
Locus_50140_Transcript_1/1_Confidence_1.000_Length_411	0.0337352810325985	1	32	tr=Putative uncharacterized protein; Medicago truncatula (Barrel medic) (Medicago tribuloides).
Locus_50267_Transcript_1/2_Confidence_0.667_Length_584	0.012034190670901	1	52	sp=Calcium-transporting ATPase 2, plasma membrane-type; Oryza sativa subsp. japonica (Rice).
Locus_50306_Transcript_1/1_Confidence_1.000_Length_574	0.0350870125925064	2	40	tr=Putative uncharacterized protein; Medicago truncatula (Barrel medic) (Medicago tribuloides).
Locus_51484_Transcript_1/1_Confidence_1.000_Length_492	0.00172513077063273	1	121	tr=Putative uncharacterized protein; Medicago truncatula (Barrel medic) (Medicago tribuloides).
Locus_51582_Transcript_1/1_Confidence_1.000_Length_695	0.0343840604941659	3	49	tr=Uncharacterized protein; Glycine max (Soybean) (Glycine hispida).
Locus_51926_Transcript_2/2_Confidence_0.750_Length_1256	0.0146918885651394	26	392	tr=Cc-nbs-lrr resistance protein; Medicago truncatula (Barrel medic) (Medicago tribuloides).
Locus_53254_Transcript_1/1_Confidence_1.000_Length_1007	0.00781241169044751	4	116	sp=RING-H2 finger protein ATL52; Arabidopsis thaliana (Mouse-ear cress).
Locus_53843_Transcript_1/1_Confidence_1.000_Length_326	0.0403057381333837	11	121	sp=Eukaryotic initiation factor 4A-10; Nicotiana tabacum (Common tobacco).
Locus_54370_Transcript_4/5_Confidence_0.462_Length_362	0.000146801772503	16	1809	tr=Predicted protein; Hordeum vulgare var. distichum (Two-rowed barley).
Locus_54408_Transcript_1/1_Confidence_1.000_Length_605	0.0238340201142638	8	123	tr=Putative uncharacterized protein; Medicago truncatula (Barrel medic) (Medicago tribuloides).
Locus_54582_Transcript_1/1_Confidence_1.000_Length_207	0.00479833960206565	7	208	sp=Heat shock protein 90-4; Arabidopsis thaliana (Mouse-ear cress).
Locus_54810_Transcript_2/2_Confidence_0.500_Length_369	0.0461163398904319	0	19	sp=DNA topoisomerase; Selaginella moellendorffii (Spikemoss).
Locus_55119_Transcript_1/1_Confidence_1.000_Length_505	0.0089518291740052	0	42	sp=Protein PHLOEM PROTEIN 2-LIKE A8; Arabidopsis thaliana (Mouse-ear cress).
Locus_55610_Transcript_1/1_Confidence_1.000_Length_456	0.0387233930235688	1	29	tr=Putative uncharacterized protein; Medicago truncatula (Barrel medic) (Medicago tribuloides).
Locus_55731_Transcript_1/1_Confidence_1.000_Length_753	0.0119472438450613	4	96	tr=Putative uncharacterized protein; Medicago truncatula (Barrel medic) (Medicago tribuloides).
Locus_56175_Transcript_2/2_Confidence_0.667_Length_265	0.0342589747145515	0	22	sp=Glutathione S-transferase 2; Triticum aestivum (Wheat).
Locus_56200_Transcript_1/1_Confidence_1.000_Length_308	0.0342589747145515	0	22	tr=Putative uncharacterized protein; Medicago truncatula (Barrel medic) (Medicago tribuloides).
Locus_56528_Transcript_1/1_Confidence_1.000_Length_456	0.00626947292432087	0	49	sp=Mediator of RNA polymerase II transcription subunit 37a; Arabidopsis thaliana (Mouse-ear cress).
Locus_56861_Transcript_1/1_Confidence_1.000_Length_992	0.00170237563486951	3	189	tr=Albumin-2; Medicago truncatula (Barrel medic) (Medicago tribuloides).
Locus_56929_Transcript_1/1_Confidence_1.000_Length_461	0.0387233930235688	1	29	tr=Gag-protease-integrase-RT-RNaseH polyprotein; Glycine max (Soybean) (Glycine hispida).
Locus_57113_Transcript_1/1_Confidence_1.000_Length_330	0.00759221598882872	47	933	tr=Uncharacterized protein; Oryza brachyantha.
Locus_57154_Transcript_1/1_Confidence_1.000_Length_208	0.0154839784539223	0	33	tr=Uncharacterized protein; Triticum urartu (Red wild einkorn) (Crithodium urartu).
Locus_57160_Transcript_1/1_Confidence_1.000_Length_249	0.0283487959318034	4	64	tr=Uncharacterized protein; Triticum urartu (Red wild einkorn) (Crithodium urartu).
Locus_57189_Transcript_1/1_Confidence_1.000_Length_770	4460000000	1	547	sp=ABC transporter A family member 7; Arabidopsis thaliana (Mouse-ear cress).
Locus_57200_Transcript_1/1_Confidence_1.000_Length_152	0.00946067745543508	0	41	tr=Putative salt tolerance-like protein; Aegilops tauschii (Tausch's goatgrass) (Aegilops squarrosa).
Locus_57237_Transcript_1/1_Confidence_1.000_Length_148	0.000261884369326973	0	191	sp=Photosystem I reaction center subunit II, chloroplastic; Hordeum vulgare (Barley).
Locus_57259_Transcript_1/1_Confidence_1.000_Length_440	0.0387233930235688	1	29	tr=Peptide transporter PTR1; Medicago truncatula (Barrel medic) (Medicago tribuloides).
Locus_57286_Transcript_2/3_Confidence_0.625_Length_318	3720000000	0	425	tr=Ribulose bisphosphate carboxylase small chain PW9, chloroplastic; Aegilops tauschii (Tausch's goatgrass) (Aegilops squarrosa).
Locus_57289_Transcript_1/1_Confidence_1.000_Length_292	0.0154839784539223	0	33	tr=Purple acid phosphatase 18; Triticum urartu (Red wild einkorn) (Crithodium urartu).
Locus_57307_Transcript_1/1_Confidence_1.000_Length_281	9330000000	9	1402	sp=Ribulose bisphosphate carboxylase/oxygenase activase A, chloroplastic; Hordeum vulgare (Barley).
Locus_57310_Transcript_1/1_Confidence_1.000_Length_261	3860000000	0	419	tr=Glutamyl-tRNA reductase 1, chloroplastic; Triticum urartu (Red wild einkorn) (Crithodium urartu).
Locus_57323_Transcript_2/2_Confidence_0.750_Length_186	690000000	0	839	sp=Chlorophyll a-b binding protein of LHCII type III, chloroplastic; Hordeum vulgare (Barley).
Locus_57354_Transcript_1/1_Confidence_1.000_Length_236	0.00946067745543508	0	41	tr=Uncharacterized protein; Triticum urartu (Red wild einkorn) (Crithodium urartu).
Locus_57377_Transcript_1/3_Confidence_0.600_Length_310	0.00598173619596478	0	50	sp=Probable serine acetyltransferase 1; Oryza sativa subsp. japonica (Rice).
Locus_57387_Transcript_1/2_Confidence_0.750_Length_417	0.000107801790941407	0	276	tr=Lactoylglutathione lyase; Aegilops tauschii (Tausch's goatgrass) (Aegilops squarrosa).
Locus_57456_Transcript_1/1_Confidence_1.000_Length_315	0.000245530025127481	14	1317	sp=Ubiquitin-conjugating enzyme E2 5B; Oryza sativa subsp. japonica (Rice).
Locus_57500_Transcript_1/1_Confidence_1.000_Length_169	0.000453422017221748	0	152	tr=Uncharacterized protein; Triticum urartu (Red wild einkorn) (Crithodium urartu).
Locus_57545_Transcript_1/1_Confidence_1.000_Length_183	0.00657696152456781	0	48	tr=Benzoxazinone:UDP-Glc glucosyltransferase; Triticum aestivum (Wheat).
Locus_57556_Transcript_1/1_Confidence_1.000_Length_222	0.00347926659552439	0	64	tr=E3 ubiquitin-protein ligase UPL1; Aegilops tauschii (Tausch's goatgrass) (Aegilops squarrosa).
Locus_57573_Transcript_1/1_Confidence_1.000_Length_207	0.0241811859597192	0	26	tr=Uncharacterized protein; Hordeum vulgare var. distichum (Two-rowed barley).
Locus_57592_Transcript_1/2_Confidence_0.667_Length_282	0.0112540787204427	0	38	tr=Predicted protein; Hordeum vulgare var. distichum (Two-rowed barley).
Locus_57615_Transcript_1/1_Confidence_1.000_Length_710	0.0027646185903234	1	99	tr=Uncharacterized protein; Glycine max (Soybean) (Glycine hispida).
Locus_57633_Transcript_1/1_Confidence_1.000_Length_236	0.00946067745543508	0	41	sp=Ubiquitin-conjugating enzyme E2 2; Triticum aestivum (Wheat).
Locus_57653_Transcript_1/1_Confidence_1.000_Length_156	0.0223215488558834	0	27	sp=Ubiquitin carboxyl-terminal hydrolase 13; Arabidopsis thaliana (Mouse-ear cress).
Locus_57702_Transcript_1/1_Confidence_1.000_Length_171	0.00280525966091157	0	70	sp=E3 ubiquitin ligase BIG BROTHER; Arabidopsis thaliana (Mouse-ear cress).
Locus_57706_Transcript_1/3_Confidence_0.500_Length_590	0.000721072666624718	1	175	sp=F-box/LRR-repeat protein At3g59200; Arabidopsis thaliana (Mouse-ear cress).
Locus_57706_Transcript_2/3_Confidence_0.667_Length_761	0.000962422360504804	2	198	sp=Putative F-box protein At3g58860; Arabidopsis thaliana (Mouse-ear cress).
Locus_57706_Transcript_3/3_Confidence_0.667_Length_678	0.000208986125494054	1	291	sp=F-box/LRR-repeat protein At3g59250; Arabidopsis thaliana (Mouse-ear cress).
Locus_57722_Transcript_1/1_Confidence_1.000_Length_218	0.00311691031839025	0	67	tr=Ananain; Aegilops tauschii (Tausch's goatgrass) (Aegilops squarrosa).
Locus_57746_Transcript_1/1_Confidence_1.000_Length_207	0.0312560920223461	0	23	tr=Uncharacterized protein; Aegilops tauschii (Tausch's goatgrass) (Aegilops squarrosa).
Locus_57750_Transcript_1/1_Confidence_1.000_Length_267	0.000129587164988104	0	256	tr=Uncharacterized protein; Aegilops tauschii (Tausch's goatgrass) (Aegilops squarrosa).
Locus_57755_Transcript_1/1_Confidence_1.000_Length_365	0.000130899108716778	0	254	tr=Uncharacterized protein; Brachypodium distachyon (Purple false brome) (Trachynia distachya).
Locus_57786_Transcript_1/1_Confidence_1.000_Length_202	0.00209535596284088	0	80	tr=Beta-glucosidase 16; Triticum urartu (Red wild einkorn) (Crithodium urartu).
Locus_57796_Transcript_1/1_Confidence_1.000_Length_149	0.0119576963491287	0	37	tr=Uncharacterized protein; Aegilops tauschii (Tausch's goatgrass) (Aegilops squarrosa).
Locus_57837_Transcript_1/1_Confidence_1.000_Length_308	0.000158071678829463	0	236	tr=Uncharacterized protein; Hordeum vulgare var. distichum (Two-rowed barley).
Locus_57908_Transcript_1/1_Confidence_1.000_Length_139	0.0135618090811604	0	35	tr=Uncharacterized protein; Aegilops tauschii (Tausch's goatgrass) (Aegilops squarrosa).
Locus_58003_Transcript_1/1_Confidence_1.000_Length_420	0.0106070689210916	0	39	tr=Putative uncharacterized protein; Ricinus communis (Castor bean).
Locus_58111_Transcript_1/1_Confidence_1.000_Length_190	0.0135618090811604	0	35	tr=Gamma-glutamyltranspeptidase 1; Aegilops tauschii (Tausch's goatgrass) (Aegilops squarrosa).
Locus_58148_Transcript_1/1_Confidence_1.000_Length_161	0.00946067745543508	0	41	tr=Uncharacterized protein; Aegilops tauschii (Tausch's goatgrass) (Aegilops squarrosa).
Locus_58234_Transcript_1/1_Confidence_1.000_Length_244	0.000806427848043982	0	120	tr=Glycine-rich protein 2; Triticum urartu (Red wild einkorn) (Crithodium urartu).
Locus_58246_Transcript_1/1_Confidence_1.000_Length_187	0.00237552384787415	0	76	sp=Chlorophyll a-b binding protein 2, chloroplastic; Hordeum vulgare (Barley).
Locus_58247_Transcript_1/1_Confidence_1.000_Length_190	0.0206560152881381	0	28	tr=ASC1-like protein 1; Aegilops tauschii (Tausch's goatgrass) (Aegilops squarrosa).
Locus_58271_Transcript_1/1_Confidence_1.000_Length_175	0.0416014534675924	0	20	tr=Mitochondrial inner membrane magnesium transporter mrs2; Aegilops tauschii (Tausch's goatgrass) (Aegilops squarrosa).
Locus_58320_Transcript_1/1_Confidence_1.000_Length_410	0.000176678762708923	0	225	tr=Cellulose synthase A catalytic subunit 4 (UDP-forming); Aegilops tauschii (Tausch's goatgrass) (Aegilops squarrosa).
Locus_58371_Transcript_1/1_Confidence_1.000_Length_207	0.0286088730972836	0	24	tr=Uncharacterized protein; Aegilops tauschii (Tausch's goatgrass) (Aegilops squarrosa).
Locus_58430_Transcript_1/2_Confidence_0.667_Length_345	0.00137481662232678	0	96	tr=Uncharacterized protein; Triticum urartu (Red wild einkorn) (Crithodium urartu).
Locus_58441_Transcript_1/1_Confidence_1.000_Length_243	0.00499851244055902	0	55	tr=Uncharacterized protein; Triticum urartu (Red wild einkorn) (Crithodium urartu).
Locus_58477_Transcript_1/1_Confidence_1.000_Length_640	0.00203258771192952	0	81	sp=Cortical cell-delineating protein; Zea mays (Maize).
Locus_58485_Transcript_1/1_Confidence_1.000_Length_264	0.000258428340125079	0	192	tr=Histone H1; Triticum urartu (Red wild einkorn) (Crithodium urartu).
Locus_58507_Transcript_1/1_Confidence_1.000_Length_224	0.00144856045074631	0	94	sp=Germacrene C/D synthase; Valeriana officinalis (Valerian) (Garden heliotrope).
Locus_58568_Transcript_1/1_Confidence_1.000_Length_320	0.000317889487263088	0	177	tr=Predicted protein; Hordeum vulgare var. distichum (Two-rowed barley).
Locus_58573_Transcript_1/2_Confidence_0.500_Length_397	0.00654084892076412	18	409	sp=Chalcone synthase 1; Hordeum vulgare (Barley).
Locus_58636_Transcript_1/2_Confidence_0.667_Length_262	0.0178100622965543	0	31	sp=Nuclear cap-binding protein subunit 1; Oryza sativa subsp. japonica (Rice).
Locus_58683_Transcript_2/2_Confidence_0.667_Length_292	0.00763673896381943	0	45	tr=Uncharacterized protein; Hordeum vulgare var. distichum (Two-rowed barley).
Locus_58758_Transcript_1/1_Confidence_1.000_Length_316	0.000958675966333073	0	111	tr=Cytochrome P450 86A2; Aegilops tauschii (Tausch's goatgrass) (Aegilops squarrosa).
Locus_58762_Transcript_1/1_Confidence_1.000_Length_245	0.0279904116021391	14	174	sp=Ubiquitin-conjugating enzyme E2 11; Arabidopsis thaliana (Mouse-ear cress).
Locus_58858_Transcript_1/1_Confidence_1.000_Length_310	0.0208430769527769	19	256	tr=Uncharacterized protein; Zea mays (Maize).
Locus_58866_Transcript_1/1_Confidence_1.000_Length_354	0.000232946454015783	0	201	sp=Cytochrome B5 isoform D; Arabidopsis thaliana (Mouse-ear cress).
Locus_58887_Transcript_1/1_Confidence_1.000_Length_218	0.00499851244055902	0	55	tr=Putative transporter arsB; Triticum urartu (Red wild einkorn) (Crithodium urartu).
Locus_58969_Transcript_1/1_Confidence_1.000_Length_118	0.0223215488558834	0	27	sp=Probable xyloglucan glycosyltransferase 12; Arabidopsis thaliana (Mouse-ear cress).
Locus_58991_Transcript_1/1_Confidence_1.000_Length_180	0.00237552384787415	0	76	sp=Eukaryotic translation initiation factor 1A; Triticum aestivum (Wheat).
Locus_59027_Transcript_1/1_Confidence_1.000_Length_392	0.0016135942120115	0	89	tr=Uncharacterized protein; Hordeum vulgare var. distichum (Two-rowed barley).
Locus_59033_Transcript_1/1_Confidence_1.000_Length_336	0.0159575528071737	10	173	sp=Ubiquitin-fold modifier 1; Oryza sativa subsp. japonica (Rice).
Locus_59069_Transcript_1/1_Confidence_1.000_Length_227	0.0127244493974698	0	36	sp=Probable lipoxygenase 6; Oryza sativa subsp. japonica (Rice).
Locus_59081_Transcript_1/1_Confidence_1.000_Length_220	0.0312560920223461	0	23	tr=Uncharacterized protein; Aegilops tauschii (Tausch's goatgrass) (Aegilops squarrosa).
Locus_59100_Transcript_1/1_Confidence_1.000_Length_159	0.0241811859597192	0	26	tr=Splicing factor U2af small subunit B; Triticum urartu (Red wild einkorn) (Crithodium urartu).
Locus_59139_Transcript_1/1_Confidence_1.000_Length_155	0.00571214983637327	0	51	sp=Aspartic proteinase nepenthesin-2; Nepenthes gracilis (Slender pitcher plant).
Locus_59147_Transcript_1/1_Confidence_1.000_Length_225	0.00222929099572151	0	78	sp=Tricetin 3',4',5'-O-trimethyltransferase; Triticum aestivum (Wheat).
Locus_59207_Transcript_1/1_Confidence_1.000_Length_341	0.000242071697874251	0	198	tr=Uncharacterized protein; Brachypodium distachyon (Purple false brome) (Trachynia distachya).
Locus_59255_Transcript_1/1_Confidence_1.000_Length_154	0.0089518291740052	0	42	sp=Rac-like GTP-binding protein 3; Oryza sativa subsp. japonica (Rice).
Locus_59267_Transcript_1/1_Confidence_1.000_Length_322	0.0171287045632455	9	156	sp=Iron-phytosiderophore transporter YSL15; Oryza sativa subsp. japonica (Rice).
Locus_59269_Transcript_1/1_Confidence_1.000_Length_336	0.0127244493974698	0	36	tr=Fruit protein; Aegilops tauschii (Tausch's goatgrass) (Aegilops squarrosa).
Locus_59353_Transcript_1/1_Confidence_1.000_Length_352	0.0101444968133603	3	87	tr=Predicted protein; Hordeum vulgare var. distichum (Two-rowed barley).
Locus_59417_Transcript_1/1_Confidence_1.000_Length_134	0.0376813165062231	0	21	tr=NADPH--cytochrome P450 reductase; Triticum urartu (Red wild einkorn) (Crithodium urartu).
Locus_59516_Transcript_1/1_Confidence_1.000_Length_158	0.00459040565807032	0	57	tr=Uncharacterized protein; Aegilops tauschii (Tausch's goatgrass) (Aegilops squarrosa).
Locus_59577_Transcript_1/1_Confidence_1.000_Length_323	0.0178100622965543	0	31	tr=Uncharacterized protein; Hordeum vulgare var. distichum (Two-rowed barley).
Locus_59619_Transcript_1/1_Confidence_1.000_Length_208	0.0376813165062231	0	21	tr=Uncharacterized protein; Aegilops tauschii (Tausch's goatgrass) (Aegilops squarrosa).
Locus_59630_Transcript_1/1_Confidence_1.000_Length_610	0.000224295622377934	0	204	tr=Uncharacterized protein; Prunus persica (Peach) (Amygdalus persica).
Locus_59657_Transcript_1/1_Confidence_1.000_Length_312	0.0206560152881381	0	28	tr=Abscisic acid 8'-hydroxylase 3; Aegilops tauschii (Tausch's goatgrass) (Aegilops squarrosa).
Locus_59668_Transcript_1/1_Confidence_1.000_Length_246	0.0154839784539223	0	33	tr=Putative D-lactate dehydrogenase, mitochondrial; Aegilops tauschii (Tausch's goatgrass) (Aegilops squarrosa).
Locus_59677_Transcript_1/1_Confidence_1.000_Length_169	0.00946067745543508	0	41	tr=Trans-2,3-enoyl-CoA reductase; Triticum urartu (Red wild einkorn) (Crithodium urartu).
Locus_59685_Transcript_1/1_Confidence_1.000_Length_217	0.0286088730972836	0	24	sp=Sucrose:sucrose 1-fructosyltransferase; Festuca arundinacea (Tall fescue) (Schedonorus arundinaceus).
Locus_59687_Transcript_1/1_Confidence_1.000_Length_175	0.00946067745543508	0	41	tr=Uncharacterized protein; Aegilops tauschii (Tausch's goatgrass) (Aegilops squarrosa).
Locus_59694_Transcript_1/1_Confidence_1.000_Length_358	0.0315739425693342	1	33	tr=Uncharacterized protein; Glycine max (Soybean) (Glycine hispida).
Locus_59744_Transcript_1/1_Confidence_1.000_Length_228	0.0461163398904319	0	19	tr=Putative tyrosine-protein phosphatase; Aegilops tauschii (Tausch's goatgrass) (Aegilops squarrosa).
Locus_59764_Transcript_1/1_Confidence_1.000_Length_266	0.00626947292432087	0	49	tr=Uncharacterized protein; Aegilops tauschii (Tausch's goatgrass) (Aegilops squarrosa).
Locus_59769_Transcript_1/1_Confidence_1.000_Length_186	0.0178100622965543	0	31	tr=Uncharacterized protein; Aegilops tauschii (Tausch's goatgrass) (Aegilops squarrosa).
Locus_59789_Transcript_1/1_Confidence_1.000_Length_191	0.0376813165062231	0	21	tr=Uncharacterized protein; Aegilops tauschii (Tausch's goatgrass) (Aegilops squarrosa).
Locus_59791_Transcript_1/1_Confidence_1.000_Length_358	0.000937550153650229	0	112	sp=Calcium-dependent protein kinase 5; Solanum tuberosum (Potato).
Locus_59876_Transcript_1/1_Confidence_1.000_Length_128	0.0154839784539223	0	33	tr=Uncharacterized protein; Hordeum vulgare var. distichum (Two-rowed barley).
Locus_60050_Transcript_1/1_Confidence_1.000_Length_360	0.0119576963491287	0	37	tr=Serine/arginine-rich splicing factor 4; Triticum urartu (Red wild einkorn) (Crithodium urartu).
Locus_60063_Transcript_2/2_Confidence_0.667_Length_302	0.00459040565807032	0	57	sp=Sucrose synthase; Lolium perenne (Perennial ryegrass).
Locus_60135_Transcript_1/2_Confidence_0.667_Length_223	0.0312560920223461	0	23	tr=Uracil phosphoribosyltransferase; Triticum urartu (Red wild einkorn) (Crithodium urartu).
Locus_60217_Transcript_1/1_Confidence_1.000_Length_590	0.0027110723891801	0	71	sp=Beta-fructofuranosidase, insoluble isoenzyme 1; Daucus carota (Carrot).
Locus_60221_Transcript_1/1_Confidence_1.000_Length_158	0.0144783556967091	0	34	sp=NADP-dependent glyceraldehyde-3-phosphate dehydrogenase; Zea mays (Maize).
Locus_60259_Transcript_1/1_Confidence_1.000_Length_651	0.00175514911457289	0	86	tr=Putative uncharacterized protein; Medicago truncatula (Barrel medic) (Medicago tribuloides).
Locus_60299_Transcript_1/1_Confidence_1.000_Length_666	0.00805493655841314	3	97	tr=Putative uncharacterized protein; Medicago truncatula (Barrel medic) (Medicago tribuloides).
Locus_60328_Transcript_1/1_Confidence_1.000_Length_213	0.0127244493974698	0	36	tr=Uncharacterized protein; Triticum urartu (Red wild einkorn) (Crithodium urartu).
Locus_60363_Transcript_2/2_Confidence_0.667_Length_239	0.0191593094402327	0	29	tr=Uncharacterized protein; Hordeum vulgare var. distichum (Two-rowed barley).
Locus_60377_Transcript_1/1_Confidence_1.000_Length_180	0.0262649813407177	0	25	tr=Uncharacterized protein; Aegilops tauschii (Tausch's goatgrass) (Aegilops squarrosa).
Locus_60389_Transcript_1/1_Confidence_1.000_Length_193	0.0206560152881381	0	28	sp=Eukaryotic translation initiation factor NCBP; Triticum aestivum (Wheat).
Locus_60390_Transcript_1/1_Confidence_1.000_Length_195	0.0376813165062231	0	21	tr=Uncharacterized protein; Aegilops tauschii (Tausch's goatgrass) (Aegilops squarrosa).
Locus_60405_Transcript_1/1_Confidence_1.000_Length_186	0.00102620068976106	0	108	tr=Uncharacterized protein; Hordeum vulgare var. distichum (Two-rowed barley).
Locus_60421_Transcript_1/2_Confidence_0.667_Length_251	0.0106070689210916	0	39	tr=Uncharacterized protein; Aegilops tauschii (Tausch's goatgrass) (Aegilops squarrosa).
Locus_60454_Transcript_1/1_Confidence_1.000_Length_164	0.0416014534675924	0	20	tr=Uncharacterized protein; Hordeum vulgare var. distichum (Two-rowed barley).
Locus_60472_Transcript_1/1_Confidence_1.000_Length_197	0.0416014534675924	0	20	tr=Kinase R-like protein; Medicago truncatula (Barrel medic) (Medicago tribuloides).
Locus_60485_Transcript_1/1_Confidence_1.000_Length_236	0.00626947292432087	0	49	tr=Acyl-coenzyme A thioesterase 8; Triticum urartu (Red wild einkorn) (Crithodium urartu).
Locus_60498_Transcript_1/1_Confidence_1.000_Length_328	0.00144856045074631	0	94	tr=2-oxoglutarate/malate translocator, chloroplastic; Aegilops tauschii (Tausch's goatgrass) (Aegilops squarrosa).
Locus_60539_Transcript_1/1_Confidence_1.000_Length_179	0.00323156746083245	0	66	sp=Heme oxygenase 1, chloroplastic; Oryza sativa subsp. japonica (Rice).
Locus_60605_Transcript_1/1_Confidence_1.000_Length_159	0.00690597961014133	0	47	tr=Uncharacterized protein; Hordeum vulgare var. distichum (Two-rowed barley).
Locus_60641_Transcript_1/1_Confidence_1.000_Length_143	0.0461163398904319	0	19	sp=Salt stress root protein RS1; Oryza sativa subsp. japonica (Rice).
Locus_60654_Transcript_1/1_Confidence_1.000_Length_197	0.0165901180041451	0	32	tr=Uncharacterized protein; Hordeum vulgare var. distichum (Two-rowed barley).
Locus_60690_Transcript_1/1_Confidence_1.000_Length_270	0.0178100622965543	0	31	tr=DNA/RNA-binding protein KIN17; Aegilops tauschii (Tausch's goatgrass) (Aegilops squarrosa).
Locus_60699_Transcript_1/1_Confidence_1.000_Length_190	0.0312560920223461	0	23	tr=Putative receptor protein kinase ZmPK1; Aegilops tauschii (Tausch's goatgrass) (Aegilops squarrosa).
Locus_60777_Transcript_1/1_Confidence_1.000_Length_205	0.0262649813407177	0	25	tr=Predicted protein; Hordeum vulgare var. distichum (Two-rowed barley).
Locus_60792_Transcript_1/1_Confidence_1.000_Length_178	0.0178100622965543	0	31	tr=Ribulose-phosphate 3-epimerase, cytoplasmic isoform; Aegilops tauschii (Tausch's goatgrass) (Aegilops squarrosa).
Locus_60848_Transcript_1/1_Confidence_1.000_Length_356	0.0127244493974698	0	36	tr=Heat shock 70 kDa protein 4L; Aegilops tauschii (Tausch's goatgrass) (Aegilops squarrosa).
Locus_60921_Transcript_1/1_Confidence_1.000_Length_281	0.0129391738509504	9	177	tr=Uncharacterized protein; Triticum urartu (Red wild einkorn) (Crithodium urartu).
Locus_60991_Transcript_1/1_Confidence_1.000_Length_312	0.000980474242587407	0	110	sp=Cheilanthifoline synthase; Eschscholzia californica (California poppy).
Locus_61104_Transcript_2/2_Confidence_0.667_Length_230	0.0106070689210916	0	39	tr=Uncharacterized protein; Triticum urartu (Red wild einkorn) (Crithodium urartu).
Locus_61136_Transcript_1/1_Confidence_1.000_Length_606	0.0375801908774311	3	47	sp=Plasma membrane ATPase 1; Nicotiana plumbaginifolia (Leadwort-leaved tobacco) (Tex-Mex tobacco).
Locus_61291_Transcript_1/1_Confidence_1.000_Length_275	0.0010749691725748	0	106	tr=DNA-binding protein S1FA; Triticum aestivum (Wheat).
Locus_61486_Transcript_1/1_Confidence_1.000_Length_253	0.0178100622965543	0	31	tr=Uncharacterized protein; Hordeum vulgare var. distichum (Two-rowed barley).
Locus_61496_Transcript_1/1_Confidence_1.000_Length_186	0.0112540787204427	0	38	tr=Uncharacterized protein; Triticum urartu (Red wild einkorn) (Crithodium urartu).
Locus_61677_Transcript_1/1_Confidence_1.000_Length_436	0.00690597961014133	0	47	tr=Pentatricopeptide repeat-containing protein; Medicago truncatula (Barrel medic) (Medicago tribuloides).
Locus_61776_Transcript_1/1_Confidence_1.000_Length_329	0.0030078680219268	0	68	tr=Uncharacterized protein; Triticum urartu (Red wild einkorn) (Crithodium urartu).
Locus_61785_Transcript_1/1_Confidence_1.000_Length_211	0.0127244493974698	0	36	tr=Alanyl-tRNA synthetase; Triticum urartu (Red wild einkorn) (Crithodium urartu).
Locus_61846_Transcript_1/1_Confidence_1.000_Length_197	0.00141101434856836	0	95	tr=Uncharacterized protein; Triticum urartu (Red wild einkorn) (Crithodium urartu).
Locus_61862_Transcript_1/1_Confidence_1.000_Length_257	0.00690597961014133	0	47	tr=Uncharacterized protein; Aegilops tauschii (Tausch's goatgrass) (Aegilops squarrosa).
Locus_61872_Transcript_1/1_Confidence_1.000_Length_165	0.0342589747145515	0	22	tr=DnaJ homolog subfamily C member 8; Aegilops tauschii (Tausch's goatgrass) (Aegilops squarrosa).
Locus_61946_Transcript_1/1_Confidence_1.000_Length_195	0.0089518291740052	0	42	tr=Uncharacterized protein; Triticum urartu (Red wild einkorn) (Crithodium urartu).
Locus_61969_Transcript_1/1_Confidence_1.000_Length_210	0.00763673896381943	0	45	tr=Spermine synthase; Triticum urartu (Red wild einkorn) (Crithodium urartu).
Locus_61985_Transcript_1/1_Confidence_1.000_Length_168	0.0312560920223461	0	23	tr=Putative L-ascorbate peroxidase 7, chloroplastic; Triticum urartu (Red wild einkorn) (Crithodium urartu).
Locus_61993_Transcript_1/1_Confidence_1.000_Length_251	0.00459040565807032	0	57	tr=Uncharacterized protein; Triticum urartu (Red wild einkorn) (Crithodium urartu).
Locus_62084_Transcript_1/1_Confidence_1.000_Length_178	0.0106070689210916	0	39	tr=Uncharacterized protein; Hordeum vulgare var. distichum (Two-rowed barley).
Locus_62094_Transcript_1/1_Confidence_1.000_Length_194	0.0165901180041451	0	32	sp=Cytochrome P450 77A2; Solanum melongena (Eggplant) (Aubergine).
Locus_62138_Transcript_1/1_Confidence_1.000_Length_288	0.0119576963491287	0	37	tr=Cytochrome P450 704C1; Aegilops tauschii (Tausch's goatgrass) (Aegilops squarrosa).
Locus_62191_Transcript_1/1_Confidence_1.000_Length_178	0.00690597961014133	0	47	sp=Probable phytol kinase, chloroplastic; Triticum aestivum (Wheat).
Locus_62215_Transcript_1/1_Confidence_1.000_Length_261	0.0461163398904319	0	19	tr=Uncharacterized protein; Aegilops tauschii (Tausch's goatgrass) (Aegilops squarrosa).
Locus_62269_Transcript_1/1_Confidence_1.000_Length_198	0.00262125322280429	0	73	tr=Bifunctional dihydroflavonol 4-reductase/flavanone 4-reductase; Triticum urartu (Red wild einkorn) (Crithodium urartu).
Locus_62327_Transcript_1/1_Confidence_1.000_Length_227	0.0165901180041451	0	32	tr=Uncharacterized protein; Triticum urartu (Red wild einkorn) (Crithodium urartu).
Locus_62406_Transcript_1/1_Confidence_1.000_Length_311	0.0312560920223461	0	23	sp=65-kDa microtubule-associated protein 5; Arabidopsis thaliana (Mouse-ear cress).
Locus_62408_Transcript_1/1_Confidence_1.000_Length_294	0.00459040565807032	0	57	tr=Protein WAX2; Aegilops tauschii (Tausch's goatgrass) (Aegilops squarrosa).
Locus_62417_Transcript_1/1_Confidence_1.000_Length_378	0.00102620068976106	0	108	tr=Uncharacterized protein; Solanum tuberosum (Potato).
Locus_62426_Transcript_1/1_Confidence_1.000_Length_195	0.00571214983637327	0	51	tr=Uncharacterized protein; Aegilops tauschii (Tausch's goatgrass) (Aegilops squarrosa).
Locus_62427_Transcript_1/1_Confidence_1.000_Length_305	0.00175514911457289	0	86	sp=ATP synthase delta chain, chloroplastic; Sorghum bicolor (Sorghum) (Sorghum vulgare).
Locus_62446_Transcript_1/1_Confidence_1.000_Length_162	0.0178100622965543	0	31	tr=Protein kinase G11A; Aegilops tauschii (Tausch's goatgrass) (Aegilops squarrosa).
Locus_62562_Transcript_1/1_Confidence_1.000_Length_131	0.0241811859597192	0	26	tr=Uncharacterized protein; Hordeum vulgare var. distichum (Two-rowed barley).
Locus_62587_Transcript_1/1_Confidence_1.000_Length_239	0.0112540787204427	0	38	tr=Uncharacterized protein; Aegilops tauschii (Tausch's goatgrass) (Aegilops squarrosa).
Locus_62591_Transcript_1/1_Confidence_1.000_Length_145	0.0376813165062231	0	21	tr=Uncharacterized protein; Triticum urartu (Red wild einkorn) (Crithodium urartu).
Locus_62667_Transcript_1/1_Confidence_1.000_Length_148	0.00545926820299216	0	53	tr=Uncharacterized protein; Aegilops tauschii (Tausch's goatgrass) (Aegilops squarrosa).
Locus_62696_Transcript_1/1_Confidence_1.000_Length_188	0.0416014534675924	0	20	tr=Uncharacterized protein; Triticum urartu (Red wild einkorn) (Crithodium urartu).
Locus_62708_Transcript_1/1_Confidence_1.000_Length_201	0.0119576963491287	0	37	tr=Glutathione transferase F4; Triticum aestivum (Wheat).
Locus_62738_Transcript_1/1_Confidence_1.000_Length_223	0.00280525966091157	0	70	tr=Uncharacterized protein; Aegilops tauschii (Tausch's goatgrass) (Aegilops squarrosa).
Locus_62801_Transcript_1/1_Confidence_1.000_Length_225	0.00657696152456781	0	48	tr=Uncharacterized protein; Hordeum vulgare var. distichum (Two-rowed barley).
Locus_62835_Transcript_1/1_Confidence_1.000_Length_190	0.0461163398904319	0	19	tr=Uncharacterized protein; Aegilops tauschii (Tausch's goatgrass) (Aegilops squarrosa).
Locus_62850_Transcript_1/1_Confidence_1.000_Length_197	0.0144783556967091	0	34	tr=Uncharacterized protein; Aegilops tauschii (Tausch's goatgrass) (Aegilops squarrosa).
Locus_62885_Transcript_1/1_Confidence_1.000_Length_219	0.0262649813407177	0	25	tr=Uncharacterized protein; Aegilops tauschii (Tausch's goatgrass) (Aegilops squarrosa).
Locus_62906_Transcript_1/1_Confidence_1.000_Length_259	0.0178100622965543	0	31	tr=Uncharacterized protein; Aegilops tauschii (Tausch's goatgrass) (Aegilops squarrosa).
Locus_63135_Transcript_1/1_Confidence_1.000_Length_276	0.0262649813407177	0	25	sp=Calcium-dependent protein kinase 2; Zea mays (Maize).
Locus_63137_Transcript_1/1_Confidence_1.000_Length_137	0.0241811859597192	0	26	tr=Uncharacterized protein; Aegilops tauschii (Tausch's goatgrass) (Aegilops squarrosa).
Locus_63151_Transcript_1/1_Confidence_1.000_Length_221	0.0178100622965543	0	31	tr=60S ribosomal protein L36a; Aegilops tauschii (Tausch's goatgrass) (Aegilops squarrosa).
Locus_63163_Transcript_1/1_Confidence_1.000_Length_283	0.00725850425098875	0	46	tr=Putative lipid phosphate phosphatase 3, chloroplastic; Triticum urartu (Red wild einkorn) (Crithodium urartu).
Locus_63265_Transcript_1/1_Confidence_1.000_Length_204	0.0119576963491287	0	37	tr=Putative NADP-dependent oxidoreductase P2; Aegilops tauschii (Tausch's goatgrass) (Aegilops squarrosa).
Locus_63281_Transcript_1/1_Confidence_1.000_Length_130	0.0416014534675924	0	20	tr=Uncharacterized protein; Triticum urartu (Red wild einkorn) (Crithodium urartu).
Locus_63374_Transcript_1/1_Confidence_1.000_Length_164	0.00946067745543508	0	41	sp=Light-regulated protein; Oryza sativa subsp. japonica (Rice).
Locus_63390_Transcript_1/1_Confidence_1.000_Length_445	0.0144783556967091	0	34	tr=Putative uncharacterized protein; Ricinus communis (Castor bean).
Locus_63400_Transcript_1/1_Confidence_1.000_Length_229	0.0312560920223461	0	23	sp=Pinene synthase, chloroplastic; Abies grandis (Grand fir) (Pinus grandis).
Locus_63415_Transcript_1/1_Confidence_1.000_Length_237	0.0312560920223461	0	23	tr=Predicted protein; Hordeum vulgare var. distichum (Two-rowed barley).
Locus_63465_Transcript_1/1_Confidence_1.000_Length_301	0.0178100622965543	0	31	tr=Uncharacterized protein; Aegilops tauschii (Tausch's goatgrass) (Aegilops squarrosa).
Locus_63530_Transcript_1/1_Confidence_1.000_Length_175	0.0312560920223461	0	23	tr=UDP-sugar-dependent glycosyltransferase 52; Triticum urartu (Red wild einkorn) (Crithodium urartu).
Locus_63557_Transcript_1/1_Confidence_1.000_Length_147	0.0241811859597192	0	26	sp=CBL-interacting protein kinase 10; Oryza sativa subsp. japonica (Rice).
Locus_63559_Transcript_1/1_Confidence_1.000_Length_234	0.00406093374317559	0	60	tr=Peroxidase 1; Triticum urartu (Red wild einkorn) (Crithodium urartu).
Locus_63562_Transcript_1/1_Confidence_1.000_Length_226	0.0178100622965543	0	31	sp=Probable protein phosphatase 2C 71; Oryza sativa subsp. japonica (Rice).
Locus_63563_Transcript_1/1_Confidence_1.000_Length_511	0.00478837879331812	0	56	sp=Putative metallophosphoesterase At3g03305; Arabidopsis thaliana (Mouse-ear cress).
Locus_63627_Transcript_1/1_Confidence_1.000_Length_178	0.0165901180041451	0	32	tr=LRR receptor-like serine/threonine-protein kinase FEI 1; Aegilops tauschii (Tausch's goatgrass) (Aegilops squarrosa).
Locus_63716_Transcript_1/1_Confidence_1.000_Length_224	0.0191593094402327	0	29	tr=ATPase family AAA domain-containing protein 1; Aegilops tauschii (Tausch's goatgrass) (Aegilops squarrosa).
Locus_63770_Transcript_1/1_Confidence_1.000_Length_337	0.00141101434856836	0	95	tr=Uncharacterized protein; Hordeum vulgare var. distichum (Two-rowed barley).
Locus_63819_Transcript_1/1_Confidence_1.000_Length_632	0.00830094833798905	1	61	sp=Putative pleiotropic drug resistance protein 7; Oryza sativa subsp. japonica (Rice).
Locus_63839_Transcript_1/1_Confidence_1.000_Length_240	0.0241811859597192	0	26	tr=Predicted protein; Hordeum vulgare var. distichum (Two-rowed barley).
Locus_63867_Transcript_1/1_Confidence_1.000_Length_394	0.00074280471898045	0	124	tr=Uncharacterized protein; Aegilops tauschii (Tausch's goatgrass) (Aegilops squarrosa).
Locus_64059_Transcript_1/1_Confidence_1.000_Length_404	0.0286088730972836	0	24	tr=Nodule inception protein; Medicago truncatula (Barrel medic) (Medicago tribuloides).
Locus_64077_Transcript_1/1_Confidence_1.000_Length_290	0.00290409197273574	0	69	tr=Uncharacterized protein; Prunus persica (Peach) (Amygdalus persica).
Locus_64088_Transcript_1/1_Confidence_1.000_Length_464	0.00571214983637327	0	51	sp=Secretory carrier-associated membrane protein 2; Arabidopsis thaliana (Mouse-ear cress).
Locus_64230_Transcript_1/1_Confidence_1.000_Length_200	0.0135618090811604	0	35	sp=DNA-directed RNA polymerase subunit beta''; Triticum aestivum (Wheat). Plastid; Chloroplast.
Locus_64337_Transcript_1/1_Confidence_1.000_Length_258	0.0262649813407177	0	25	sp=Catalase isozyme 3; Cucurbita pepo (Vegetable marrow) (Summer squash).
Locus_64357_Transcript_1/1_Confidence_1.000_Length_125	0.0416014534675924	0	20	tr=ATP-dependent helicase BRM; Aegilops tauschii (Tausch's goatgrass) (Aegilops squarrosa).
Locus_64435_Transcript_1/1_Confidence_1.000_Length_400	0.0461163398904319	0	19	tr=Uncharacterized protein; Medicago truncatula (Barrel medic) (Medicago tribuloides).
Locus_64440_Transcript_1/1_Confidence_1.000_Length_286	0.0165901180041451	0	32	sp=Pro-tricyclons; Viola arvensis (European field pansy) (Field violet).
Locus_64488_Transcript_1/1_Confidence_1.000_Length_195	0.0191593094402327	0	29	tr=Isoamylase 1, chloroplastic; Aegilops tauschii (Tausch's goatgrass) (Aegilops squarrosa).
Locus_64494_Transcript_1/1_Confidence_1.000_Length_259	0.000322511552725994	0	176	tr=Uncharacterized protein; Triticum urartu (Red wild einkorn) (Crithodium urartu).
Locus_64533_Transcript_1/1_Confidence_1.000_Length_167	0.0262649813407177	0	25	tr=Cytochrome P450 86A2; Aegilops tauschii (Tausch's goatgrass) (Aegilops squarrosa).
Locus_64595_Transcript_1/1_Confidence_1.000_Length_158	0.0262649813407177	0	25	tr=Uncharacterized protein; Hordeum vulgare var. distichum (Two-rowed barley).
Locus_64611_Transcript_1/1_Confidence_1.000_Length_111	0.0286088730972836	0	24	tr=Uncharacterized protein; Triticum urartu (Red wild einkorn) (Crithodium urartu).
Locus_64614_Transcript_1/1_Confidence_1.000_Length_274	0.0416014534675924	0	20	tr=Peptide transporter PTR3-A; Triticum urartu (Red wild einkorn) (Crithodium urartu).
Locus_64664_Transcript_1/1_Confidence_1.000_Length_119	0.0286088730972836	0	24	tr=Polypyrimidine tract-binding protein-like protein 3; Triticum urartu (Red wild einkorn) (Crithodium urartu).
Locus_64670_Transcript_1/1_Confidence_1.000_Length_384	0.0154839784539223	0	33	sp=External alternative NAD(P)H-ubiquinone oxidoreductase B3, mitochondrial; Arabidopsis thaliana (Mouse-ear cress).
Locus_64710_Transcript_1/1_Confidence_1.000_Length_196	0.00946067745543508	0	41	tr=Zinc finger Ran-binding domain-containing protein 3; Triticum urartu (Red wild einkorn) (Crithodium urartu).
Locus_64725_Transcript_1/1_Confidence_1.000_Length_183	0.0416014534675924	0	20	tr=Uncharacterized protein; Hordeum vulgare var. distichum (Two-rowed barley).
Locus_64805_Transcript_1/1_Confidence_1.000_Length_281	0.0376813165062231	0	21	tr=TBC1 domain family member; Medicago truncatula (Barrel medic) (Medicago tribuloides).
Locus_64933_Transcript_1/1_Confidence_1.000_Length_217	0.0262649813407177	0	25	tr=Uncharacterized protein; Triticum urartu (Red wild einkorn) (Crithodium urartu).
Locus_64935_Transcript_1/1_Confidence_1.000_Length_437	0.00946067745543508	0	41	sp=Histone acetyltransferase HAC12; Arabidopsis thaliana (Mouse-ear cress).
Locus_65048_Transcript_1/1_Confidence_1.000_Length_128	0.0376813165062231	0	21	tr=Calcium-transporting ATPase 1, plasma membrane-type; Aegilops tauschii (Tausch's goatgrass) (Aegilops squarrosa).
Locus_65125_Transcript_1/1_Confidence_1.000_Length_307	0.0191593094402327	0	29	tr=Proteasome subunit beta type-6; Triticum urartu (Red wild einkorn) (Crithodium urartu).
Locus_65156_Transcript_1/1_Confidence_1.000_Length_162	0.0241811859597192	0	26	sp=Actin-depolymerizing factor 3; Oryza sativa subsp. japonica (Rice).
Locus_65177_Transcript_1/1_Confidence_1.000_Length_181	0.0461163398904319	0	19	tr=Uncharacterized protein; Aegilops tauschii (Tausch's goatgrass) (Aegilops squarrosa).
Locus_65345_Transcript_1/1_Confidence_1.000_Length_157	0.00323156746083245	0	66	sp=Cytochrome c oxidase subunit 1; Triticum aestivum (Wheat). Mitochondrion.
Locus_65399_Transcript_1/1_Confidence_1.000_Length_155	0.0461163398904319	0	19	tr=Uncharacterized protein; Aegilops tauschii (Tausch's goatgrass) (Aegilops squarrosa).
Locus_65428_Transcript_1/1_Confidence_1.000_Length_292	0.00545926820299216	0	53	tr=Putative uncharacterized protein; Oryza sativa subsp. indica (Rice).
Locus_65627_Transcript_1/1_Confidence_1.000_Length_189	0.0262649813407177	0	25	tr=Uncharacterized protein; Aegilops tauschii (Tausch's goatgrass) (Aegilops squarrosa).
Locus_65644_Transcript_1/1_Confidence_1.000_Length_198	0.0342589747145515	0	22	tr=Coatomer subunit zeta-3; Aegilops tauschii (Tausch's goatgrass) (Aegilops squarrosa).
Locus_65875_Transcript_1/1_Confidence_1.000_Length_121	0.0241811859597192	0	26	tr=Chaperone protein dnaJ; Aegilops tauschii (Tausch's goatgrass) (Aegilops squarrosa).
Locus_66031_Transcript_1/1_Confidence_1.000_Length_189	0.0241811859597192	0	26	tr=Uncharacterized protein; Aegilops tauschii (Tausch's goatgrass) (Aegilops squarrosa).
Locus_66059_Transcript_1/1_Confidence_1.000_Length_213	0.0286088730972836	0	24	tr=Putative polyol transporter 1; Aegilops tauschii (Tausch's goatgrass) (Aegilops squarrosa).
Locus_66075_Transcript_1/1_Confidence_1.000_Length_179	0.00459040565807032	0	57	tr=Long chain acyl-CoA synthetase 1; Triticum urartu (Red wild einkorn) (Crithodium urartu).
Locus_66114_Transcript_1/1_Confidence_1.000_Length_237	0.0223215488558834	0	27	tr=Dihydroflavonol-4-reductase; Triticum urartu (Red wild einkorn) (Crithodium urartu).
Locus_66164_Transcript_1/1_Confidence_1.000_Length_142	0.0342589747145515	0	22	tr=Uncharacterized protein; Triticum urartu (Red wild einkorn) (Crithodium urartu).
Locus_66222_Transcript_1/1_Confidence_1.000_Length_158	0.0312560920223461	0	23	sp=ATP-dependent Clp protease proteolytic subunit; Brachypodium distachyon (Purple false brome) (Trachynia distachya).
Locus_66258_Transcript_1/1_Confidence_1.000_Length_157	0.0376813165062231	0	21	tr=Putative LRR receptor-like serine/threonine-protein kinase MRH1; Aegilops tauschii (Tausch's goatgrass) (Aegilops squarrosa).
Locus_66340_Transcript_1/1_Confidence_1.000_Length_532	0.0223215488558834	0	27	sp=LOB domain-containing protein 11; Arabidopsis thaliana (Mouse-ear cress).
Locus_66360_Transcript_1/1_Confidence_1.000_Length_138	0.0416014534675924	0	20	tr=Secologanin synthase; Aegilops tauschii (Tausch's goatgrass) (Aegilops squarrosa).
Locus_66737_Transcript_1/1_Confidence_1.000_Length_314	0.0223215488558834	0	27	tr=Protein RUPTURED POLLEN GRAIN 1; Aegilops tauschii (Tausch's goatgrass) (Aegilops squarrosa).
Locus_66787_Transcript_1/1_Confidence_1.000_Length_165	0.0416014534675924	0	20	tr=Putative H/ACA ribonucleoprotein complex subunit 1-like protein 1; Aegilops tauschii (Tausch's goatgrass) (Aegilops squarrosa).
Locus_66995_Transcript_1/1_Confidence_1.000_Length_226	0.0461163398904319	0	19	tr=Caffeic acid 3-O-methyltransferase; Aegilops tauschii (Tausch's goatgrass) (Aegilops squarrosa).
Locus_67081_Transcript_1/1_Confidence_1.000_Length_268	0.0178100622965543	0	31	sp=14-3-3-like protein GF14-A; Oryza sativa subsp. japonica (Rice).
Locus_67334_Transcript_1/1_Confidence_1.000_Length_267	0.0112540787204427	0	38	sp=Peroxidase 67; Arabidopsis thaliana (Mouse-ear cress).
Locus_67346_Transcript_1/1_Confidence_1.000_Length_245	0.0178100622965543	0	30	tr=Uncharacterized protein; Triticum urartu (Red wild einkorn) (Crithodium urartu).
Locus_67377_Transcript_1/1_Confidence_1.000_Length_332	0.0262649813407177	0	25	tr=3beta-hydroxysteroid-dehydrogenase/decarboxylase isoform 3; Triticum urartu (Red wild einkorn) (Crithodium urartu).
Locus_67516_Transcript_1/1_Confidence_1.000_Length_213	0.00690597961014133	0	47	tr=Formin-homology 2 domain-containing protein; Phytophthora infestans (strain T30-4) (Potato late blight fungus).
Locus_67879_Transcript_1/1_Confidence_1.000_Length_196	0.0376813165062231	0	21	tr=Rho GDP-dissociation inhibitor 1; Aegilops tauschii (Tausch's goatgrass) (Aegilops squarrosa).
Locus_68062_Transcript_1/1_Confidence_1.000_Length_215	0.0191593094402327	0	29	tr=Basic 7S globulin; Aegilops tauschii (Tausch's goatgrass) (Aegilops squarrosa).
Locus_68066_Transcript_1/1_Confidence_1.000_Length_164	0.0286088730972836	0	24	tr=Alpha-1,4-glucan-protein synthase (UDP-forming) 1; Aegilops tauschii (Tausch's goatgrass) (Aegilops squarrosa).
Locus_68078_Transcript_1/1_Confidence_1.000_Length_166	0.0165901180041451	0	32	tr=Uncharacterized protein; Aegilops tauschii (Tausch's goatgrass) (Aegilops squarrosa).
Locus_68194_Transcript_1/1_Confidence_1.000_Length_186	0.0342589747145515	0	22	tr=Glucose-6-phosphate 1-dehydrogenase 4, chloroplastic; Aegilops tauschii (Tausch's goatgrass) (Aegilops squarrosa).
Locus_68285_Transcript_1/1_Confidence_1.000_Length_245	0.0262649813407177	0	25	tr=Uncharacterized protein; Aegilops tauschii (Tausch's goatgrass) (Aegilops squarrosa).
Locus_68470_Transcript_1/1_Confidence_1.000_Length_190	0.0261426277434387	1	36	tr=Uncharacterized protein; Triticum urartu (Red wild einkorn) (Crithodium urartu).
Locus_68602_Transcript_1/1_Confidence_1.000_Length_217	0.0262649813407177	0	25	tr=Uncharacterized protein; Aegilops tauschii (Tausch's goatgrass) (Aegilops squarrosa).
Locus_68755_Transcript_1/1_Confidence_1.000_Length_290	0.0376813165062231	0	21	tr=Uncharacterized protein; Hordeum vulgare var. distichum (Two-rowed barley).
Locus_68915_Transcript_1/1_Confidence_1.000_Length_259	0.0241811859597192	0	26	tr=Uncharacterized protein; Hordeum vulgare var. distichum (Two-rowed barley).
Locus_69251_Transcript_1/1_Confidence_1.000_Length_228	0.0262649813407177	0	25	tr=Cytochrome b5 isoform 1; Triticum urartu (Red wild einkorn) (Crithodium urartu).
Locus_69315_Transcript_1/1_Confidence_1.000_Length_234	0.0376813165062231	0	21	tr=Uncharacterized protein; Aegilops tauschii (Tausch's goatgrass) (Aegilops squarrosa).
Locus_69359_Transcript_1/1_Confidence_1.000_Length_182	0.0461163398904319	0	19	tr=Transcription elongation factor SPT6; Aegilops tauschii (Tausch's goatgrass) (Aegilops squarrosa).
Locus_69384_Transcript_1/1_Confidence_1.000_Length_166	0.0461163398904319	0	19	tr=Uncharacterized protein; Triticum urartu (Red wild einkorn) (Crithodium urartu).
Locus_69515_Transcript_1/1_Confidence_1.000_Length_239	0.0416014534675924	0	20	tr=Uncharacterized protein; Hordeum vulgare var. distichum (Two-rowed barley).
Locus_69521_Transcript_1/1_Confidence_1.000_Length_134	0.0376813165062231	0	21	tr=Predicted protein; Hordeum vulgare var. distichum (Two-rowed barley).
Locus_70180_Transcript_1/1_Confidence_1.000_Length_187	0.0376813165062231	0	21	tr=Predicted protein; Hordeum vulgare var. distichum (Two-rowed barley).
Locus_8382_Transcript_1/4_Confidence_0.357_Length_347	0.00650781495118118	25	543	Isoform 2 of Nucleobase-ascorbate transporter 6 OS=Arabidopsis thaliana GN=NAT6
vs_172425	0.0262649813407177	0	25	sp=7-ethoxycoumarin O-deethylase; Helianthus tuberosus (Jerusalem artichoke) (Helianthus tomentosus).
vs_226763	0.0110268419352591	1	54	tr=Putative uncharacterized protein; Medicago truncatula (Barrel medic) (Medicago tribuloides).
vs_39324	0.0312560920223461	0	23	tr=Uncharacterized protein; pekinensis).

## Sheet: 136a
Large-scale transcriptome analysis in faba bean (Vicia faba L.) under Ascochyta fabae infection
Theoretical and applied genetics
Ocaña S, Seoane P, Bautista R, Palomino C, Claros MG, Torres AM, Madrid E*
* Corresponding author, Institute for Sustainable Agriculture, CSIC, Apdo 4084, E-14080 Córdoba, Spain: b62mahee@uco.es
Identifier	PValue	136_cdna	29_cdna	Description
Contig3084	0.037814987407755	8910	1204	sp=Probable protein Pop3; Arabidopsis thaliana (Mouse-ear cress).
Contig1837	0.0388286227364307	2766	377	sp=Gibberellin-regulated protein 6; Arabidopsis thaliana (Mouse-ear cress).
Contig507	0.0334210314866598	2466	312	tr=NAD(P)H-quinone oxidoreductase subunit N; Medicago truncatula (Barrel medic) (Medicago tribuloides).
Contig2609	0.0207534660210401	1924	195	sp=Feruloyl CoA ortho-hydroxylase 1; Arabidopsis thaliana (Mouse-ear cress).
Contig22695	0.0243092412870526	1236	134	tr=Uncharacterized protein; Medicago truncatula (Barrel medic) (Medicago tribuloides).
Contig1695	0.0488781644557531	807	121	sp=Violaxanthin de-epoxidase, chloroplastic; Lactuca sativa (Garden lettuce).
Locus_13882_Transcript_1/2_Confidence_0.750_Length_788	0.037898115926502	865	115	tr=Cc-nbs-lrr resistance protein; Medicago truncatula (Barrel medic) (Medicago tribuloides).
Contig6100	0.0322083361932773	867	106	sp=Aquaporin NIP2-1; Zea mays (Maize).
Contig657	0.00368663654523742	1741	81	sp=Arabinogalactan peptide 12; Arabidopsis thaliana (Mouse-ear cress).
Contig8107	0.0345868278634351	620	78	sp=36.4 kDa proline-rich protein; Solanum lycopersicum (Tomato) (Lycopersicon esculentum).
Locus_3689_Transcript_1/2_Confidence_0.750_Length_1442	0.0360954110884577	608	78	tr=Uncharacterized protein; Medicago truncatula (Barrel medic) (Medicago tribuloides).
Contig5096	0.029160541174626	663	77	sp=Dirigent protein 22; Arabidopsis thaliana (Mouse-ear cress).
Contig6231	0.0200563579316264	767	75	tr=Uncharacterized protein; Medicago truncatula (Barrel medic) (Medicago tribuloides).
Locus_54_Transcript_1/1_Confidence_1.000_Length_731	1020000000	15511	64	sp=40S ribosomal protein S9-1; Arabidopsis thaliana (Mouse-ear cress).
Contig21	0.0181101144365517	683	63	Isoform 2 of Probable potassium transporter 2 OS=Oryza sativa subsp. japonica GN=HAK2
Locus_3196_Transcript_3/3_Confidence_0.750_Length_1597	0.0444076109590385	450	63	tr=Uncharacterized protein; Glycine max (Soybean) (Glycine hispida).
Contig7144	0.0325324936851549	496	60	sp=Peroxidase 3; Arabidopsis thaliana (Mouse-ear cress).
Contig6434	0.0300084612804187	507	59	sp=Uncharacterized protein PAM68-like; Arabidopsis thaliana (Mouse-ear cress).
Contig5503	0.0294673237531941	485	56	tr=Uncharacterized protein; Glycine max (Soybean) (Glycine hispida).
Locus_7827_Transcript_3/7_Confidence_0.600_Length_1162	0.0481374964098821	384	56	sp=Heat stress transcription factor B-3; Arabidopsis thaliana (Mouse-ear cress).
Locus_12144_Transcript_7/8_Confidence_0.182_Length_639	0.0401235548605781	412	55	tr=Putative uncharacterized protein; Medicago truncatula (Barrel medic) (Medicago tribuloides).
Contig6152	0.017964817476727	587	54	tr=Putative uncharacterized protein; Medicago truncatula (Barrel medic) (Medicago tribuloides).
Locus_10737_Transcript_2/7_Confidence_0.292_Length_806	0.0102654259220318	753	54	Isoform 2 of Probable cyclic nucleotide-gated ion channel 5 OS=Arabidopsis thaliana GN=CNGC5
Contig7375	0.0246602661714796	489	52	sp=Polycomb group protein VERNALIZATION 2; Arabidopsis thaliana (Mouse-ear cress).
Locus_6966_Transcript_3/5_Confidence_0.533_Length_1230	0.0102185220460656	727	52	sp=Eukaryotic translation initiation factor 4G; Triticum aestivum (Wheat).
Contig3851	0.00373527756377704	1101	51	sp=Vacuolar protein sorting-associated protein 24 homolog 1; Arabidopsis thaliana (Mouse-ear cress).
Locus_10832_Transcript_1/1_Confidence_1.000_Length_373	0.00463495340804725	1004	51	tr=Putative uncharacterized protein; Medicago truncatula (Barrel medic) (Medicago tribuloides).
Locus_16207_Transcript_5/6_Confidence_0.524_Length_1088	0.0107767745838902	641	46	sp=Tropinone reductase 1; Datura stramonium (Jimsonweed) (Common thornapple).
Locus_17585_Transcript_4/4_Confidence_0.667_Length_444	0.0141706984926817	555	45	tr=E2F transcription factor-like protein; Medicago truncatula (Barrel medic) (Medicago tribuloides).
Locus_10591_Transcript_1/1_Confidence_1.000_Length_922	0.0134327711026656	556	44	tr=Uncharacterized protein; Glycine max (Soybean) (Glycine hispida).
vs_172140	0.0480272588938299	301	43	sp=Probable carboxylesterase 120; Arabidopsis thaliana (Mouse-ear cress).
Locus_10033_Transcript_1/2_Confidence_0.500_Length_883	0.00667926740055966	689	40	tr=Disease resistance protein; Medicago truncatula (Barrel medic) (Medicago tribuloides).
ENA|HX912970|HX912970.1	0.0367887344720362	280	35	sp=Methylesterase 3; Arabidopsis thaliana (Mouse-ear cress).
Locus_17611_Transcript_3/6_Confidence_0.545_Length_1643	0.00383995538790715	745	34	tr=Tryptophan synthase beta chain; Medicago truncatula (Barrel medic) (Medicago tribuloides).
Contig328	0.000112102357009384	3029	32	sp=60S ribosomal protein L27a-2; Arabidopsis thaliana (Mouse-ear cress).
Locus_879_Transcript_1/1_Confidence_1.000_Length_297	0.0254636919083106	295	31	sp=Glutamine synthetase nodule isozyme; Lupinus luteus (European yellow lupin).
Contig19285	0.00180510413222534	877	29	sp=Putative methylesterase 19; Arabidopsis thaliana (Mouse-ear cress).
Locus_993_Transcript_1/1_Confidence_1.000_Length_276	0.0356551146787428	236	29	sp=Nucleoside diphosphate kinase IV, chloroplastic/mitochondrial; Arabidopsis thaliana (Mouse-ear cress).
Contig11297	0.0392216482895519	225	28	tr=Uncharacterized protein; Glycine max (Soybean) (Glycine hispida).
Contig7947	0.0277478897819913	265	28	sp=LysM domain-containing GPI-anchored protein 1; Arabidopsis thaliana (Mouse-ear cress).
Locus_27982_Transcript_4/5_Confidence_0.643_Length_903	0.0253414340969031	277	28	sp=Proline-rich receptor-like protein kinase PERK4; Arabidopsis thaliana (Mouse-ear cress).
Locus_21482_Transcript_2/3_Confidence_0.333_Length_1056	0.0352196495582622	229	27	tr=Uncharacterized protein; Glycine max (Soybean) (Glycine hispida).
Contig2051	0.0119929530230489	349	25	tr=RNA polymerase II C-terminal domain phosphatase-like protein; Medicago truncatula (Barrel medic) (Medicago tribuloides).
Contig308	7630000000	2891	25	sp=40S ribosomal protein S11-2; Arabidopsis thaliana (Mouse-ear cress).
Contig23722	0.0474016576430238	178	24	tr=Uncharacterized protein; Medicago truncatula (Barrel medic) (Medicago tribuloides).
Contig18098	0.0116359606618782	327	23	sp=Pathogenesis-related protein 1B; Nicotiana tabacum (Common tobacco).
Contig8197	0.03754483765429	191	23	tr=Putative uncharacterized protein; Medicago truncatula (Barrel medic) (Medicago tribuloides).
Locus_445_Transcript_1/1_Confidence_1.000_Length_327	0.000164049005257923	1960	23	sp=Serpin-Z10; Arabidopsis thaliana (Mouse-ear cress).
Locus_33550_Transcript_1/1_Confidence_1.000_Length_748	0.00877403421842027	340	21	tr=Uncharacterized protein; Lotus japonicus (Lotus corniculatus var. japonicus).
Contig347	7110000000	2418	20	sp=40S ribosomal protein S27-3; Arabidopsis thaliana (Mouse-ear cress).
Contig303	2660000000	3435	19	sp=60S ribosomal protein L13a; Cyanophora paradoxa.
Locus_14116_Transcript_3/4_Confidence_0.571_Length_684	0.0341340365389316	167	19	sp=Polygalacturonase inhibitor 2; Arabidopsis thaliana (Mouse-ear cress).
Locus_2172_Transcript_1/1_Confidence_1.000_Length_324	0.00646103732036107	355	19	sp=Coatomer subunit epsilon-1; Oryza sativa subsp. japonica (Rice).
Locus_54666_Transcript_1/1_Confidence_1.000_Length_193	0.0445016670473168	147	19	sp=Arabinogalactan peptide 14; Arabidopsis thaliana (Mouse-ear cress).
Contig10718	0.0092073691637965	289	18	tr=Cellulose synthase-like protein H1; Medicago truncatula (Barrel medic) (Medicago tribuloides).
Contig11172	0.0441529135843338	141	18	tr=Uncharacterized protein; Medicago truncatula (Barrel medic) (Medicago tribuloides).
Contig11254	0.00562099007023366	359	18	sp=BURP domain-containing protein 3; Oryza sativa subsp. japonica (Rice).
Contig302	404000000	6978	18	sp=60S acidic ribosomal protein P1; Chlamydomonas reinhardtii (Chlamydomonas smithii).
Locus_1271_Transcript_1/1_Confidence_1.000_Length_303	0.016246282154867	224	18	sp=COP9 signalosome complex subunit 5a; Arabidopsis thaliana (Mouse-ear cress).
Contig410	0.000126434623916673	1650	17	sp=60S ribosomal protein L10a-2; Arabidopsis thaliana (Mouse-ear cress).
Locus_20456_Transcript_1/1_Confidence_1.000_Length_794	0.0323232630820671	155	17	tr=Putative uncharacterized protein; Medicago truncatula (Barrel medic) (Medicago tribuloides).
Locus_5994_Transcript_1/1_Confidence_1.000_Length_266	0.00393710324875413	397	17	sp=Calmodulin-1; Solanum tuberosum (Potato).
Locus_776_Transcript_1/1_Confidence_1.000_Length_397	0.000226963861829332	1300	17	sp=40S ribosomal protein S13-2; Arabidopsis thaliana (Mouse-ear cress).
vs_82569	0.0390348865137681	142	17	sp=UDP-glycosyltransferase 71C5; Arabidopsis thaliana (Mouse-ear cress).
Contig2323	5990000000	2114	16	tr=Uncharacterized protein; Medicago truncatula (Barrel medic) (Medicago tribuloides).
Locus_152_Transcript_3/3_Confidence_0.500_Length_222	0.00390548690430921	377	16	tr=Putative uncharacterized protein; Chlorella variabilis (Green alga).
Locus_331_Transcript_1/1_Confidence_1.000_Length_353	9100000000	1785	16	tr=Uncharacterized protein; Zea mays (Maize).
Locus_38055_Transcript_1/1_Confidence_1.000_Length_748	0.0139440287528664	216	16	tr=F-box protein; Medicago truncatula (Barrel medic) (Medicago tribuloides).
Locus_867_Transcript_1/1_Confidence_1.000_Length_309	0.00126140432803115	607	16	tr=Thioredoxin-like protein; Coccomyxa subellipsoidea C-169.
Locus_90_Transcript_1/1_Confidence_1.000_Length_277	0.00021414001883732	1260	16	sp=60S ribosomal protein L36; Ulva compressa (Green alga) (Enteromorpha compressa).
Contig7550	0.0118798647001867	219	15	tr=Uncharacterized protein; Medicago truncatula (Barrel medic) (Medicago tribuloides).
Locus_187_Transcript_1/1_Confidence_1.000_Length_352	4010000000	2347	15	sp=40S ribosomal protein S30; Arabidopsis thaliana (Mouse-ear cress).
Locus_22239_Transcript_1/1_Confidence_1.000_Length_479	0.0298350625025044	144	15	tr=Putative uncharacterized protein; Medicago truncatula (Barrel medic) (Medicago tribuloides).
Locus_45_Transcript_1/1_Confidence_1.000_Length_301	5610000000	2049	15	sp=60S ribosomal protein L9; Oryza sativa subsp. japonica (Rice).
Contig3055	0.000233228317632389	1079	14	sp=Acidic endochitinase SE2; Beta vulgaris (Sugar beet).
Locus_24741_Transcript_1/1_Confidence_1.000_Length_480	0.0129457337150584	198	14	tr=Uncharacterized protein; Lotus japonicus (Lotus corniculatus var. japonicus).
Locus_278_Transcript_1/1_Confidence_1.000_Length_488	252000000	2664	14	sp=60S ribosomal protein L21; Cyanophora paradoxa.
Locus_4623_Transcript_1/1_Confidence_1.000_Length_545	0.0306845513900916	133	14	sp=Peroxidase C1B; Armoracia rusticana (Horseradish) (Armoracia laphatifolia).
Locus_64_Transcript_1/1_Confidence_1.000_Length_258	0.000387422856384261	877	14	sp=60S ribosomal protein L27-1; Arabidopsis thaliana (Mouse-ear cress).
Locus_13717_Transcript_1/2_Confidence_0.750_Length_741	0.00337093028449264	333	13	tr=Putative uncharacterized protein; Vitis vinifera (Grape).
Locus_14492_Transcript_2/2_Confidence_0.750_Length_470	0.0213820894009935	147	13	tr=Uncharacterized protein; Glycine max (Soybean) (Glycine hispida).
Locus_24642_Transcript_1/1_Confidence_1.000_Length_377	0.0485942049603763	100	13	tr=Putative retroelement pol polyprotein; Arabidopsis thaliana (Mouse-ear cress).
Locus_3144_Transcript_1/1_Confidence_1.000_Length_330	0.00135535505474488	456	12	tr=Uncharacterized protein; Zea mays (Maize).
Locus_6151_Transcript_1/1_Confidence_1.000_Length_272	0.010158552840291	192	12	tr=Bola-like family protein; Camellia sinensis (Tea).
Locus_6253_Transcript_1/1_Confidence_1.000_Length_509	0.034103468526833	110	12	tr=Uncharacterized protein; Oryza brachyantha.
Locus_66471_Transcript_1/1_Confidence_1.000_Length_140	0.0483376963195149	93	12	tr=Uncharacterized protein; Medicago truncatula (Barrel medic) (Medicago tribuloides).
Contig18295	0.0430628145838499	91	11	tr=Putative uncharacterized protein; Medicago truncatula (Barrel medic) (Medicago tribuloides).
Locus_216_Transcript_1/1_Confidence_1.000_Length_326	0.00190344618359542	366	11	tr=Uncharacterized protein; Zea mays (Maize).
Locus_24206_Transcript_4/5_Confidence_0.286_Length_806	0.023490791485846	122	11	tr=Polynucleotidyl transferase, Ribonuclease H fold; Medicago truncatula (Barrel medic) (Medicago tribuloides).
Locus_49_Transcript_1/1_Confidence_1.000_Length_280	0.000265239068920321	828	11	sp=Elongation factor 1-delta 1; Arabidopsis thaliana (Mouse-ear cress).
contig02221	0.00535920913773962	217	10	sp=F-box/FBD/LRR-repeat protein At4g00160; Arabidopsis thaliana (Mouse-ear cress).
Locus_20212_Transcript_1/1_Confidence_1.000_Length_738	0.00804298746897063	182	10	tr=Putative uncharacterized protein; Medicago truncatula (Barrel medic) (Medicago tribuloides).
Locus_27312_Transcript_1/1_Confidence_1.000_Length_947	0.0151569562313051	137	10	tr=Putative uncharacterized protein; Medicago truncatula (Barrel medic) (Medicago tribuloides).
Locus_30289_Transcript_1/1_Confidence_1.000_Length_461	0.035458115767693	92	10	tr=Putative uncharacterized protein; Medicago truncatula (Barrel medic) (Medicago tribuloides).
Contig19112	0.00245708449773861	277	9	sp=Auxin-induced protein 5NG4; Pinus taeda (Loblolly pine).
Contig5959	0.0093910830496283	155	9	sp=Alpha-glucosidase 2; Arabidopsis thaliana (Mouse-ear cress).
Contig816	0.00101370097726582	401	9	tr=Uncharacterized protein; Zea mays (Maize).
Locus_21608_Transcript_1/1_Confidence_1.000_Length_453	0.00617056729847004	186	9	tr=Uncharacterized protein; Glycine max (Soybean) (Glycine hispida).
Locus_8395_Transcript_7/11_Confidence_0.094_Length_672	0.0395707439693613	80	9	tr=Putative uncharacterized protein; Medicago truncatula (Barrel medic) (Medicago tribuloides).
Locus_1153_Transcript_1/1_Confidence_1.000_Length_280	0.00126314057598206	366	8	sp=Serpin-Z1; Arabidopsis thaliana (Mouse-ear cress).
Locus_204_Transcript_1/1_Confidence_1.000_Length_338	380000000	3884	8	sp=60S ribosomal protein L37a; Oryza sativa subsp. japonica (Rice).
Locus_32493_Transcript_1/1_Confidence_1.000_Length_559	0.0228378593101489	104	8	tr=Uncharacterized protein; Glycine max (Soybean) (Glycine hispida).
Contig16458	0.00152954656556201	306	7	sp=Early nodulin-93; Glycine max (Soybean) (Glycine hispida).
Contig3512	1090000000	2307	7	sp=Repetitive proline-rich cell wall protein 2; Glycine max (Soybean) (Glycine hispida).
Contig397	313000000	3806	7	tr=Lamin-like protein; Phytophthora infestans (strain T30-4) (Potato late blight fungus).
ENA|HX907118|HX907118.1	0.00605458286489268	170	7	tr=Organ-specific protein S2; Medicago truncatula (Barrel medic) (Medicago tribuloides).
Locus_1547_Transcript_1/1_Confidence_1.000_Length_227	0.00816771109168911	149	7	sp=Actin-related protein 2; Oryza sativa subsp. japonica (Rice).
Locus_27733_Transcript_1/1_Confidence_1.000_Length_920	0.0365151407512814	75	7	tr=Uncharacterized protein; Medicago truncatula (Barrel medic) (Medicago tribuloides).
Locus_339_Transcript_1/1_Confidence_1.000_Length_164	0.00479833960206565	188	7	tr=Putative uncharacterized protein; (Phytophthora megasperma f. sp. glycines).
Locus_3842_Transcript_1/1_Confidence_1.000_Length_309	0.000513286230959707	482	7	tr=Putative uncharacterized protein; Ricinus communis (Castor bean).
Locus_38845_Transcript_1/1_Confidence_1.000_Length_432	0.0496235234508377	65	7	sp=Sucrose transport protein SUC8; Arabidopsis thaliana (Mouse-ear cress).
Contig18608	0.0322699784731582	71	6	sp=Cysteine-rich receptor-like protein kinase 1; Arabidopsis thaliana (Mouse-ear cress).
Contig5466	0.000294798800999092	543	6	tr=Putative uncharacterized protein; Medicago truncatula (Barrel medic) (Medicago tribuloides).
Locus_1239_Transcript_1/1_Confidence_1.000_Length_327	0.000122994353047401	776	6	sp=Cytochrome c oxidase subunit 5b-1, mitochondrial; Arabidopsis thaliana (Mouse-ear cress).
Locus_26823_Transcript_1/1_Confidence_1.000_Length_689	0.049307504156814	58	6	sp=RNA-directed DNA polymerase homolog; berteroana). Mitochondrion.
Locus_3087_Transcript_1/1_Confidence_1.000_Length_263	0.00201486905267053	244	6	tr=Uncharacterized protein; Lotus japonicus (Lotus corniculatus var. japonicus).
Locus_9_Transcript_1/1_Confidence_1.000_Length_410	1170000000	2008	6	sp=60S ribosomal protein L13-1; Brassica napus (Rape).
Contig8234	0.0034834887667719	171	5	tr=Putative uncharacterized protein; Medicago truncatula (Barrel medic) (Medicago tribuloides).
Contig8570	0.00157657052164381	240	5	sp=Uncharacterized mitochondrial protein AtMg00240; Arabidopsis thaliana (Mouse-ear cress). Mitochondrion.
Locus_28221_Transcript_1/1_Confidence_1.000_Length_468	0.0107422845937165	105	5	tr=Putative uncharacterized protein; Medicago truncatula (Barrel medic) (Medicago tribuloides).
Locus_5745_Transcript_2/4_Confidence_0.700_Length_619	0.00737179724116458	124	5	tr=Organ-specific protein S2; Medicago truncatula (Barrel medic) (Medicago tribuloides).
Locus_777_Transcript_1/1_Confidence_1.000_Length_371	211000000	3543	5	sp=40S ribosomal protein S29; Griffithsia japonica (Red alga).
contig04772	0.00946864698131419	96	4	tr=L-allo-threonine aldolase; Medicago truncatula (Barrel medic) (Medicago tribuloides).
Contig23151	0.00226197353020318	179	4	tr=Flavoprotein wrbA; Medicago truncatula (Barrel medic) (Medicago tribuloides).
Contig7875	0.00350186257872105	148	4	tr=MtN6 protein; Medicago truncatula (Barrel medic) (Medicago tribuloides).
Locus_1063_Transcript_1/1_Confidence_1.000_Length_370	0.0036086069224296	146	4	tr=Mitochondrial inner membrane translocase; Coccomyxa subellipsoidea C-169.
Locus_1283_Transcript_1/1_Confidence_1.000_Length_387	0.000511692233966055	333	4	tr=Uncharacterized protein; Guillardia theta CCMP2712.
Locus_16642_Transcript_1/1_Confidence_1.000_Length_652	0.00814320079751419	103	4	tr=Uncharacterized protein; Glycine max (Soybean) (Glycine hispida).
Locus_26513_Transcript_1/1_Confidence_1.000_Length_798	0.000589944874353689	314	4	sp=Heat shock protein 81-3; Oryza sativa subsp. japonica (Rice).
Locus_26663_Transcript_1/1_Confidence_1.000_Length_339	0.0379353003562918	50	4	tr=Predicted protein; subsp. trichocarpa).
Locus_27765_Transcript_1/1_Confidence_1.000_Length_512	0.039440189181133	49	4	tr=Outward rectifying potassium channel; Medicago truncatula (Barrel medic) (Medicago tribuloides).
Locus_45577_Transcript_2/3_Confidence_0.714_Length_432	0.0351573738433577	52	4	tr=Putative uncharacterized protein; Solanum tuberosum (Potato).
Contig10176	0.0213628784644706	56	3	tr=Uncharacterized protein; Glycine max (Soybean) (Glycine hispida).
Contig21673	0.0179432317261221	61	3	tr=Putative uncharacterized protein; Vitis vinifera (Grape).
Contig3552	0.00431130672481877	115	3	sp=Histone H2A; Chlamydomonas reinhardtii (Chlamydomonas smithii).
Contig7186	0.0157351891797117	65	3	Isoform 2 of TMV resistance protein N OS=Nicotiana glutinosa GN=N
Locus_16207_Transcript_2/6_Confidence_0.524_Length_707_split_1	0.0011800767165237	200	3	tr=Putative uncharacterized protein; Medicago truncatula (Barrel medic) (Medicago tribuloides).
Locus_17492_Transcript_1/1_Confidence_1.000_Length_299	0.019893959447398	58	3	sp=Cysteine synthase; Spinacia oleracea (Spinach).
Locus_17611_Transcript_2/6_Confidence_0.182_Length_1276	0.0043946449297988	114	3	sp=Tryptophan synthase beta chain 2, chloroplastic; Camptotheca acuminata (Happy tree).
Locus_1769_Transcript_1/1_Confidence_1.000_Length_336	746000000	622	3	sp=60S ribosomal protein L12-1; Arabidopsis thaliana (Mouse-ear cress).
Locus_19040_Transcript_1/1_Confidence_1.000_Length_581	3420000000	853	3	sp=Cysteine proteinase inhibitor 3; Oryza sativa subsp. japonica (Rice).
Locus_2190_Transcript_1/1_Confidence_1.000_Length_192	0.00494532623749071	108	3	sp=Actin; Volvox carteri (Green alga).
Locus_22358_Transcript_1/1_Confidence_1.000_Length_577	0.00172497834244399	170	3	tr=Putative uncharacterized protein; Medicago truncatula (Barrel medic) (Medicago tribuloides).
Locus_26281_Transcript_1/1_Confidence_1.000_Length_632	0.00548087125254178	104	3	tr=Putative uncharacterized protein; Medicago truncatula (Barrel medic) (Medicago tribuloides).
Locus_27941_Transcript_1/2_Confidence_0.400_Length_456	0.0152429670634133	66	3	sp=Pleiotropic drug resistance protein 1; Nicotiana plumbaginifolia (Leadwort-leaved tobacco) (Tex-Mex tobacco).
Locus_30770_Transcript_1/1_Confidence_1.000_Length_588	0.0432060829456964	40	3	tr=Uncharacterized protein; Glycine max (Soybean) (Glycine hispida).
Locus_32200_Transcript_1/1_Confidence_1.000_Length_484	0.0238659757448533	53	3	tr=Polyprotein; Primula vulgaris.
Locus_37296_Transcript_1/1_Confidence_1.000_Length_540	0.0359325138293939	44	3	tr=Ran-binding protein; Medicago truncatula (Barrel medic) (Medicago tribuloides).
Locus_8449_Transcript_1/1_Confidence_1.000_Length_315	0.00623699611519313	98	3	sp=Bax inhibitor 1; Oryza sativa subsp. japonica (Rice).
Contig11203	0.0272159476279958	41	2	sp=Probable protein phosphatase 2C 6; Arabidopsis thaliana (Mouse-ear cress).
Contig15268	0.000667387734006465	208	2	sp=Kunitz-type trypsin inhibitor-like 1 protein; Pisum sativum (Garden pea).
Locus_20671_Transcript_1/1_Confidence_1.000_Length_547	0.0198158083013638	48	2	tr=Uncharacterized protein; Glycine max (Soybean) (Glycine hispida).
Locus_2179_Transcript_1/1_Confidence_1.000_Length_281	4460000000	631	2	tr=F1-ATP synthase delta subunit; Wolffia arrhiza (Rootless water meal).
Locus_23574_Transcript_1/1_Confidence_1.000_Length_640	0.0155362558361205	53	2	tr=Uncharacterized protein; Solanum lycopersicum (Tomato) (Lycopersicon esculentum).
Locus_25800_Transcript_1/1_Confidence_1.000_Length_599	0.0198158083013638	48	2	tr=Uncharacterized protein; Prunus persica (Peach) (Amygdalus persica).
Locus_28418_Transcript_1/1_Confidence_1.000_Length_412	0.0494503374962378	30	2	sp=UDP-glucuronate 4-epimerase 4; Arabidopsis thaliana (Mouse-ear cress).
Locus_32390_Transcript_1/1_Confidence_1.000_Length_483	0.00214804172379029	127	2	tr=Uncharacterized protein; Solanum lycopersicum (Tomato) (Lycopersicon esculentum).
vs_72811	0.0259440050459059	42	2	sp=11-beta-hydroxysteroid dehydrogenase-like 4B; Arabidopsis thaliana (Mouse-ear cress).
Contig11329	0.0261426277434387	32	1	tr=FAR1-related protein; Medicago truncatula (Barrel medic) (Medicago tribuloides).
Contig7566	696000000	413	1	tr=Putative uncharacterized protein; Vitis vinifera (Grape).
Contig8484	0.00213578288406704	100	1	tr=Uncharacterized protein; Glycine max (Soybean) (Glycine hispida).
Contig8998	0.0038992008518654	77	1	tr=Uncharacterized protein; Glycine max (Soybean) (Glycine hispida).
Contig9227	0.00862803517816037	54	1	tr=Putative uncharacterized protein; Medicago truncatula (Barrel medic) (Medicago tribuloides).
Locus_13016_Transcript_1/1_Confidence_1.000_Length_578	0.0207411694774952	36	1	tr=Uncharacterized protein; Glycine max (Soybean) (Glycine hispida).
Locus_24195_Transcript_1/1_Confidence_1.000_Length_458	0.00862803517816037	54	1	sp=Myosin-15; Arabidopsis thaliana (Mouse-ear cress).
Locus_26162_Transcript_1/1_Confidence_1.000_Length_478	0.0159579026460944	41	1	tr=HAT family dimerization domain containing protein; Medicago truncatula (Barrel medic) (Medicago tribuloides).
Locus_26478_Transcript_1/1_Confidence_1.000_Length_1029	0.00147212181857243	117	1	sp=Peroxidase 47; Arabidopsis thaliana (Mouse-ear cress).
Locus_36384_Transcript_1/1_Confidence_1.000_Length_615	0.00256982708720881	92	1	tr=Uncharacterized protein; Glycine max (Soybean) (Glycine hispida).
Locus_37063_Transcript_1/1_Confidence_1.000_Length_553	0.0448062520204438	25	1	tr=Elongation factor 1-alpha; Medicago truncatula (Barrel medic) (Medicago tribuloides).
Locus_37441_Transcript_1/1_Confidence_1.000_Length_870	0.00101280484581927	137	1	tr=Putative uncharacterized protein; Medicago truncatula (Barrel medic) (Medicago tribuloides).
Locus_38828_Transcript_1/1_Confidence_1.000_Length_418	1700000000	730	1	sp=Putative defensin-like protein 258; Arabidopsis thaliana (Mouse-ear cress).
Locus_39338_Transcript_1/1_Confidence_1.000_Length_380	0.0207411694774952	36	1	sp=Mediator of RNA polymerase II transcription subunit 36a; Arabidopsis thaliana (Mouse-ear cress).
Locus_5855_Transcript_1/1_Confidence_1.000_Length_402	0.00862803517816037	54	1	tr=Putative uncharacterized protein; Vitis vinifera (Grape).
Locus_6908_Transcript_2/4_Confidence_0.200_Length_493	0.0043791115205532	73	1	sp=MLO-like protein 1; Arabidopsis thaliana (Mouse-ear cress).
Locus_7090_Transcript_4/5_Confidence_0.692_Length_716	1250000000	826	1	tr=Uncharacterized protein; Prunus persica (Peach) (Amygdalus persica).
Locus_9517_Transcript_1/1_Confidence_1.000_Length_342	0.012034190670901	47	1	tr=Putative uncharacterized protein; Medicago truncatula (Barrel medic) (Medicago tribuloides).
Locus_9602_Transcript_1/1_Confidence_1.000_Length_811	0.00322122888144316	84	1	tr=Lupus brain antigen; Medicago truncatula (Barrel medic) (Medicago tribuloides).
vs_234608	0.036109226682692	28	1	tr=Auxin-induced protein 5NG4; Medicago truncatula (Barrel medic) (Medicago tribuloides).
vs_36034	0.0448062520204438	25	1	tr=Uncharacterized protein; Glycine max (Soybean) (Glycine hispida).
contig01098	0.00626947292432087	45	0	tr=Flavoprotein wrbA; Medicago truncatula (Barrel medic) (Medicago tribuloides).
Contig10607	0.00100297275471011	99	0	sp=Early nodulin-12B; Pisum sativum (Garden pea).
Contig11117	0.0100109453589502	36	0	sp=Putative ribonuclease H protein At1g65750; Arabidopsis thaliana (Mouse-ear cress).
Contig11179	0.00545926820299216	48	0	Isoform 2 of Oxysterol-binding protein-related protein 2A OS=Arabidopsis thaliana GN=ORP2A
Contig11200	0.0127244493974698	32	0	tr=T32E20.12; Arabidopsis thaliana (Mouse-ear cress).
Contig11942	0.0262649813407177	23	0	sp=Protein RALF-like 25; Arabidopsis thaliana (Mouse-ear cress).
Contig15176	0.0461163398904319	17	0	sp=Legumin A; Pisum sativum (Garden pea).
Contig15319	0.000773701527806746	110	0	tr=LEA-18; Medicago truncatula (Barrel medic) (Medicago tribuloides).
Contig16360	0.00127371429224732	89	0	tr=Putative uncharacterized protein; Medicago truncatula (Barrel medic) (Medicago tribuloides).
Contig16448	0.0165901180041451	29	0	tr=Putative uncharacterized protein; Medicago truncatula (Barrel medic) (Medicago tribuloides).
Contig17373	8200000000	279	0	tr=Putative uncharacterized protein; Medicago truncatula (Barrel medic) (Medicago tribuloides).
Contig17726	0.000958675966333073	101	0	tr=Uncharacterized protein; Medicago truncatula (Barrel medic) (Medicago tribuloides).
Contig22033	0.0262649813407177	23	0	tr=Putative uncharacterized protein; Glycine max (Soybean) (Glycine hispida).
Contig2281	6400000000	308	0	sp=Phosphoenolpyruvate carboxylase 1; Flaveria trinervia (Clustered yellowtops) (Oedera trinervia).
Contig3026	50200000	2175	0	tr=Transcription factor NAI1; Medicago truncatula (Barrel medic) (Medicago tribuloides).
Contig402	1950000	3178	0	tr=Putative uncharacterized protein; subsp. trichocarpa).
Contig4501	0.0004933319060151	133	0	tr=Putative uncharacterized protein; Medicago truncatula (Barrel medic) (Medicago tribuloides).
Contig4749	0.00021608795719575	187	0	tr=Serine/threonine protein kinase; Medicago truncatula (Barrel medic) (Medicago tribuloides).
Contig532	341000000	1008	0	sp=Acyl-CoA-binding protein; Gossypium hirsutum (Upland cotton) (Gossypium mexicanum).
Contig7317	9160000000	266	0	sp=Putative cell wall protein; Arabidopsis thaliana (Mouse-ear cress).
Contig7953	0.000308919625423602	162	0	sp=Probable peptide/nitrate transporter At5g28470; Arabidopsis thaliana (Mouse-ear cress).
Locus_10263_Transcript_1/1_Confidence_1.000_Length_194	0.0144783556967091	30	0	tr=Predicted protein; Phaeodactylum tricornutum (strain CCAP 1055/1).
Locus_10301_Transcript_1/1_Confidence_1.000_Length_241	0.00165894359182621	80	0	tr=Uncharacterized protein; Zea mays (Maize).
Locus_10648_Transcript_1/1_Confidence_1.000_Length_157	0.0144783556967091	30	0	sp=Laccase-3; Oryza sativa subsp. japonica (Rice).
Locus_10821_Transcript_1/1_Confidence_1.000_Length_180	0.0312560920223461	21	0	tr=Uncharacterized protein; Oryza brachyantha.
Locus_10937_Transcript_1/1_Confidence_1.000_Length_146	0.0416014534675924	18	0	tr=Uncharacterized protein; Zea mays (Maize).
Locus_11253_Transcript_1/1_Confidence_1.000_Length_209	0.00725850425098875	42	0	tr=Uncharacterized protein; Emiliania huxleyi CCMP1516.
Locus_11292_Transcript_1/1_Confidence_1.000_Length_294	0.0135618090811604	31	0	tr=Putative propionyl-CoA carboxylase; Emiliania huxleyi CCMP1516.
Locus_11310_Transcript_1/1_Confidence_1.000_Length_212	0.0112540787204427	34	0	tr=Uncharacterized protein; Solanum tuberosum (Potato).
Locus_11483_Transcript_1/1_Confidence_1.000_Length_194	0.0262649813407177	23	0	sp=Nascent polypeptide-associated complex subunit alpha-like protein; Pinus taeda (Loblolly pine).
Locus_11519_Transcript_1/1_Confidence_1.000_Length_189	0.0416014534675924	18	0	tr=Uncharacterized protein; Zea mays (Maize).
Locus_11566_Transcript_1/1_Confidence_1.000_Length_262	0.0106070689210916	35	0	tr=Uncharacterized protein; Zea mays (Maize).
Locus_11694_Transcript_1/1_Confidence_1.000_Length_262	0.0119576963491287	33	0	tr=Putative uncharacterized protein Sb02g033800; Sorghum bicolor (Sorghum) (Sorghum vulgare).
Locus_1184_Transcript_1/1_Confidence_1.000_Length_218	0.000159805391645922	212	0	sp=Proteasome subunit beta type-3; Picea mariana (Black spruce) (Abies mariana).
Locus_1191_Transcript_1/1_Confidence_1.000_Length_334	416000000	367	0	sp=Proteasome subunit beta type-1; Oryza sativa subsp. japonica (Rice).
Locus_12137_Transcript_1/1_Confidence_1.000_Length_291	0.0376813165062231	19	0	tr=Predicted protein; Hordeum vulgare var. distichum (Two-rowed barley).
Locus_1227_Transcript_1/1_Confidence_1.000_Length_216	0.00598173619596478	46	0	tr=Predicted protein; Thalassiosira pseudonana (Marine diatom) (Cyclotella nana).
Locus_12320_Transcript_1/1_Confidence_1.000_Length_198	0.0135618090811604	31	0	tr=Uncharacterized protein; Brachypodium distachyon (Purple false brome) (Trachynia distachya).
Locus_12459_Transcript_1/1_Confidence_1.000_Length_282	0.0119576963491287	33	0	tr=Predicted protein; Phaeodactylum tricornutum (strain CCAP 1055/1).
Locus_1259_Transcript_1/1_Confidence_1.000_Length_127	0.00148752019647591	84	0	sp=26S protease regulatory subunit 7; Prunus persica (Peach) (Amygdalus persica).
Locus_12653_Transcript_1/1_Confidence_1.000_Length_196	0.0127244493974698	32	0	sp=Delta-aminolevulinic acid dehydratase, chloroplastic; Physcomitrella patens subsp. patens (Moss).
Locus_1266_Transcript_1/1_Confidence_1.000_Length_256	1850000000	510	0	sp=Elongation factor 1-delta 2; Arabidopsis thaliana (Mouse-ear cress).
Locus_12722_Transcript_1/1_Confidence_1.000_Length_247	0.0461163398904319	17	0	tr=Uncharacterized protein; Glycine max (Soybean) (Glycine hispida).
Locus_12730_Transcript_1/1_Confidence_1.000_Length_190	0.0191593094402327	27	0	tr=Stackhouse genomic scaffold, scaffold_4; Chondrus crispus (Carragheen moss) (Irish moss).
Locus_1284_Transcript_1/1_Confidence_1.000_Length_227	0.0106070689210916	35	0	tr=Putative uncharacterized protein; Picea sitchensis (Sitka spruce) (Pinus sitchensis).
Locus_13162_Transcript_1/1_Confidence_1.000_Length_261	0.00499851244055902	49	0	tr=Disease resistance protein RPP13; Aegilops tauschii (Tausch's goatgrass) (Aegilops squarrosa).
Locus_13243_Transcript_1/1_Confidence_1.000_Length_228	0.0106070689210916	35	0	tr=PREDICTED: similar to Zinc finger protein 271 (Zinc finger protein 7) (HZF7) (Zinc finger protein ZNFphex133) (Epstein-Barr virus-induced zinc finger protein) (ZNF-EB) (CT-ZFP48) (Zinc finger protein); Bathycoccus prasinos.
Locus_13298_Transcript_1/1_Confidence_1.000_Length_496	0.00375437966133266	56	0	tr=Transcription factor ILR3; Medicago truncatula (Barrel medic) (Medicago tribuloides).
Locus_13451_Transcript_1/1_Confidence_1.000_Length_208	0.0106070689210916	35	0	sp=tRNA-dihydrouridine(47) synthase [NAD(P)(+)]-like; Oryza sativa subsp. japonica (Rice).
Locus_13767_Transcript_1/1_Confidence_1.000_Length_336	0.0223215488558834	25	0	tr=Lectin receptor kinase, putative; Arabidopsis thaliana (Mouse-ear cress).
Locus_13812_Transcript_1/1_Confidence_1.000_Length_155	0.0178100622965543	28	0	sp=Protein DA1-related 4; Arabidopsis thaliana (Mouse-ear cress).
Locus_14015_Transcript_1/1_Confidence_1.000_Length_193	0.0312560920223461	21	0	tr=Putative uncharacterized protein; Medicago truncatula (Barrel medic) (Medicago tribuloides).
Locus_1406_Transcript_1/1_Confidence_1.000_Length_248	0.000317889487263088	160	0	sp=60S ribosomal protein L15-1; Arabidopsis thaliana (Mouse-ear cress).
Locus_141_Transcript_1/1_Confidence_1.000_Length_383	2220000000	474	0	sp=TRM112-like protein At1g78190; Arabidopsis thaliana (Mouse-ear cress).
Locus_14136_Transcript_1/1_Confidence_1.000_Length_202	0.0223215488558834	25	0	sp=Eukaryotic translation initiation factor 4G; Oryza sativa subsp. japonica (Rice).
Locus_14168_Transcript_1/1_Confidence_1.000_Length_195	0.0089518291740052	38	0	Isoform 2 of Putative casein kinase II subunit beta-4 OS=Arabidopsis thaliana GN=At2g44680
Locus_14361_Transcript_1/1_Confidence_1.000_Length_197	0.0112540787204427	34	0	sp=Mannosyl-oligosaccharide 1,2-alpha-mannosidase MNS2; Arabidopsis thaliana (Mouse-ear cress).
Locus_1439_Transcript_1/1_Confidence_1.000_Length_207	0.00280525966091157	64	0	sp=40S ribosomal protein S26-1; Arabidopsis thaliana (Mouse-ear cress).
Locus_14484_Transcript_1/1_Confidence_1.000_Length_157	0.00946067745543508	37	0	tr=Predicted protein; Micromonas pusilla (strain CCMP1545) (Picoplanktonic green alga).
Locus_14492_Transcript_1/2_Confidence_0.750_Length_511_split_0	0.0027110723891801	65	0	sp=60S ribosomal protein L5-2; Arabidopsis thaliana (Mouse-ear cress).
Locus_1469_Transcript_1/1_Confidence_1.000_Length_240	3050000000	417	0	sp=40S ribosomal protein S21; Cyanophora paradoxa.
Locus_14907_Transcript_1/1_Confidence_1.000_Length_240	0.00406093374317559	54	0	tr=Uncharacterized protein; Zea mays (Maize).
Locus_14965_Transcript_1/1_Confidence_1.000_Length_232	0.0135618090811604	31	0	tr=Uncharacterized protein; Glycine max (Soybean) (Glycine hispida).
Locus_1499_Transcript_1/1_Confidence_1.000_Length_285	0.000296116309310164	165	0	tr=Predicted protein; Physcomitrella patens subsp. patens (Moss).
Locus_15009_Transcript_1/1_Confidence_1.000_Length_142	0.0342589747145515	20	0	tr=Putative uncharacterized protein; Selaginella moellendorffii (Spikemoss).
Locus_1501_Transcript_1/1_Confidence_1.000_Length_169	0.00440370312456092	52	0	tr=Uncharacterized protein; pekinensis).
Locus_15060_Transcript_1/1_Confidence_1.000_Length_245	0.0223215488558834	25	0	tr=Putative uncharacterized protein; Ricinus communis (Castor bean).
Locus_1513_Transcript_1/1_Confidence_1.000_Length_139	0.00422745958954449	53	0	tr=Speckle-type POZ protein-like protein B; Aegilops tauschii (Tausch's goatgrass) (Aegilops squarrosa).
Locus_15170_Transcript_1/1_Confidence_1.000_Length_344	0.0027110723891801	65	0	tr=Putative uncharacterized protein; Medicago truncatula (Barrel medic) (Medicago tribuloides).
Locus_1521_Transcript_1/1_Confidence_1.000_Length_190	0.00323156746083245	60	0	sp=Calmodulin; Pythium splendens (Leaf rot fungus).
Locus_1529_Transcript_1/1_Confidence_1.000_Length_169	0.0191593094402327	27	0	sp=Protein mago nashi homolog; Arabidopsis thaliana (Mouse-ear cress).
Locus_1550_Transcript_1/1_Confidence_1.000_Length_265	0.00422745958954449	53	0	sp=Aldehyde dehydrogenase family 7 member A1; Malus domestica (Apple) (Pyrus malus).
Locus_15626_Transcript_1/1_Confidence_1.000_Length_991_split_0	0.00571214983637327	47	0	sp=Transport inhibitor response 1-like protein Os05g0150500; Oryza sativa subsp. japonica (Rice).
Locus_1565_Transcript_1/1_Confidence_1.000_Length_453	1690000000	529	0	sp=T-complex protein 1 subunit epsilon; Avena sativa (Oat).
Locus_15770_Transcript_1/1_Confidence_1.000_Length_237	0.0286088730972836	22	0	tr=Putative uncharacterized protein Sb06g017370; Sorghum bicolor (Sorghum) (Sorghum vulgare).
Locus_15867_Transcript_1/1_Confidence_1.000_Length_285	0.0191593094402327	27	0	tr=Putative uncharacterized protein; Selaginella moellendorffii (Spikemoss).
Locus_159_Transcript_1/1_Confidence_1.000_Length_269	200000000	1250	0	sp=Guanine nucleotide-binding protein subunit beta-like protein; Chlamydomonas reinhardtii (Chlamydomonas smithii).
Locus_1590_Transcript_1/1_Confidence_1.000_Length_215	0.000380194409712696	148	0	sp=Polyadenylate-binding protein 3; Arabidopsis thaliana (Mouse-ear cress).
Locus_15906_Transcript_1/1_Confidence_1.000_Length_249	0.00115441365017617	93	0	tr=Ribosomal protein L14; Cryptomonas paramecium. Plastid.
Locus_1606_Transcript_1/1_Confidence_1.000_Length_242	8130000000	280	0	tr=Similar to 3-oxo-5-alpha-steroid 4-dehydrogenase; Cyanidioschyzon merolae strain 10D.
Locus_16406_Transcript_1/1_Confidence_1.000_Length_195	0.0262649813407177	23	0	sp=Endoplasmin homolog; Catharanthus roseus (Madagascar periwinkle) (Vinca rosea).
Locus_1671_Transcript_1/1_Confidence_1.000_Length_274	18000000	3278	0	tr=Putative uncharacterized protein; (Phytophthora megasperma f. sp. glycines).
Locus_16848_Transcript_1/1_Confidence_1.000_Length_141	0.0416014534675924	18	0	tr=Putative uncharacterized protein AlNc14C207G8851; Albugo laibachii Nc14.
Locus_16852_Transcript_1/1_Confidence_1.000_Length_269	0.0165901180041451	29	0	sp=Elongation factor 1-alpha C; Porphyra purpurea (Red seaweed).
Locus_16953_Transcript_1/1_Confidence_1.000_Length_612	0.00804314500446777	40	0	tr=Xaa-Pro aminopeptidase; Medicago truncatula (Barrel medic) (Medicago tribuloides).
Locus_17014_Transcript_1/1_Confidence_1.000_Length_185	0.0191593094402327	27	0	sp=Casein kinase II subunit alpha; Zea mays (Maize).
Locus_17025_Transcript_1/1_Confidence_1.000_Length_201	0.0461163398904319	17	0	tr=Putative uncharacterized protein; Picea sitchensis (Sitka spruce) (Pinus sitchensis).
Locus_1717_Transcript_1/1_Confidence_1.000_Length_169	0.00725850425098875	42	0	tr=Singapore isolate B (sub-type 7) whole genome shotgun sequence assembly, scaffold_1; Blastocystis hominis.
Locus_173_Transcript_1/1_Confidence_1.000_Length_334	39700000	2390	0	sp=Ubiquitin-40S ribosomal protein S27a; Solanum tuberosum (Potato).
Locus_17463_Transcript_1/1_Confidence_1.000_Length_293	0.0461163398904319	17	0	tr=Putative uncharacterized protein AlNc14C74G5030; Albugo laibachii Nc14.
Locus_17553_Transcript_1/1_Confidence_1.000_Length_259	0.0342589747145515	20	0	sp=Secretory carrier-associated membrane protein 1; Oryza sativa subsp. japonica (Rice).
Locus_17737_Transcript_1/1_Confidence_1.000_Length_548	0.00598173619596478	46	0	sp=Peroxidase 46; Arabidopsis thaliana (Mouse-ear cress).
Locus_17899_Transcript_1/1_Confidence_1.000_Length_142	0.0342589747145515	20	0	sp=Luminal-binding protein; Spinacia oleracea (Spinach).
Locus_17927_Transcript_1/1_Confidence_1.000_Length_434	3770000000	382	0	tr=Putative uncharacterized protein; Medicago truncatula (Barrel medic) (Medicago tribuloides).
Locus_18319_Transcript_1/1_Confidence_1.000_Length_441	0.0100109453589502	36	0	Isoform 2 of Transcription factor bHLH112 OS=Arabidopsis thaliana GN=BHLH112
Locus_18403_Transcript_1/1_Confidence_1.000_Length_234	0.0461163398904319	17	0	sp=FACT complex subunit SSRP1; Arabidopsis thaliana (Mouse-ear cress).
Locus_18493_Transcript_1/1_Confidence_1.000_Length_376	0.0223215488558834	25	0	tr=Putative uncharacterized protein; Vitis vinifera (Grape).
Locus_1856_Transcript_1/1_Confidence_1.000_Length_232	0.0165901180041451	29	0	tr=Uncharacterized protein; Zea mays (Maize).
Locus_1895_Transcript_1/1_Confidence_1.000_Length_216	0.00216087154206258	71	0	tr=Uncharacterized protein; Zea mays (Maize).
Locus_20055_Transcript_1/2_Confidence_0.667_Length_900	0.000380194409712696	148	0	tr=Cc-nbs-lrr resistance protein; Medicago truncatula (Barrel medic) (Medicago tribuloides).
Locus_20349_Transcript_1/2_Confidence_0.667_Length_267	0.0416014534675924	18	0	tr=RNA-directed DNA polymerase , putative; Medicago truncatula (Barrel medic) (Medicago tribuloides).
Locus_205_Transcript_1/1_Confidence_1.000_Length_240	5300000000	333	0	tr=Singapore isolate B (sub-type 7) whole genome shotgun sequence assembly, scaffold_8; Blastocystis hominis.
Locus_2086_Transcript_1/1_Confidence_1.000_Length_188	0.00030456719879492	163	0	tr=Predicted protein; Hordeum vulgare var. distichum (Two-rowed barley).
Locus_20940_Transcript_1/1_Confidence_1.000_Length_146	0.0376813165062231	19	0	tr=Putative uncharacterized protein; Phytophthora infestans (strain T30-4) (Potato late blight fungus).
Locus_21248_Transcript_1/1_Confidence_1.000_Length_214	0.0416014534675924	18	0	sp=Zinc finger CCCH domain-containing protein 43; Oryza sativa subsp. japonica (Rice).
Locus_2132_Transcript_1/1_Confidence_1.000_Length_178	0.00137481662232678	87	0	tr=Hydroxyacyl dehydrogenase, putative; Ricinus communis (Castor bean).
Locus_21456_Transcript_1/1_Confidence_1.000_Length_230	0.0119576963491287	33	0	sp=Enolase 1; Zea mays (Maize).
Locus_2174_Transcript_1/1_Confidence_1.000_Length_177	0.00148752019647591	84	0	sp=Transaldolase; Phaeodactylum tricornutum (strain CCAP 1055/1).
Locus_22227_Transcript_1/1_Confidence_1.000_Length_438	0.00069960977222065	115	0	tr=Putative uncharacterized protein; Medicago truncatula (Barrel medic) (Medicago tribuloides).
Locus_2231_Transcript_1/1_Confidence_1.000_Length_163	0.0223215488558834	25	0	sp=Pre-mRNA-splicing factor SLU7-B; Arabidopsis thaliana (Mouse-ear cress).
Locus_22340_Transcript_1/1_Confidence_1.000_Length_232	0.0461163398904319	17	0	tr=Putative uncharacterized protein; Oryza sativa subsp. indica (Rice).
Locus_2304_Transcript_1/1_Confidence_1.000_Length_218	0.000728001493264114	113	0	tr=Ssu72-like protein; Coccomyxa subellipsoidea C-169.
Locus_23490_Transcript_1/1_Confidence_1.000_Length_704	0.00144856045074631	85	0	tr=Ubiquitin carboxyl-terminal hydrolase family protein; Medicago truncatula (Barrel medic) (Medicago tribuloides).
Locus_23629_Transcript_1/1_Confidence_1.000_Length_321	0.0312560920223461	21	0	sp=Laccase-10; Oryza sativa subsp. japonica (Rice).
Locus_2372_Transcript_1/1_Confidence_1.000_Length_200	0.0206560152881381	26	0	sp=Putative B3 domain-containing protein At3g24850; Arabidopsis thaliana (Mouse-ear cress).
Locus_2378_Transcript_1/1_Confidence_1.000_Length_217	0.000958675966333073	101	0	tr=Uncharacterized protein; Zea mays (Maize).
Locus_24631_Transcript_1/1_Confidence_1.000_Length_221	0.00848047775607456	39	0	tr=Uncharacterized protein; Glycine max (Soybean) (Glycine hispida).
Locus_24638_Transcript_1/1_Confidence_1.000_Length_203	0.0262649813407177	23	0	tr=Dolichol-phosphate mannosyltransferase, family GT2; Ectocarpus siliculosus (Brown alga).
Locus_2469_Transcript_1/1_Confidence_1.000_Length_444	0.000238975199151755	180	0	sp=SKP1-like protein 11; Arabidopsis thaliana (Mouse-ear cress).
Locus_2515_Transcript_1/1_Confidence_1.000_Length_188	0.00130622321584527	88	0	sp=40S ribosomal protein S15a-4; Arabidopsis thaliana (Mouse-ear cress).
Locus_2548_Transcript_1/1_Confidence_1.000_Length_286	0.000380194409712696	148	0	tr=Peptidylprolyl isomerase; Galdieria sulphuraria (Red alga).
Locus_2553_Transcript_1/1_Confidence_1.000_Length_171	0.000245224659897115	178	0	sp=Nascent polypeptide-associated complex subunit alpha-like protein 5; Arabidopsis thaliana (Mouse-ear cress).
Locus_25595_Transcript_1/1_Confidence_1.000_Length_282	0.0416014534675924	18	0	tr=RNA-binding protein; Medicago truncatula (Barrel medic) (Medicago tribuloides).
Locus_260_Transcript_1/1_Confidence_1.000_Length_195	0.000118566824147341	240	0	sp=Proteasome subunit beta type; Galdieria sulphuraria (Red alga).
Locus_2639_Transcript_1/1_Confidence_1.000_Length_327	0.00127371429224732	89	0	tr=Uncharacterized protein; Pythium ultimum.
Locus_26400_Transcript_1/1_Confidence_1.000_Length_577	0.0027110723891801	65	0	tr=Putative retrovirus-like polyprotein; Phaseolus vulgaris (Kidney bean) (French bean).
Locus_26481_Transcript_1/1_Confidence_1.000_Length_575	0.00545926820299216	48	0	tr=DNA ligase; Medicago truncatula (Barrel medic) (Medicago tribuloides).
Locus_2656_Transcript_1/1_Confidence_1.000_Length_204	0.00725850425098875	42	0	sp=2-Cys peroxiredoxin BAS1, chloroplastic; Spinacia oleracea (Spinach).
Locus_2662_Transcript_1/1_Confidence_1.000_Length_171	0.00440370312456092	52	0	tr=Uncharacterized protein; Pythium ultimum.
Locus_26642_Transcript_1/1_Confidence_1.000_Length_363	0.00804314500446777	40	0	sp=Auxin-induced protein X15; Glycine max (Soybean) (Glycine hispida).
Locus_2687_Transcript_1/1_Confidence_1.000_Length_241	0.0100109453589502	36	0	sp=Proteasome subunit alpha type-4-1; Oryza sativa subsp. japonica (Rice).
Locus_27121_Transcript_1/1_Confidence_1.000_Length_618	0.00280525966091157	64	0	tr=Disease resistance-like protein; Medicago truncatula (Barrel medic) (Medicago tribuloides).
Locus_2725_Transcript_1/1_Confidence_1.000_Length_156	0.0312560920223461	21	0	sp=60S ribosomal protein L44; Chlamydomonas reinhardtii (Chlamydomonas smithii).
Locus_2743_Transcript_1/1_Confidence_1.000_Length_245	0.000255035826334004	175	0	tr=Putative uncharacterized protein; Picea sitchensis (Sitka spruce) (Pinus sitchensis).
Locus_27590_Transcript_1/1_Confidence_1.000_Length_273	0.0286088730972836	22	0	tr=Putative uncharacterized protein; Ricinus communis (Castor bean).
Locus_27687_Transcript_1/1_Confidence_1.000_Length_675	0.0030078680219268	62	0	sp=SWI/SNF complex subunit SWI3B; Arabidopsis thaliana (Mouse-ear cress).
Locus_2776_Transcript_1/1_Confidence_1.000_Length_225	0.0342589747145515	20	0	tr=Uncharacterized protein; Pythium ultimum.
Locus_28045_Transcript_1/1_Confidence_1.000_Length_728	0.000528890022854598	129	0	Isoform 3 of Probable leucine-rich repeat receptor-like protein kinase At1g35710 OS=Arabidopsis thaliana GN=At1g35710
Locus_28082_Transcript_1/1_Confidence_1.000_Length_539	0.00571214983637327	47	0	sp=RING-H2 finger protein ATL13; Arabidopsis thaliana (Mouse-ear cress).
Locus_282_Transcript_1/1_Confidence_1.000_Length_335	0.000248435415879802	177	0	sp=60S ribosomal protein L31; Cyanophora paradoxa.
Locus_28320_Transcript_1/1_Confidence_1.000_Length_331	0.0312560920223461	21	0	tr=Putative uncharacterized protein; Medicago truncatula (Barrel medic) (Medicago tribuloides).
Locus_28343_Transcript_1/1_Confidence_1.000_Length_414	0.0286088730972836	22	0	tr=Putative uncharacterized protein; Medicago truncatula (Barrel medic) (Medicago tribuloides).
Locus_2836_Transcript_1/1_Confidence_1.000_Length_275	0.000151393994685487	217	0	tr=Uncharacterized protein; Musa acuminata subsp. malaccensis (Wild banana) (Musa malaccensis).
Locus_2840_Transcript_1/1_Confidence_1.000_Length_201	0.0286088730972836	22	0	sp=30S ribosomal protein S18, chloroplastic; Guillardia theta (Cryptomonas phi). Plastid; Chloroplast.
Locus_2869_Transcript_1/1_Confidence_1.000_Length_272	0.0461163398904319	17	0	sp=ADP,ATP carrier protein; Parachlorella kessleri (Green alga) (Chlorella kessleri).
Locus_2883_Transcript_1/1_Confidence_1.000_Length_204	0.00262125322280429	66	0	tr=Uncharacterized protein; Emiliania huxleyi CCMP1516.
Locus_2911_Transcript_1/1_Confidence_1.000_Length_265	0.0144783556967091	30	0	tr=30S ribosomal protein S9; Emiliania huxleyi CCMP1516.
Locus_29245_Transcript_1/1_Confidence_1.000_Length_378	0.0376813165062231	19	0	tr=MYB-related transcription factor-like protein; Medicago truncatula (Barrel medic) (Medicago tribuloides).
Locus_29395_Transcript_1/1_Confidence_1.000_Length_390	0.0178100622965543	28	0	tr=Uncharacterized protein; Medicago truncatula (Barrel medic) (Medicago tribuloides).
Locus_29456_Transcript_1/1_Confidence_1.000_Length_557	0.000897211426845862	104	0	tr=Putative uncharacterized protein; Medicago truncatula (Barrel medic) (Medicago tribuloides).
Locus_2966_Transcript_1/1_Confidence_1.000_Length_185	0.00280525966091157	64	0	sp=NADH dehydrogenase [ubiquinone] iron-sulfur protein 3; Marchantia polymorpha (Liverwort) (Marchantia aquatica). Mitochondrion.
Locus_29712_Transcript_1/1_Confidence_1.000_Length_578	0.00375437966133266	56	0	tr=Putative uncharacterized protein; Medicago truncatula (Barrel medic) (Medicago tribuloides).
Locus_304_Transcript_1/1_Confidence_1.000_Length_213	0.000758032795227373	111	0	tr=Uncharacterized protein; Zea mays (Maize).
Locus_30582_Transcript_1/1_Confidence_1.000_Length_497	0.0119576963491287	33	0	tr=Putative uncharacterized protein; Vitis vinifera (Grape).
Locus_306_Transcript_1/1_Confidence_1.000_Length_274	0.000368687326050089	150	0	tr=Putative uncharacterized protein; Vitis vinifera (Grape).
Locus_30600_Transcript_1/1_Confidence_1.000_Length_417	0.0112540787204427	34	0	sp=Probable E3 ubiquitin-protein ligase ARI1; Arabidopsis thaliana (Mouse-ear cress).
Locus_3063_Transcript_1/1_Confidence_1.000_Length_261	0.00725850425098875	42	0	tr=Uncharacterized protein; Emiliania huxleyi CCMP1516.
Locus_30895_Transcript_1/1_Confidence_1.000_Length_859	9660000000	261	0	sp=Thaumatin-like protein; Actinidia deliciosa (Kiwi).
Locus_31079_Transcript_1/1_Confidence_1.000_Length_341	0.0106070689210916	35	0	Isoform 4 of Actin-related protein 8 OS=Arabidopsis thaliana GN=ARP8
Locus_31108_Transcript_1/2_Confidence_0.667_Length_573	0.00222929099572151	70	0	Isoform 3 of Probable protein phosphatase 2C 18 OS=Arabidopsis thaliana GN=At1g79630
Locus_31190_Transcript_1/1_Confidence_1.000_Length_371	0.0461163398904319	17	0	sp=60S ribosomal protein L5-1; Arabidopsis thaliana (Mouse-ear cress).
Locus_31328_Transcript_1/1_Confidence_1.000_Length_498	0.00804314500446777	40	0	tr=MADS-box transcription factor TM6; Pisum sativum (Garden pea).
Locus_31555_Transcript_1/1_Confidence_1.000_Length_513	0.0127244493974698	32	0	tr=Putative uncharacterized protein; Medicago truncatula (Barrel medic) (Medicago tribuloides).
Locus_32556_Transcript_1/1_Confidence_1.000_Length_435	0.0286088730972836	22	0	sp=Cytochrome P450 82C2; Arabidopsis thaliana (Mouse-ear cress).
Locus_33606_Transcript_1/1_Confidence_1.000_Length_373	0.0178100622965543	28	0	sp=Aluminum-activated malate transporter 8; Arabidopsis thaliana (Mouse-ear cress).
Locus_33837_Transcript_1/1_Confidence_1.000_Length_367	0.0342589747145515	20	0	tr=F-box family protein; Medicago truncatula (Barrel medic) (Medicago tribuloides).
Locus_3387_Transcript_1/1_Confidence_1.000_Length_216	0.0165901180041451	29	0	tr=3,2-trans-enoyl-CoA isomerase, mitochondrial; Phytophthora infestans (strain T30-4) (Potato late blight fungus).
Locus_3423_Transcript_1/1_Confidence_1.000_Length_119	0.0144783556967091	30	0	sp=40S ribosomal protein S20; Oryza sativa subsp. japonica (Rice).
Locus_3439_Transcript_1/1_Confidence_1.000_Length_139	0.0461163398904319	17	0	tr=DUF101-domain-containing protein; Coccomyxa subellipsoidea C-169.
Locus_34979_Transcript_1/1_Confidence_1.000_Length_775	0.00440370312456092	52	0	tr=Uncharacterized protein; Glycine max (Soybean) (Glycine hispida).
Locus_3616_Transcript_1/1_Confidence_1.000_Length_198	0.00571214983637327	47	0	Isoform 2 of Short-chain dehydrogenase/reductase 2b OS=Arabidopsis thaliana GN=SDR2b
Locus_3682_Transcript_1/1_Confidence_1.000_Length_242	0.0001119366988707	245	0	tr=Putative uncharacterized protein Sb07g025840; Sorghum bicolor (Sorghum) (Sorghum vulgare).
Locus_36879_Transcript_1/1_Confidence_1.000_Length_386	0.0416014534675924	18	0	sp=Protease inhibitor HPI; Hevea brasiliensis (Para rubber tree) (Siphonia brasiliensis).
Locus_3724_Transcript_1/1_Confidence_1.000_Length_189	0.0019147171935629	75	0	tr=Uncharacterized protein; Zea mays (Maize).
Locus_37627_Transcript_1/1_Confidence_1.000_Length_215	0.0416014534675924	18	0	tr=Serine carboxypeptidase-like protein; Medicago truncatula (Barrel medic) (Medicago tribuloides).
Locus_38011_Transcript_1/1_Confidence_1.000_Length_432	0.00203258771192952	73	0	sp=Myosin-4; Arabidopsis thaliana (Mouse-ear cress).
Locus_3807_Transcript_1/1_Confidence_1.000_Length_226	0.0206560152881381	26	0	tr=Predicted protein; Hordeum vulgare var. distichum (Two-rowed barley).
Locus_381_Transcript_1/1_Confidence_1.000_Length_159	0.000519672320189506	130	0	sp=Succinate dehydrogenase [ubiquinone] iron-sulfur subunit; Cyanidium caldarium. Mitochondrion.
Locus_38979_Transcript_1/1_Confidence_1.000_Length_550	0.0106070689210916	35	0	tr=Putative uncharacterized protein; Medicago truncatula (Barrel medic) (Medicago tribuloides).
Locus_3921_Transcript_1/1_Confidence_1.000_Length_191	0.000823520831473652	107	0	sp=Pentatricopeptide repeat-containing protein At1g62680, mitochondrial; Arabidopsis thaliana (Mouse-ear cress).
Locus_3942_Transcript_1/1_Confidence_1.000_Length_337	0.0191593094402327	27	0	tr=Uncharacterized protein; Galdieria sulphuraria (Red alga).
Locus_3944_Transcript_1/1_Confidence_1.000_Length_228	0.00571214983637327	47	0	sp=H(+)/hexose cotransporter 1; Parachlorella kessleri (Green alga) (Chlorella kessleri).
Locus_39627_Transcript_1/1_Confidence_1.000_Length_334	0.0376813165062231	19	0	tr=Uncharacterized protein; Glycine max (Soybean) (Glycine hispida).
Locus_3966_Transcript_1/1_Confidence_1.000_Length_213	0.00375437966133266	56	0	tr=Long-chain specific acyl-CoA dehydrogenase; Emiliania huxleyi CCMP1516.
Locus_40086_Transcript_1/1_Confidence_1.000_Length_393	0.0461163398904319	17	0	tr=PHD finger protein 21A; Medicago truncatula (Barrel medic) (Medicago tribuloides).
Locus_40206_Transcript_1/1_Confidence_1.000_Length_571	0.00262125322280429	66	0	tr=Nbs-lrr resistance protein; Medicago truncatula (Barrel medic) (Medicago tribuloides).
Locus_4057_Transcript_1/1_Confidence_1.000_Length_197	0.000568142261458242	126	0	sp=NADH dehydrogenase [ubiquinone] iron-sulfur protein 2; Nephroselmis olivacea (Green alga). Mitochondrion.
Locus_40892_Transcript_1/1_Confidence_1.000_Length_392	0.0312560920223461	21	0	tr=Uncharacterized protein; Medicago truncatula (Barrel medic) (Medicago tribuloides).
Locus_40960_Transcript_1/1_Confidence_1.000_Length_566	0.00185934975941611	76	0	tr=Putative uncharacterized protein; Medicago truncatula (Barrel medic) (Medicago tribuloides).
Locus_4112_Transcript_1/1_Confidence_1.000_Length_183	0.0416014534675924	18	0	tr=Uncharacterized protein; Hordeum vulgare var. distichum (Two-rowed barley).
Locus_4141_Transcript_1/1_Confidence_1.000_Length_194	0.0135618090811604	31	0	tr=Predicted protein; Physcomitrella patens subsp. patens (Moss).
Locus_419_Transcript_1/1_Confidence_1.000_Length_118	0.0461163398904319	17	0	tr=Predicted protein; Micromonas sp. (strain RCC299 / NOUM17) (Picoplanktonic green alga).
Locus_4190_Transcript_1/1_Confidence_1.000_Length_271	0.000336955658444196	156	0	sp=Inositol oxygenase 5; Arabidopsis thaliana (Mouse-ear cress).
Locus_42496_Transcript_1/1_Confidence_1.000_Length_383	0.0165901180041451	29	0	tr=Predicted protein; subsp. trichocarpa).
Locus_431_Transcript_1/1_Confidence_1.000_Length_218	0.0312560920223461	21	0	tr=Uncharacterized protein; pekinensis).
Locus_4332_Transcript_1/1_Confidence_1.000_Length_165	0.0135618090811604	31	0	tr=Putative uncharacterized protein; Volvox carteri (Green alga).
Locus_4373_Transcript_1/1_Confidence_1.000_Length_241	0.00725850425098875	42	0	sp=GTP-binding protein YPTC4; Chlamydomonas reinhardtii (Chlamydomonas smithii).
Locus_44238_Transcript_1/1_Confidence_1.000_Length_404	0.0191593094402327	27	0	sp=U1 small nuclear ribonucleoprotein C-2; Sorghum bicolor (Sorghum) (Sorghum vulgare).
Locus_44971_Transcript_1/1_Confidence_1.000_Length_277	0.0376813165062231	19	0	sp=Ubiquitin-40S ribosomal protein S27a-1; Arabidopsis thaliana (Mouse-ear cress).
Locus_4682_Transcript_1/1_Confidence_1.000_Length_191	0.00571214983637327	47	0	tr=Putative uncharacterized protein; Chlorella variabilis (Green alga).
Locus_4706_Transcript_1/1_Confidence_1.000_Length_238	0.00571214983637327	47	0	tr=Uncharacterized protein; Zea mays (Maize).
Locus_4727_Transcript_1/1_Confidence_1.000_Length_158	0.000659851131638659	118	0	tr=Ribosomal protein L34 putative; Albugo laibachii Nc14.
Locus_4732_Transcript_1/1_Confidence_1.000_Length_251	0.00180619796546081	77	0	tr=Uncharacterized protein; Pythium ultimum.
Locus_4843_Transcript_1/1_Confidence_1.000_Length_281	0.00422745958954449	53	0	sp=Lissencephaly-1 homolog; Phaeodactylum tricornutum (strain CCAP 1055/1).
Locus_49345_Transcript_1/1_Confidence_1.000_Length_325	0.0461163398904319	17	0	sp=Agamous-like MADS-box protein AGL80; Arabidopsis thaliana (Mouse-ear cress).
Locus_497_Transcript_1/1_Confidence_1.000_Length_159	0.000133579350456308	228	0	sp=Probable small nuclear ribonucleoprotein G; Medicago sativa (Alfalfa).
Locus_500_Transcript_1/1_Confidence_1.000_Length_221	0.00018285764885874	201	0	sp=Thioredoxin O, mitochondrial; Oryza sativa subsp. japonica (Rice).
Locus_5034_Transcript_1/1_Confidence_1.000_Length_212	0.0112540787204427	34	0	sp=Proteasome subunit beta type; Coccomyxa subellipsoidea C-169.
Locus_506_Transcript_1/1_Confidence_1.000_Length_346	0.0106070689210916	35	0	tr=Uncharacterized protein; Musa acuminata subsp. malaccensis (Wild banana) (Musa malaccensis).
Locus_5073_Transcript_1/1_Confidence_1.000_Length_421	0.00127371429224732	89	0	tr=Uncharacterized protein; Pythium ultimum.
Locus_5092_Transcript_1/1_Confidence_1.000_Length_248	0.000897211426845862	104	0	tr=Uncharacterized protein; Musa acuminata subsp. malaccensis (Wild banana) (Musa malaccensis).
Locus_510_Transcript_1/1_Confidence_1.000_Length_286	0.000184984507196905	200	0	sp=40S ribosomal protein S17-4; Arabidopsis thaliana (Mouse-ear cress).
Locus_5102_Transcript_1/1_Confidence_1.000_Length_204	0.00571214983637327	47	0	sp=40S ribosomal protein S27; Hordeum vulgare (Barley).
Locus_51210_Transcript_1/1_Confidence_1.000_Length_322	0.0312560920223461	21	0	sp=Oryzain beta chain; Oryza sativa subsp. japonica (Rice).
Locus_5125_Transcript_1/1_Confidence_1.000_Length_149	0.00804314500446777	40	0	sp=Ras-like GTP-binding protein YPT1; Phytophthora infestans (Potato late blight fungus).
Locus_5152_Transcript_1/1_Confidence_1.000_Length_185	0.0089518291740052	38	0	tr=Uncharacterized protein; Zea mays (Maize).
Locus_5159_Transcript_1/1_Confidence_1.000_Length_227	0.00361316048273954	57	0	Isoform 2 of Lon protease homolog, mitochondrial OS=Oryza sativa subsp. japonica GN=Os07g0689300
Locus_5182_Transcript_1/1_Confidence_1.000_Length_173	0.00725850425098875	42	0	sp=60S ribosomal protein L35-4; Arabidopsis thaliana (Mouse-ear cress).
Locus_5236_Transcript_1/1_Confidence_1.000_Length_212	0.00175514911457289	78	0	sp=60S ribosomal protein L24-2; Arabidopsis thaliana (Mouse-ear cress).
Locus_5246_Transcript_1/1_Confidence_1.000_Length_265	0.00335221666767709	59	0	tr=Expressed protein; Arabidopsis lyrata subsp. lyrata (Lyre-leaved rock-cress).
Locus_5363_Transcript_1/1_Confidence_1.000_Length_224	0.0135618090811604	31	0	tr=Predicted protein; Hordeum vulgare var. distichum (Two-rowed barley).
Locus_5664_Transcript_1/1_Confidence_1.000_Length_490	0.00209535596284088	72	0	tr=Putative uncharacterized protein; Medicago truncatula (Barrel medic) (Medicago tribuloides).
Locus_5687_Transcript_1/1_Confidence_1.000_Length_213	0.0106070689210916	35	0	tr=Stromal cell-derived factor 2; Nannochloropsis gaditana CCMP526.
Locus_572_Transcript_1/1_Confidence_1.000_Length_205	0.00361316048273954	57	0	tr=Uncharacterized protein; Emiliania huxleyi CCMP1516.
Locus_590_Transcript_1/1_Confidence_1.000_Length_241	0.00690597961014133	43	0	tr=Uncharacterized protein; Zea mays (Maize).
Locus_603_Transcript_1/1_Confidence_1.000_Length_449	2100000000	484	0	sp=40S ribosomal protein S24-1; Arabidopsis thaliana (Mouse-ear cress).
Locus_6085_Transcript_1/1_Confidence_1.000_Length_314	0.0027110723891801	65	0	sp=1-Cys peroxiredoxin A; Oryza sativa subsp. japonica (Rice).
Locus_6141_Transcript_1/1_Confidence_1.000_Length_218	0.00478837879331812	50	0	sp=Probable 6-phosphogluconolactonase 2; Oryza sativa subsp. japonica (Rice).
Locus_6161_Transcript_1/1_Confidence_1.000_Length_182	0.0342589747145515	20	0	sp=Putative pectinesterase/pectinesterase inhibitor 24; Arabidopsis thaliana (Mouse-ear cress).
Locus_6268_Transcript_1/1_Confidence_1.000_Length_376	0.0206560152881381	26	0	tr=Uncharacterized protein; Glycine max (Soybean) (Glycine hispida).
Locus_632_Transcript_1/1_Confidence_1.000_Length_229	0.000284043737815893	167	0	sp=26S protease regulatory subunit 6B homolog; Solanum tuberosum (Potato).
Locus_6412_Transcript_1/1_Confidence_1.000_Length_217	0.00763673896381943	41	0	tr=Predicted protein; Phaeodactylum tricornutum (strain CCAP 1055/1).
Locus_6608_Transcript_1/1_Confidence_1.000_Length_163	0.0191593094402327	27	0	tr=Uncharacterized protein; Guillardia theta CCMP2712.
Locus_6641_Transcript_1/1_Confidence_1.000_Length_194	0.00422745958954449	53	0	sp=CLAVATA3/ESR (CLE)-related protein 18; Arabidopsis thaliana (Mouse-ear cress).
Locus_6651_Transcript_1/1_Confidence_1.000_Length_166	0.00626947292432087	45	0	sp=Eukaryotic translation initiation factor 5; Zea mays (Maize).
Locus_6893_Transcript_1/1_Confidence_1.000_Length_159	0.00375437966133266	56	0	sp=Proteasome subunit alpha type-2-B; Arabidopsis thaliana (Mouse-ear cress).
Locus_6987_Transcript_1/1_Confidence_1.000_Length_328	0.00091707036667199	103	0	tr=Pterin-4-alpha-carbinolamine dehydratase, putative; Ricinus communis (Castor bean).
Locus_7097_Transcript_1/1_Confidence_1.000_Length_227	0.0119576963491287	33	0	sp=Superoxide dismutase; Phytophthora infestans (strain T30-4) (Potato late blight fungus).
Locus_7104_Transcript_1/1_Confidence_1.000_Length_175	0.0165901180041451	29	0	sp=DNA-directed RNA polymerase 1, mitochondrial; Arabidopsis thaliana (Mouse-ear cress).
Locus_7112_Transcript_1/1_Confidence_1.000_Length_294	0.00141101434856836	86	0	tr=Uncharacterized protein; Emiliania huxleyi CCMP1516.
Locus_7160_Transcript_1/1_Confidence_1.000_Length_192	0.0342589747145515	20	0	tr=Predicted protein; Chlamydomonas reinhardtii (Chlamydomonas smithii).
Locus_726_Transcript_1/1_Confidence_1.000_Length_373	1400000000	571	0	tr=Uncharacterized protein; Pythium ultimum.
Locus_7567_Transcript_1/1_Confidence_1.000_Length_165	0.00545926820299216	48	0	tr=Uncharacterized protein; Guillardia theta CCMP2712.
Locus_7587_Transcript_1/1_Confidence_1.000_Length_268	0.00422745958954449	53	0	sp=Protein disulfide isomerase-like 1-1; Arabidopsis thaliana (Mouse-ear cress).
Locus_772_Transcript_1/1_Confidence_1.000_Length_158	0.0144783556967091	30	0	tr=Predicted protein; Micromonas pusilla (strain CCMP1545) (Picoplanktonic green alga).
Locus_7804_Transcript_1/1_Confidence_1.000_Length_174	0.0206560152881381	26	0	sp=Kinesin-1-like protein PSS1; Oryza sativa subsp. japonica (Rice).
Locus_7808_Transcript_1/1_Confidence_1.000_Length_175	0.0262649813407177	23	0	tr=Uncharacterized protein; Guillardia theta CCMP2712.
Locus_7863_Transcript_1/1_Confidence_1.000_Length_221	0.00185934975941611	76	0	tr=Uncharacterized protein; Pythium ultimum.
Locus_7905_Transcript_1/1_Confidence_1.000_Length_191	0.0127244493974698	32	0	tr=Predicted protein; Ostreococcus lucimarinus (strain CCE9901).
Locus_7947_Transcript_1/1_Confidence_1.000_Length_245	0.00946067745543508	37	0	sp=Heat shock 70 kDa protein; Achlya klebsiana.
Locus_7963_Transcript_1/1_Confidence_1.000_Length_143	0.00347926659552439	58	0	tr=TIR-NBS-LRR resistance-like protein RGC151; Helianthus annuus (Common sunflower).
Locus_7985_Transcript_1/1_Confidence_1.000_Length_254	0.000980474242587407	100	0	tr=Uncharacterized protein; Setaria italica (Foxtail millet) (Panicum italicum).
Locus_80_Transcript_1/1_Confidence_1.000_Length_173	0.0178100622965543	28	0	sp=ATP synthase subunit 9, mitochondrial; Chondrus crispus (Carragheen moss) (Irish moss). Mitochondrion.
Locus_8024_Transcript_1/1_Confidence_1.000_Length_228	0.0191593094402327	27	0	tr=Uncharacterized protein; (Peronospora arabidopsidis).
Locus_817_Transcript_1/1_Confidence_1.000_Length_219	0.00804314500446777	40	0	sp=Putative E3 ubiquitin-protein ligase XBAT34; Arabidopsis thaliana (Mouse-ear cress).
Locus_8171_Transcript_1/1_Confidence_1.000_Length_204	0.00347926659552439	58	0	sp=Zinc finger CCCH domain-containing protein 56; Arabidopsis thaliana (Mouse-ear cress).
Locus_843_Transcript_1/1_Confidence_1.000_Length_347	0.00074280471898045	112	0	sp=Peroxidase 37; Arabidopsis thaliana (Mouse-ear cress).
Locus_8464_Transcript_1/1_Confidence_1.000_Length_179	0.0165901180041451	29	0	sp=DNA excision repair protein ERCC-1; Arabidopsis thaliana (Mouse-ear cress).
Locus_8470_Transcript_1/1_Confidence_1.000_Length_162	0.0342589747145515	20	0	sp=Probable mediator of RNA polymerase II transcription subunit 26b; Arabidopsis thaliana (Mouse-ear cress).
Locus_8471_Transcript_1/1_Confidence_1.000_Length_192	0.0127244493974698	32	0	sp=Eukaryotic translation initiation factor 3 subunit A; Arabidopsis thaliana (Mouse-ear cress).
Locus_8506_Transcript_1/1_Confidence_1.000_Length_194	0.0191593094402327	27	0	sp=Calmodulin; Euglena gracilis.
Locus_8584_Transcript_1/1_Confidence_1.000_Length_182	0.00175514911457289	78	0	tr=Uncharacterized protein; Medicago truncatula (Barrel medic) (Medicago tribuloides).
Locus_8640_Transcript_1/1_Confidence_1.000_Length_160	0.0461163398904319	17	0	sp=Heat shock protein 81-2; Oryza sativa subsp. japonica (Rice).
Locus_8701_Transcript_1/1_Confidence_1.000_Length_180	0.00347926659552439	58	0	tr=Uncharacterized protein; Oryza brachyantha.
Locus_875_Transcript_1/1_Confidence_1.000_Length_258	4470000000	357	0	sp=L-lactate dehydrogenase; Musa acuminata subsp. malaccensis (Wild banana) (Musa malaccensis).
Locus_8773_Transcript_1/1_Confidence_1.000_Length_251	0.0416014534675924	18	0	tr=Uncharacterized protein; Guillardia theta CCMP2712.
Locus_8838_Transcript_1/1_Confidence_1.000_Length_232	0.0100109453589502	36	0	tr=Uncharacterized protein; Emiliania huxleyi CCMP1516.
Locus_894_Transcript_1/1_Confidence_1.000_Length_251	0.00156996148275981	82	0	tr=Uncharacterized protein; Cyanidioschyzon merolae strain 10D.
Locus_896_Transcript_1/1_Confidence_1.000_Length_267	0.0376813165062231	19	0	sp=Eukaryotic translation initiation factor 3 subunit C; Hordeum vulgare var. distichum (Two-rowed barley).
Locus_8978_Transcript_1/1_Confidence_1.000_Length_216	0.00406093374317559	54	0	tr=Predicted protein; Hordeum vulgare var. distichum (Two-rowed barley).
Locus_9022_Transcript_1/1_Confidence_1.000_Length_228	0.0135618090811604	31	0	tr=Predicted protein; Physcomitrella patens subsp. patens (Moss).
Locus_9035_Transcript_1/1_Confidence_1.000_Length_265	0.0144783556967091	30	0	tr=Putative uncharacterized protein; Vitis vinifera (Grape).
Locus_921_Transcript_1/1_Confidence_1.000_Length_197	0.0178100622965543	28	0	sp=Intraflagellar transport protein 57; Chlamydomonas reinhardtii (Chlamydomonas smithii).
Locus_9416_Transcript_1/1_Confidence_1.000_Length_187	0.00137481662232678	87	0	Isoform 2 of 60S ribosomal protein L11-2 OS=Arabidopsis thaliana GN=RPL11B
Locus_9438_Transcript_1/1_Confidence_1.000_Length_177	0.0119576963491287	33	0	tr=Putative uncharacterized protein; Ectocarpus siliculosus (Brown alga).
Locus_9806_Transcript_1/1_Confidence_1.000_Length_236	0.0112540787204427	34	0	sp=Proteasome subunit alpha type-3; Arabidopsis thaliana (Mouse-ear cress).
vs_219767	0.0144783556967091	30	0	sp=Phosphoenolpyruvate carboxylase; Picea abies (Norway spruce) (Picea excelsa).
vs_52582	0.0127244493974698	32	0	sp=F-box protein At4g00893; Arabidopsis thaliana (Mouse-ear cress).
